# Supplementary material for: Overexpression and alternative splicing of NF-YA in breast cancer
Source: Sci Rep. 2019 Sep 10;9:12955. doi: 10.1038/s41598-019-49297-5 (PMC6736888; doi:10.1038/s41598-019-49297-5)
Supplement: Supplementary file 3 — Supplementary Table 2 [file 41598_2019_49297_MOESM3_ESM.xlsx]

## Sheet: DESEQ_normalvsBASAL
gene	baseMean	log2FoldChange	lfcSE	stat	pvalue	padj
?|100133144	21.5421	-0.0535535	0.145566	-0.367898	0.712949	0.758642
?|100134869	19.3034	0.463664	0.121467	3.8172	0.000134973	0.000222486
?|10357	283.226	0.448853	0.0655796	6.84439	7.68002e-12	2.01817e-11
?|10431	2463.87	0.602725	0.0598894	10.064	7.97148e-24	3.81534e-23
?|155060	571.249	0.237375	0.0966509	2.456	0.0140494	0.0193746
?|26823	1.4437	-0.252012	0.203658	-1.23743	0.215927	0.256104
?|340602	1.59144	0.601722	0.324922	1.8519	0.0640405	0.0819314
?|388795	4.4098	0.0289547	0.196894	0.147058	0.883086	0.909422
?|390284	16.6627	-0.103102	0.0863223	-1.19438	0.232328	0.274164
?|391343	1.25463	-0.16402	0.324885	-0.504854	0.613661	0.664441
?|391714	0.666798	-0.982798	0.267002	-3.68086	0.000232449	0.000376051
?|553137	6.64762	1.55445	0.340089	4.57073	4.86033e-06	8.89692e-06
?|57714	1951.15	0.494663	0.120441	4.10711	4.00646e-05	6.87453e-05
?|645851	31.5637	0.36958	0.12581	2.9376	0.00330767	0.00485422
?|652919	73.6795	-1.12146	0.343295	-3.26675	0.0010879	0.00166652
?|653553	1108.44	1.7879	0.152781	11.7023	1.23977e-31	8.37933e-31
?|728603	0.3893	-1.28567	1.09028	-1.17922	0.238312	0.280382
?|728788	2.2535	-1.55502	0.259015	-6.0036	1.92991e-09	4.3949e-09
?|729884	44.2264	-0.106115	0.285305	-0.371934	0.709942	0.755756
?|8225	1425.03	0.436193	0.0845678	5.15791	2.49726e-07	4.9798e-07
?|90288	96.0164	1.05374	0.154881	6.80352	1.02093e-11	2.65789e-11
A1BG|1	389.947	1.41574	0.117859	12.0122	3.06726e-33	2.21181e-32
A1CF|29974	0.351141	-0.126856	0.429508	-0.295353	0.767725	0.808665
A2BP1|54715	3.25458	-0.293622	0.305854	-0.960008	0.337051	0.386152
A2LD1|87769	240.216	0.165749	0.0756795	2.19014	0.0285139	0.037945
A2ML1|144568	345.299	4.02458	0.328286	12.2594	1.49657e-34	1.1373e-33
A2M|2	52705.7	-1.15007	0.0910907	-12.6255	1.5276e-36	1.25523e-35
A4GALT|53947	992.36	-0.0917133	0.117034	-0.783645	0.433248	0.485946
A4GNT|51146	3.32541	-1.26002	0.207303	-6.07815	1.21578e-09	2.80412e-09
AAA1|404744	0.153056	-0.0031195	0.843893	-0.00369656	0.997051	0.998272
AAAS|8086	1738.65	0.252124	0.0429776	5.8664	4.45362e-09	9.93102e-09
AACSL|729522	3.14861	2.55135	0.393584	6.48235	9.03032e-11	2.22011e-10
AACS|65985	3342.51	-0.429636	0.0969699	-4.43062	9.3964e-06	1.68789e-05
AADACL2|344752	3.24407	-4.01201	0.348054	-11.527	9.64747e-31	6.25332e-30
AADACL3|126767	4.3361	-3.71984	0.443253	-8.39214	4.77357e-17	1.64031e-16
AADACL4|343066	0.295045	-1.55096	0.542962	-2.85648	0.00428367	0.0062214
AADAC|13	112.47	-4.87926	0.320142	-15.2409	1.89196e-52	3.0072e-51
AADAT|51166	216.256	-0.0709332	0.151899	-0.466976	0.640517	0.689939
AAGAB|79719	3749.21	0.788062	0.061022	12.9144	3.73351e-38	3.27061e-37
AAK1|22848	2539.44	-0.274319	0.0526445	-5.21078	1.8805e-07	3.78066e-07
AAMP|14	6081.01	0.422146	0.0540074	7.81644	5.43392e-15	1.68348e-14
AANAT|15	1.01449	0.839462	0.262787	3.19445	0.00140095	0.00212433
AARS2|57505	1145.71	0.32415	0.0602433	5.38069	7.42026e-08	1.53719e-07
AARSD1|80755	1382.44	0.15045	0.0765176	1.96621	0.0492742	0.0638815
AARS|16	7772	0.283357	0.0669507	4.23233	2.31286e-05	4.04425e-05
AASDHPPT|60496	2280.86	0.145073	0.0641588	2.26115	0.0237501	0.0319108
AASDH|132949	866.998	-0.456993	0.0538118	-8.49243	2.02362e-17	7.09024e-17
AASS|10157	1005.56	-1.81088	0.100002	-18.1085	2.73096e-73	9.03288e-72
AATF|26574	3035.06	0.570033	0.0605624	9.41232	4.85283e-21	2.0282e-20
AATK|9625	226.306	1.0504	0.1473	7.13099	9.96517e-13	2.7475e-12
ABAT|18	2951.75	1.28695	0.154787	8.31433	9.2273e-17	3.12096e-16
ABCA10|10349	356.5	-3.7669	0.169406	-22.2359	1.54413e-109	1.78156e-107
ABCA11P|79963	303.492	-0.249885	0.0722738	-3.45747	0.000545265	0.000857782
ABCA12|26154	914.052	0.951002	0.276545	3.43887	0.000584138	0.000916143
ABCA13|154664	65.5383	-0.153938	0.301174	-0.511125	0.609264	0.660518
ABCA17P|650655	37.0788	1.59802	0.15739	10.1533	3.20505e-24	1.56339e-23
ABCA1|19	3406.14	-1.47491	0.11052	-13.3452	1.26325e-40	1.23825e-39
ABCA2|20	3682.79	0.124781	0.0766657	1.6276	0.10361	0.129276
ABCA3|21	4873.24	0.987871	0.109819	8.99547	2.35234e-19	9.03795e-19
ABCA4|24	190.759	0.333921	0.199851	1.67085	0.0947517	0.118835
ABCA5|23461	1464.34	-1.56846	0.09973	-15.7271	9.87036e-56	1.76318e-54
ABCA6|23460	903.338	-2.91334	0.14754	-19.7461	8.66062e-87	4.55414e-85
ABCA7|10347	879.725	0.533336	0.0931054	5.7283	1.01441e-08	2.21271e-08
ABCA8|10351	2341.48	-4.05615	0.19898	-20.3847	2.28788e-92	1.49582e-90
ABCA9|10350	1285.97	-3.87295	0.170216	-22.7531	1.33694e-114	1.79608e-112
ABCB10|23456	1344.67	0.343629	0.0623691	5.50961	3.59632e-08	7.59047e-08
ABCB11|8647	11.5637	-2.77188	0.275284	-10.0692	7.56238e-24	3.62573e-23
ABCB1|5243	534.608	-1.99619	0.138967	-14.3645	8.63761e-47	1.08393e-45
ABCB4|5244	80.1377	0.407114	0.124226	3.2772	0.00104841	0.00160815
ABCB5|340273	115.277	-3.95394	0.215341	-18.3613	2.67935e-75	9.30136e-74
ABCB6|10058	1459	0.213948	0.0898505	2.38116	0.0172584	0.0235892
ABCB7|22	1257.61	-0.279002	0.0466085	-5.98608	2.14957e-09	4.87757e-09
ABCB8|11194	1660.66	1.06653	0.0651289	16.3757	2.85066e-60	6.01213e-59
ABCB9|23457	526.661	1.18729	0.107758	11.0181	3.12568e-28	1.82299e-27
ABCC10|89845	1125.18	0.457341	0.0619598	7.38125	1.56805e-13	4.5004e-13
ABCC11|85320	2771.77	0.144203	0.285705	0.504727	0.613751	0.664502
ABCC12|94160	46.8252	1.51321	0.35925	4.21215	2.52955e-05	4.40783e-05
ABCC13|150000	159.906	6.5442	0.423466	15.4539	7.10018e-54	1.18019e-52
ABCC1|4363	3312.16	0.337873	0.0694696	4.86361	1.15264e-06	2.20308e-06
ABCC2|1244	68.2442	-0.551624	0.202905	-2.71863	0.00655523	0.00936529
ABCC3|8714	1425.4	0.19493	0.151117	1.28992	0.197077	0.23524
ABCC4|10257	549.887	0.393539	0.146644	2.68363	0.00728267	0.0103637
ABCC5|10057	3480.36	1.11939	0.111372	10.0509	9.10405e-24	4.34681e-23
ABCC6P1|653190	20.0877	-1.55535	0.230355	-6.75198	1.45837e-11	3.75831e-11
ABCC6P2|730013	63.3989	-0.331063	0.167003	-1.98238	0.0474366	0.0616377
ABCC6|368	412.599	-1.66531	0.187146	-8.89849	5.66118e-19	2.13782e-18
ABCC8|6833	507.146	1.06432	0.265504	4.00868	6.10603e-05	0.000103093
ABCC9|10060	1550.04	-2.36804	0.144584	-16.3783	2.73245e-60	5.77525e-59
ABCD1|215	1305.66	0.708048	0.112552	6.29086	3.15708e-10	7.51127e-10
ABCD2|225	456.669	-4.19436	0.196401	-21.3561	3.42024e-101	2.79519e-99
ABCD3|5825	5397.06	0.519204	0.0880884	5.89412	3.76693e-09	8.43719e-09
ABCD4|5826	1372.51	-0.511371	0.0546749	-9.35294	8.52458e-21	3.51854e-20
ABCE1|6059	4250.72	0.120922	0.057528	2.10197	0.0355558	0.0468456
ABCF1|23	4548.39	0.442008	0.0501176	8.81941	1.15067e-18	4.28667e-18
ABCF2|10061	3319.16	0.350188	0.0423348	8.27188	1.31867e-16	4.42579e-16
ABCF3|55324	2940.68	0.572357	0.0483794	11.8306	2.71177e-32	1.87152e-31
ABCG1|9619	2237.72	0.7588	0.0937032	8.09791	5.59121e-16	1.82169e-15
ABCG2|9429	370.481	-1.47829	0.137572	-10.7456	6.21586e-27	3.41315e-26
ABCG4|64137	7.26456	0.069845	0.12275	0.569004	0.569353	0.621614
ABCG5|64240	4.5939	-0.230625	0.1492	-1.54574	0.122167	0.150792
ABCG8|64241	4.02002	-2.33264	0.318978	-7.31285	2.61531e-13	7.42569e-13
ABHD10|55347	1773.75	0.0745831	0.0528691	1.41071	0.15833	0.191838
ABHD11|83451	2445.07	1.47955	0.0956997	15.4603	6.42729e-54	1.07381e-52
ABHD12B|145447	63.3619	2.52024	0.298535	8.44202	3.11887e-17	1.08272e-16
ABHD12|26090	3814.87	1.11757	0.0800615	13.9589	2.77644e-44	3.13874e-43
ABHD13|84945	1297.08	-0.338025	0.0583971	-5.78839	7.10628e-09	1.56364e-08
ABHD14A|25864	720.729	-0.0683397	0.0881445	-0.775314	0.438154	0.490915
ABHD14B|84836	4946.94	-0.714022	0.0728428	-9.80223	1.10123e-22	4.99066e-22
ABHD15|116236	1278.86	-0.828738	0.0941316	-8.80404	1.31978e-18	4.90084e-18
ABHD1|84696	71.8099	-0.55168	0.147367	-3.74357	0.000181423	0.000296166
ABHD2|11057	12723.2	0.918087	0.109303	8.39949	4.48427e-17	1.54388e-16
ABHD3|171586	1270.27	0.817402	0.0970558	8.42198	3.70164e-17	1.27982e-16
ABHD4|63874	2452.87	-0.135176	0.058405	-2.31446	0.0206423	0.0279747
ABHD5|51099	2641.73	-0.813948	0.0682836	-11.9201	9.29834e-33	6.5698e-32
ABHD6|57406	542.784	-1.18161	0.102297	-11.5508	7.31412e-31	4.75976e-30
ABHD8|79575	712.652	0.702444	0.0814952	8.61945	6.72749e-18	2.40483e-17
ABI1|10006	4141.66	0.115878	0.0520493	2.22631	0.0259931	0.0347555
ABI2|10152	3640.3	-0.348531	0.0588649	-5.92086	3.20266e-09	7.20295e-09
ABI3BP|25890	2751.6	-2.12208	0.16405	-12.9355	2.83735e-38	2.50233e-37
ABI3|51225	531.176	0.354691	0.0876075	4.04863	5.15177e-05	8.75167e-05
ABL1|25	5970.82	-0.270672	0.0503874	-5.37182	7.79472e-08	1.61238e-07
ABL2|27	2941.24	0.252353	0.0584071	4.32058	1.55618e-05	2.75378e-05
ABLIM1|3983	10307	-1.47328	0.0872249	-16.8906	5.27846e-64	1.2519e-62
ABLIM2|84448	217.916	0.165755	0.104269	1.58969	0.111905	0.138865
ABLIM3|22885	3173.54	-1.42189	0.148849	-9.55259	1.26493e-21	5.42895e-21
ABO|28	51.4452	-0.43861	0.211371	-2.07507	0.03798	0.0498822
ABP1|26	99.5195	3.12663	0.226658	13.7944	2.75274e-43	2.9979e-42
ABRA|137735	3.38648	-2.07588	0.263321	-7.88345	3.18456e-15	9.98593e-15
ABR|29	4838.57	-0.201793	0.0518998	-3.88812	0.000101022	0.000167819
ABT1|29777	1580.11	0.382362	0.0538132	7.10535	1.20016e-12	3.29506e-12
ABTB1|80325	1420.2	-0.401421	0.0888331	-4.51882	6.21839e-06	1.131e-05
ABTB2|25841	509.532	0.731627	0.159726	4.58053	4.63807e-06	8.50039e-06
ACAA1|30	3357.97	0.0897479	0.0758484	1.18325	0.236709	0.27878
ACAA2|10449	3971.15	-1.24053	0.0899181	-13.7962	2.68715e-43	2.92972e-42
ACACA|31	6633.54	-0.259135	0.0963621	-2.68918	0.00716271	0.0102003
ACACB|32	7814.12	-3.76353	0.159766	-23.5565	1.07699e-122	2.07099e-120
ACAD10|80724	1390.53	0.0166131	0.050599	0.328329	0.742663	0.785481
ACAD11|84129	1143.09	-1.15733	0.0763392	-15.1604	6.46498e-52	1.00003e-50
ACAD8|27034	1369.55	-0.313989	0.0696302	-4.50938	6.5018e-06	1.18135e-05
ACAD9|28976	2508.45	0.0816707	0.0520328	1.5696	0.116508	0.144212
ACADL|33	254.287	-3.19479	0.281404	-11.353	7.16421e-30	4.47369e-29
ACADM|34	3293.24	-0.73991	0.0838723	-8.82186	1.12571e-18	4.19528e-18
ACADSB|36	5809.06	-0.0980326	0.13222	-0.741435	0.45843	0.512053
ACADS|35	1462.18	-1.44446	0.1193	-12.1078	9.60578e-34	7.07502e-33
ACADVL|37	12289	-0.712496	0.078304	-9.0991	9.10853e-20	3.57954e-19
ACAN|176	159.268	2.29824	0.171379	13.4103	5.26346e-41	5.22721e-40
ACAP1|9744	393.239	1.24363	0.168738	7.37018	1.70399e-13	4.88271e-13
ACAP2|23527	3442.39	-0.303713	0.0598961	-5.07067	3.96422e-07	7.80821e-07
ACAP3|116983	1664.42	0.86949	0.0860567	10.1037	5.32065e-24	2.57741e-23
ACAT1|38	4009.5	-0.914922	0.0997517	-9.172	4.64335e-20	1.84886e-19
ACAT2|39	1257.21	0.651661	0.0814146	8.00423	1.2022e-15	3.85105e-15
ACBD3|64746	4978.64	0.684749	0.0575866	11.8908	1.32179e-32	9.25911e-32
ACBD4|79777	647.7	-0.31701	0.095514	-3.31899	0.000903426	0.00139416
ACBD5|91452	2313.39	0.15443	0.0676245	2.28365	0.0223924	0.0301859
ACBD6|84320	1323	0.786089	0.0529864	14.8357	8.6126e-50	1.21618e-48
ACBD7|414149	182.529	0.684669	0.167025	4.09921	4.14567e-05	7.10594e-05
ACCN1|40	37.6939	1.79201	0.292698	6.12238	9.21873e-10	2.13781e-09
ACCN2|41	359.826	-0.196982	0.138215	-1.42518	0.154106	0.187033
ACCN3|9311	62.1298	1.93677	0.155569	12.4496	1.40518e-35	1.11044e-34
ACCN4|55515	6.19987	1.19053	0.194631	6.11685	9.54424e-10	2.21225e-09
ACCN5|51802	0.177677	0.705116	0.92058	0.765948	0.443707	0.496739
ACCSL|390110	0.129428	-0.0808245	0.732296	-0.110371	0.912115	0.932175
ACCS|84680	642.106	-0.977721	0.0896323	-10.9081	1.05399e-27	6.00786e-27
ACD|65057	912.249	0.238926	0.0714495	3.34399	0.00082582	0.00127953
ACE2|59272	67.9549	-0.0920259	0.259842	-0.354161	0.723218	0.767846
ACER1|125981	4.72127	0.321279	0.267984	1.19888	0.230576	0.272228
ACER2|340485	407.916	-0.828994	0.137582	-6.02546	1.68634e-09	3.8559e-09
ACER3|55331	1320.34	-0.453242	0.110328	-4.10815	3.98838e-05	6.84411e-05
ACE|1636	1772.51	-0.207551	0.105671	-1.96412	0.0495161	0.064174
ACHE|43	72.1588	0.286228	0.155692	1.83842	0.066001	0.0842747
ACIN1|22985	7935.44	0.124468	0.0371275	3.35245	0.000801003	0.00124236
ACLY|47	11216.3	0.355699	0.0784622	4.53338	5.80463e-06	1.05791e-05
ACMSD|130013	16.1677	1.65479	0.341087	4.85151	1.22526e-06	2.33982e-06
ACN9|57001	368.091	-0.133386	0.105502	-1.2643	0.206121	0.245215
ACO1|48	5177.51	-2.04677	0.110912	-18.454	4.84462e-76	1.75967e-74
ACO2|50	7546.74	-0.116241	0.0780438	-1.48944	0.136373	0.167092
ACOT11|26027	151.337	0.790552	0.151417	5.22104	1.77922e-07	3.58328e-07
ACOT12|134526	0.594815	-0.314274	0.337022	-0.932502	0.351077	0.400957
ACOT13|55856	1689.8	0.202386	0.0585696	3.45548	0.000549323	0.000863958
ACOT1|641371	2047.97	-0.612321	0.109639	-5.58487	2.33879e-08	4.9927e-08
ACOT2|10965	1248.46	-0.627637	0.0980758	-6.39951	1.55879e-10	3.77879e-10
ACOT4|122970	611.838	0.885723	0.114082	7.7639	8.23584e-15	2.52798e-14
ACOT6|641372	12.4547	-0.724741	0.187288	-3.86967	0.000108982	0.000180737
ACOT7|11332	1380.98	1.52221	0.0934461	16.2898	1.16676e-59	2.40388e-58
ACOT8|10005	826.662	0.76542	0.0681949	11.224	3.10871e-29	1.89254e-28
ACOT9|23597	1314.68	-0.0616261	0.0893673	-0.689583	0.490457	0.544169
ACOX1|51	5071.55	-0.600492	0.0718126	-8.36192	6.17057e-17	2.10633e-16
ACOX2|8309	945.834	0.294724	0.175488	1.67945	0.0930645	0.116786
ACOX3|8310	1729.04	0.28246	0.0820474	3.44264	0.000576064	0.000903985
ACOXL|55289	10.6016	2.00602	0.213922	9.37734	6.76596e-21	2.80684e-20
ACP1|52	4000.31	0.505234	0.0401406	12.5866	2.50265e-36	2.0385e-35
ACP2|53	2923.45	0.543733	0.0647836	8.39307	4.73615e-17	1.62859e-16
ACP5|54	3943.06	1.04655	0.139782	7.48702	7.04542e-14	2.06037e-13
ACP6|51205	776.569	0.209304	0.0859322	2.43569	0.0148635	0.0204455
ACPL2|92370	1234.01	0.320911	0.0696934	4.60461	4.13233e-06	7.59905e-06
ACPP|55	93.075	0.157003	0.135994	1.15448	0.248302	0.291384
ACPT|93650	1.08474	0.696594	0.429339	1.62248	0.1047	0.130553
ACRBP|84519	70.7158	0.586633	0.100044	5.86378	4.52448e-09	1.00799e-08
ACRC|93953	52.6739	-0.57639	0.0917777	-6.28028	3.37958e-10	8.02604e-10
ACRV1|56	3.5166	1.38228	0.215538	6.41315	1.42542e-10	3.46488e-10
ACR|49	13.3264	-0.685588	0.167728	-4.0875	4.36053e-05	7.45336e-05
ACSBG1|23205	25.1285	-1.36692	0.126507	-10.8051	3.25633e-27	1.81139e-26
ACSBG2|81616	6.41885	-1.49186	0.140633	-10.6081	2.73109e-26	1.45802e-25
ACSF2|80221	2598.94	-0.0409013	0.112369	-0.363992	0.715864	0.761399
ACSF3|197322	916.964	0.100537	0.0814871	1.23377	0.217287	0.257624
ACSL1|2180	19009.8	-2.76818	0.151105	-18.3195	5.78196e-75	1.97919e-73
ACSL3|2181	10111	0.0195325	0.090708	0.215334	0.829507	0.865015
ACSL4|2182	2999.81	-1.28989	0.0991586	-13.0083	1.09712e-38	9.93942e-38
ACSL5|51703	1677.02	-0.886594	0.115676	-7.66446	1.79586e-14	5.41326e-14
ACSL6|23305	50.8268	1.60312	0.198377	8.08118	6.41446e-16	2.08404e-15
ACSM1|116285	223.416	-1.72833	0.231764	-7.4573	8.83142e-14	2.57231e-13
ACSM2A|123876	4.75326	-3.46443	0.305555	-11.3381	8.49424e-30	5.28908e-29
ACSM2B|348158	2.44002	-3.87008	0.332512	-11.6389	2.61312e-31	1.73977e-30
ACSM3|6296	267.778	-2.1149	0.168678	-12.5381	4.62056e-36	3.7234e-35
ACSM4|341392	0.193281	-0.0742813	0.586886	-0.126569	0.899282	0.922706
ACSM5|54988	408.478	-3.97731	0.174365	-22.8102	3.63151e-115	5.08775e-113
ACSS1|84532	2809.22	0.587565	0.103332	5.68618	1.29913e-08	2.81933e-08
ACSS2|55902	4218.69	-1.66461	0.0961171	-17.3185	3.40889e-67	8.98682e-66
ACSS3|79611	1228.98	-1.34338	0.152556	-8.80576	1.29964e-18	4.82876e-18
ACTA1|58	82.4475	0.536238	0.254496	2.10706	0.0351122	0.0462954
ACTA2|59	34777.6	-1.45506	0.120728	-12.0524	1.88401e-33	1.37015e-32
ACTBL2|345651	10.5154	-1.16885	0.219354	-5.3286	9.89733e-08	2.03295e-07
ACTB|60	239238	0.518597	0.0656013	7.90529	2.67319e-15	8.41469e-15
ACTC1|70	22.7984	-0.410751	0.260738	-1.57534	0.115178	0.142647
ACTG1|71	180612	0.730951	0.0598597	12.2111	2.71353e-34	2.04233e-33
ACTG2|72	7300.5	-1.62166	0.250003	-6.48657	8.78103e-11	2.16126e-10
ACTL6A|86	2984.59	0.873579	0.0546639	15.9809	1.73531e-57	3.33037e-56
ACTL6B|51412	0.665499	2.08984	1.05889	1.97362	0.0484248	0.0628343
ACTL7A|10881	0.114442	-0.341718	0.873954	-0.391002	0.695796	0.742591
ACTL7B|10880	0.352849	0.26716	0.364956	0.732034	0.464148	0.517791
ACTL8|81569	88.093	7.07312	0.389468	18.161	1.05113e-73	3.50627e-72
ACTN1|87	18345.9	-0.266955	0.0797159	-3.34883	0.000811526	0.00125818
ACTN2|88	37.3758	2.18957	0.265621	8.24322	1.6764e-16	5.59674e-16
ACTN3|89	4.64517	-1.02655	0.209778	-4.89349	9.90616e-07	1.90173e-06
ACTN4|81	28185.4	0.182183	0.0644498	2.82675	0.00470232	0.00680272
ACTR10|55860	2839.08	-0.0955912	0.0416031	-2.29769	0.0215792	0.0291437
ACTR1A|10121	7111.78	0.188767	0.0500932	3.76831	0.000164357	0.000269112
ACTR1B|10120	3318.55	-0.0925505	0.0510265	-1.81377	0.0697126	0.0887597
ACTR2|10097	16128.4	0.438733	0.0519282	8.44883	2.94229e-17	1.0225e-16
ACTR3B|57180	632.554	0.462133	0.0992667	4.65547	3.23244e-06	5.98972e-06
ACTR3C|653857	94.9693	0.18275	0.0971906	1.88032	0.0600643	0.0770706
ACTR3|10096	10231.7	0.605912	0.0529106	11.4516	2.30804e-30	1.47267e-29
ACTR5|79913	593.716	0.407237	0.0514841	7.90995	2.57494e-15	8.11714e-15
ACTR6|64431	1583.56	0.102913	0.0476086	2.16165	0.0306455	0.0406328
ACTR8|93973	1241.56	-0.0328814	0.0447689	-0.734471	0.462662	0.516309
ACTRT1|139741	0.089854	0.125196	1.17518	0.106533	0.915159	0.934746
ACVR1B|91	3052.78	0.197152	0.0557456	3.53665	0.000405241	0.000643387
ACVR1C|130399	1678.06	-5.38112	0.205089	-26.2379	9.8134e-152	1.01305e-148
ACVR1|90	2599.12	-0.449229	0.0508415	-8.83587	9.93235e-19	3.71214e-18
ACVR2A|92	1079.28	-0.866155	0.0653065	-13.2629	3.7982e-40	3.66443e-39
ACVR2B|93	997.31	-0.0617205	0.0803911	-0.767753	0.442634	0.495622
ACVRL1|94	1742.39	-1.0598	0.0867288	-12.2197	2.43901e-34	1.83854e-33
ACY1|95	1888.42	0.282863	0.0803586	3.52001	0.000431526	0.000684287
ACY3|91703	45.1233	-0.0112775	0.227296	-0.049616	0.960428	0.971184
ACYP1|97	200.352	0.541735	0.0814892	6.64793	2.97238e-11	7.51727e-11
ACYP2|98	414.577	-0.57778	0.091588	-6.30847	2.81808e-10	6.73168e-10
ADAD1|132612	0.0901595	0.291102	1.96499	0.148144	0.882229	0.908826
ADAD2|161931	6.01845	-0.817857	0.208142	-3.92933	8.51826e-05	0.00014223
ADAL|161823	472.643	-0.359236	0.0668217	-5.37604	7.6142e-08	1.57603e-07
ADAM10|102	4240.34	-0.18034	0.077978	-2.31271	0.0207387	0.0280937
ADAM11|4185	33.9672	-0.230044	0.147055	-1.56434	0.117738	0.145652
ADAM12|8038	4524.48	1.30911	0.143571	9.11823	7.63593e-20	3.01411e-19
ADAM15|8751	11315	0.894875	0.0838693	10.6699	1.4082e-26	7.62575e-26
ADAM17|6868	1890.68	-0.135301	0.0703524	-1.92319	0.0544567	0.0702059
ADAM18|8749	0.309358	1.36746	1.16341	1.17539	0.23984	0.282044
ADAM19|8728	1001.43	1.77005	0.121869	14.5242	8.51851e-48	1.10431e-46
ADAM20|8748	4.35936	-0.80977	0.123736	-6.54432	5.97662e-11	1.48349e-10
ADAM21P1|145241	5.13669	0.69107	0.194202	3.5585	0.000372975	0.000593985
ADAM21|8747	19.2608	0.958468	0.151027	6.34635	2.20482e-10	5.30228e-10
ADAM22|53616	186.813	-0.696079	0.166078	-4.19127	2.77397e-05	4.82261e-05
ADAM23|8745	90.1979	-0.516041	0.15267	-3.38011	0.000724579	0.00112757
ADAM28|10863	339.309	0.529433	0.141793	3.73383	0.00018859	0.000307558
ADAM29|11086	8.5296	0.427479	0.317476	1.34649	0.178144	0.214192
ADAM2|2515	1.15177	0.330688	0.783217	0.422217	0.672866	0.720629
ADAM30|11085	0.0926803	0.193796	1.08211	0.179092	0.857866	0.889004
ADAM32|203102	93.3458	-0.0474374	0.196258	-0.24171	0.809005	0.846194
ADAM33|80332	684.56	-2.72905	0.166604	-16.3805	2.6365e-60	5.57846e-59
ADAM5P|255926	0.0578933	0.0789539	1.37559	0.0573963	0.954229	0.966499
ADAM6|8755	113014	0.235816	0.209831	1.12384	0.26108	0.305283
ADAM7|8756	0.374393	1.35005	1.6332	0.826626	0.408449	0.460368
ADAM8|101	857.681	2.37822	0.131787	18.0459	8.49239e-73	2.73963e-71
ADAM9|8754	6266.27	0.292231	0.109721	2.66339	0.00773577	0.0109774
ADAMDEC1|27299	375.184	2.91001	0.234078	12.4318	1.75601e-35	1.38267e-34
ADAMTS10|81794	367.184	-0.241735	0.115734	-2.08871	0.0367335	0.0483356
ADAMTS12|81792	779.845	0.498893	0.155301	3.21242	0.0013162	0.00200047
ADAMTS13|11093	196.71	0.470107	0.117466	4.00206	6.27928e-05	0.0001059
ADAMTS14|140766	253.394	3.2392	0.163918	19.7611	6.4419e-87	3.42416e-85
ADAMTS15|170689	905.241	0.132702	0.194742	0.681423	0.495604	0.549103
ADAMTS16|170690	490.174	0.412	0.198488	2.07569	0.0379223	0.0498163
ADAMTS17|170691	158.978	0.72958	0.132075	5.52396	3.3144e-08	7.00977e-08
ADAMTS18|170692	211.836	-1.92237	0.202209	-9.50684	1.96546e-21	8.35152e-21
ADAMTS19|171019	57.5752	2.20335	0.270349	8.15003	3.63829e-16	1.19513e-15
ADAMTS1|9510	6639.25	-2.2461	0.133074	-16.8785	6.47673e-64	1.53238e-62
ADAMTS20|80070	3.82462	4.1988	0.45009	9.3288	1.07074e-20	4.40005e-20
ADAMTS2|9509	1562.94	0.0598679	0.134703	0.444445	0.656721	0.705417
ADAMTS3|9508	182.219	-1.60579	0.139152	-11.5399	8.30316e-31	5.39444e-30
ADAMTS4|9507	1696.11	0.697924	0.148348	4.70465	2.54301e-06	4.75034e-06
ADAMTS5|11096	2787.87	-3.13649	0.120683	-25.9894	6.51901e-149	6.39319e-146
ADAMTS6|11174	140.771	1.20545	0.120803	9.97861	1.89093e-23	8.87077e-23
ADAMTS7|11173	436.127	1.16476	0.116783	9.9737	1.98677e-23	9.30703e-23
ADAMTS8|11095	177.326	-0.754192	0.220207	-3.42493	0.000614967	0.000962493
ADAMTS9|56999	1290.06	-1.36968	0.107212	-12.7754	2.24991e-37	1.91203e-36
ADAMTSL1|92949	464.01	-1.03671	0.11977	-8.65582	4.89365e-18	1.76182e-17
ADAMTSL2|9719	402.598	1.91042	0.118353	16.1417	1.29891e-58	2.58647e-57
ADAMTSL3|57188	526.903	-1.14483	0.138571	-8.26163	1.43694e-16	4.8145e-16
ADAMTSL4|54507	1228.83	-2.09492	0.13085	-16.0101	1.08604e-57	2.09869e-56
ADAMTSL5|339366	162.317	0.572464	0.144545	3.96046	7.4805e-05	0.000125479
ADAP1|11033	530.996	1.2987	0.127831	10.1595	3.00545e-24	1.46675e-23
ADAP2|55803	720.011	0.127197	0.0900137	1.41309	0.15763	0.191073
ADARB1|104	1697.28	-0.512351	0.0654465	-7.82856	4.93495e-15	1.53301e-14
ADARB2|105	12.2177	-0.360212	0.22675	-1.58858	0.112154	0.139166
ADAR|103	26292.2	0.863747	0.0561532	15.382	2.16239e-53	3.54625e-52
ADAT1|23536	744.42	-0.0988106	0.0791425	-1.24851	0.211843	0.251549
ADAT2|134637	335.64	-0.440922	0.0938285	-4.69923	2.61148e-06	4.87407e-06
ADAT3|113179	119.689	1.37465	0.126235	10.8896	1.29187e-27	7.33395e-27
ADA|100	416.65	0.551679	0.107299	5.14149	2.72565e-07	5.41979e-07
ADCK1|57143	470.461	0.206624	0.0674123	3.06509	0.00217608	0.00324501
ADCK2|90956	2320.17	0.667844	0.0527862	12.6519	1.09236e-36	9.02888e-36
ADCK4|79934	1529.25	0.59678	0.0638797	9.34225	9.43107e-21	3.88534e-20
ADCK5|203054	439.861	1.53128	0.114721	13.3479	1.21905e-40	1.19612e-39
ADCY10|55811	10.2924	-0.123526	0.192538	-0.641566	0.521155	0.574524
ADCY1|107	2377.56	0.840784	0.204533	4.11076	3.9436e-05	6.77201e-05
ADCY2|108	378.379	0.614045	0.192974	3.18201	0.00146254	0.00221311
ADCY3|109	2897.98	-0.529118	0.0665342	-7.95257	1.82685e-15	5.8093e-15
ADCY4|196883	778.662	-1.63936	0.105003	-15.6126	5.97628e-55	1.02733e-53
ADCY5|111	767.47	-1.32923	0.204963	-6.48525	8.85847e-11	2.17923e-10
ADCY6|112	5625.57	-0.699134	0.0794246	-8.80248	1.33829e-18	4.96767e-18
ADCY7|113	1572.81	0.118694	0.100376	1.1825	0.237009	0.279117
ADCY8|114	6.31239	-1.89084	0.309777	-6.10389	1.03515e-09	2.39654e-09
ADCY9|115	2453.19	0.269636	0.0892643	3.02065	0.00252235	0.00374204
ADCYAP1R1|117	41.2184	-3.68015	0.206798	-17.7959	7.6053e-71	2.31631e-69
ADCYAP1|116	77.0552	0.033437	0.246792	0.135487	0.892227	0.91691
ADC|113451	462.401	0.836955	0.0804056	10.4092	2.252e-25	1.14908e-24
ADD1|118	14032.3	-0.45825	0.0455167	-10.0677	7.67355e-24	3.67633e-23
ADD2|119	133.827	-0.27459	0.15945	-1.72211	0.0850495	0.107222
ADD3|120	5371.48	-1.43621	0.102582	-14.0007	1.54413e-44	1.75982e-43
ADH1A|124	310.864	-5.40839	0.264115	-20.4774	3.42715e-93	2.31793e-91
ADH1B|125	33820.2	-5.27032	0.26848	-19.6302	8.53374e-86	4.34755e-84
ADH1C|126	382.629	-3.07717	0.245155	-12.5519	3.88102e-36	3.14295e-35
ADH4|127	32.1013	-4.31757	0.269875	-15.9984	1.31097e-57	2.52836e-56
ADH5|128	6713.34	-0.944804	0.0508052	-18.5966	3.42301e-77	1.28619e-75
ADH6|130	4.13689	-1.09679	0.247695	-4.42797	9.51219e-06	1.70822e-05
ADH7|131	10.5908	-3.26698	0.661594	-4.93804	7.89104e-07	1.52428e-06
ADHFE1|137872	480.896	-2.1118	0.13455	-15.6953	1.62956e-55	2.87171e-54
ADI1|55256	4046.73	-0.321747	0.0767417	-4.1926	2.75771e-05	4.79647e-05
ADIG|149685	0.25911	-0.433371	0.509549	-0.850498	0.395048	0.446238
ADIPOQ|9370	33700.3	-5.51202	0.280838	-19.6271	9.08006e-86	4.6139e-84
ADIPOR1|51094	8915.81	0.838699	0.052457	15.9883	1.54174e-57	2.96758e-56
ADIPOR2|79602	9304.37	0.228931	0.108984	2.1006	0.0356765	0.0469896
ADK|132	1037.4	0.0706525	0.053512	1.32031	0.186731	0.22364
ADM2|79924	594.316	2.14084	0.131765	16.2474	2.32985e-59	4.74535e-58
ADM|133	1131.99	-1.32861	0.181124	-7.33533	2.21169e-13	6.30767e-13
ADNP2|22850	1887.22	0.0862661	0.0543503	1.58722	0.112462	0.139521
ADNP|23394	8276.95	0.361127	0.0567456	6.36396	1.96618e-10	4.73999e-10
ADORA1|134	1123.71	0.18461	0.166933	1.10589	0.268774	0.31357
ADORA2A|135	827.791	2.71126	0.152413	17.789	8.60237e-71	2.61187e-69
ADORA2B|136	167.044	-0.508954	0.152462	-3.33822	0.000843156	0.00130495
ADORA3|140	417.852	0.547971	0.107891	5.07893	3.79575e-07	7.4854e-07
ADO|84890	1866.78	0.155492	0.0545246	2.85177	0.00434764	0.00631149
ADPGK|83440	2455.1	0.3206	0.0393993	8.13722	4.04457e-16	1.32571e-15
ADPRHL1|113622	302.588	0.738302	0.096873	7.62133	2.5107e-14	7.50456e-14
ADPRHL2|54936	1837.06	0.589368	0.0590165	9.98648	1.74675e-23	8.21796e-23
ADPRH|141	888.134	-0.777136	0.0660584	-11.7644	5.95635e-32	4.06217e-31
ADRA1A|148	62.3036	-4.71642	0.212144	-22.2321	1.67966e-109	1.9266e-107
ADRA1B|147	85.3232	-0.588969	0.183285	-3.2134	0.00131176	0.00199402
ADRA1D|146	17.3508	-0.611659	0.156506	-3.90822	9.29788e-05	0.000154878
ADRA2A|150	2030.86	-1.40515	0.140815	-9.97872	1.88892e-23	8.86349e-23
ADRA2B|151	87.0181	-1.03432	0.154627	-6.68912	2.24517e-11	5.7198e-11
ADRA2C|152	224.216	-0.0254222	0.187812	-0.13536	0.892327	0.916925
ADRB1|153	126.836	-1.27453	0.256196	-4.97483	6.53059e-07	1.26773e-06
ADRB2|154	446.697	-2.75467	0.140045	-19.6698	3.91131e-86	2.02418e-84
ADRB3|155	11.6666	-3.51307	0.25721	-13.6584	1.79937e-42	1.88934e-41
ADRBK1|156	5487.56	0.762984	0.066778	11.4257	3.11184e-30	1.97207e-29
ADRBK2|157	3067.56	-1.79806	0.103162	-17.4295	4.9244e-68	1.34149e-66
ADRM1|11047	4660.13	1.11554	0.0927982	12.0211	2.75187e-33	1.9895e-32
ADSL|158	2252.84	0.00837945	0.0663331	0.126324	0.899476	0.922812
ADSSL1|122622	396.342	-0.354698	0.123707	-2.86725	0.0041405	0.00602015
ADSS|159	4698.9	0.829106	0.0599417	13.8319	1.63701e-43	1.80485e-42
AEBP1|165	33926.2	1.28082	0.12274	10.4353	1.71152e-25	8.7764e-25
AEBP2|121536	1739.4	-0.411469	0.0542063	-7.5908	3.17946e-14	9.4588e-14
AEN|64782	1315.44	0.442892	0.0699622	6.33044	2.44455e-10	5.86083e-10
AES|166	18564.9	0.336724	0.0703133	4.7889	1.67696e-06	3.17459e-06
AFAP1L1|134265	1058.69	-1.59178	0.106894	-14.8912	3.76022e-50	5.3913e-49
AFAP1L2|84632	1909.19	-0.534066	0.133741	-3.99328	6.51653e-05	0.000109769
AFAP1|60312	3524.07	-0.0811902	0.0644313	-1.2601	0.207632	0.246817
AFARP1|246182	7.85637	0.310546	0.130476	2.3801	0.0173078	0.0236503
AFF1|4299	5862.21	-0.72636	0.0799937	-9.08021	1.08365e-19	4.24415e-19
AFF2|2334	137.286	-1.36195	0.155982	-8.73146	2.51416e-18	9.20529e-18
AFF3|3899	5933.53	0.802927	0.189301	4.24154	2.21993e-05	3.88801e-05
AFF4|27125	8951.01	-0.0841582	0.0765695	-1.09911	0.27172	0.316668
AFG3L1|172	616.22	0.0198657	0.0723785	0.27447	0.783723	0.823747
AFG3L2|10939	3807.77	0.186909	0.0560207	3.33643	0.000848612	0.00131277
AFMID|125061	1776.3	0.274967	0.109339	2.5148	0.0119098	0.0165591
AFM|173	0.177475	-0.942596	0.621165	-1.51747	0.129149	0.158857
AFP|174	125.322	-2.09232	0.343885	-6.08438	1.16945e-09	2.70044e-09
AFTPH|54812	4678.58	0.345762	0.0548208	6.30712	2.84268e-10	6.78878e-10
AG2|387763	922.847	-1.2032	0.144118	-8.34874	6.89926e-17	2.34852e-16
AGAP11|119385	273.124	-2.4224	0.132048	-18.3448	3.63569e-75	1.25768e-73
AGAP1|116987	1407.69	0.154222	0.0652541	2.36341	0.0181077	0.0246865
AGAP2|116986	308.436	0.737496	0.123442	5.97442	2.30916e-09	5.23121e-09
AGAP3|116988	3615.85	0.278117	0.0690314	4.02885	5.60495e-05	9.49849e-05
AGAP4|119016	515.505	-0.0402918	0.0830394	-0.485213	0.627525	0.677582
AGAP5|729092	134.004	-0.309973	0.0929533	-3.33472	0.000853851	0.00132067
AGAP6|414189	302.272	0.125899	0.0868722	1.44924	0.147269	0.179372
AGAP7|653268	29.5885	-0.235662	0.1194	-1.97371	0.0484148	0.0628297
AGAP8|728404	92.4889	-0.169091	0.112551	-1.50235	0.133007	0.163254
AGA|175	1432.86	0.259273	0.0625253	4.14669	3.37315e-05	5.82813e-05
AGBL1|123624	0.432324	1.00657	0.637692	1.57845	0.114462	0.141796
AGBL2|79841	45.6108	0.625454	0.14133	4.42547	9.62324e-06	1.72737e-05
AGBL3|340351	14.6134	-0.365273	0.111486	-3.27641	0.00105137	0.00161245
AGBL4|84871	24.3194	0.408424	0.14962	2.72974	0.00633842	0.00907193
AGBL5|60509	1845.76	-0.00934577	0.0614833	-0.152005	0.879183	0.906402
AGER|177	110.299	0.156794	0.128096	1.22403	0.220939	0.261622
AGFG1|3267	4594.57	-0.301259	0.0574864	-5.24052	1.60122e-07	3.23443e-07
AGFG2|3268	1067.7	-0.268628	0.0639063	-4.20347	2.62858e-05	4.57674e-05
AGGF1|55109	2399.21	0.10857	0.0478357	2.26965	0.023229	0.0312364
AGK|55750	1469.03	0.237911	0.0414722	5.73665	9.65687e-09	2.1083e-08
AGL|178	3841.33	0.382774	0.122911	3.11424	0.00184418	0.00276627
AGMAT|79814	85.4886	1.75018	0.112653	15.536	1.97981e-54	3.3447e-53
AGPAT1|10554	4849.76	0.169323	0.044206	3.83032	0.000127975	0.000211287
AGPAT2|10555	5326.24	-1.52933	0.143369	-10.6671	1.45016e-26	7.83783e-26
AGPAT3|56894	6014.28	0.345609	0.0529816	6.52318	6.88306e-11	1.70396e-10
AGPAT4|56895	614.981	-0.405515	0.113387	-3.57637	0.000348393	0.000556012
AGPAT5|55326	1782.31	0.245245	0.0785845	3.12078	0.00180372	0.00270828
AGPAT6|137964	6595.78	0.713174	0.0934742	7.62963	2.35428e-14	7.04991e-14
AGPAT9|84803	436.84	-1.90193	0.15212	-12.5029	7.20108e-36	5.76028e-35
AGPHD1|123688	137.933	-0.430361	0.0814476	-5.2839	1.26461e-07	2.57596e-07
AGPS|8540	3028.69	-0.189706	0.0941874	-2.01413	0.0439954	0.0573868
AGR2|10551	22361.4	2.22322	0.244077	9.10868	8.33866e-20	3.28555e-19
AGR3|155465	3888.23	2.11658	0.268522	7.88235	3.21276e-15	1.00727e-14
AGRN|375790	12530.7	0.77268	0.100652	7.67678	1.63133e-14	4.92943e-14
AGRP|181	0.971742	1.12013	0.2638	4.24613	2.17492e-05	3.81223e-05
AGTPBP1|23287	940.711	-0.522678	0.0707174	-7.39108	1.4564e-13	4.19098e-13
AGTR1|185	1390.28	0.0361135	0.254933	0.141659	0.887349	0.912967
AGTR2|186	2.15469	-1.77552	0.413397	-4.29494	1.74742e-05	3.08053e-05
AGTRAP|57085	2446.71	0.906385	0.0826882	10.9615	5.85339e-28	3.37374e-27
AGT|183	816.807	1.34473	0.211551	6.35654	2.0635e-10	4.96974e-10
AGXT2L1|64850	21.9554	1.63934	0.315676	5.19312	2.06802e-07	4.14619e-07
AGXT2L2|85007	1108.65	-0.636103	0.0654253	-9.72258	2.41584e-22	1.07601e-21
AGXT2|64902	0.962149	0.671664	0.39558	1.69792	0.0895222	0.112571
AGXT|189	9.4031	-0.680569	0.37682	-1.80609	0.0709047	0.0901545
AHCTF1|25909	4667.69	0.340615	0.063913	5.32935	9.85672e-08	2.02546e-07
AHCYL1|10768	10654.2	-0.0943826	0.0574425	-1.64308	0.100366	0.12546
AHCYL2|23382	1811.16	0.0427915	0.080656	0.530543	0.595736	0.647534
AHCY|191	10130.4	0.848105	0.079498	10.6683	1.43274e-26	7.74793e-26
AHDC1|27245	2288.95	-0.317627	0.0730379	-4.34879	1.36889e-05	2.43202e-05
AHI1|54806	1049.18	-0.0622791	0.072743	-0.856153	0.391913	0.443054
AHNAK2|113146	3913.96	0.331161	0.148397	2.23159	0.0256421	0.0343306
AHNAK|79026	150810	-1.57379	0.0956443	-16.4547	7.76584e-61	1.66651e-59
AHRR|57491	132.605	0.803112	0.154774	5.18894	2.11491e-07	4.23631e-07
AHR|196	5887.97	-0.802172	0.0993889	-8.07104	6.97024e-16	2.26049e-15
AHSA1|10598	4756.98	0.545134	0.059623	9.14303	6.07284e-20	2.40583e-19
AHSA2|130872	1108.74	-0.295634	0.0931343	-3.17427	0.00150213	0.00227092
AHSG|197	0.812139	1.68021	0.562036	2.9895	0.00279435	0.00413086
AHSP|51327	1.1032	-0.764222	0.333726	-2.28997	0.0220231	0.0297003
AICDA|57379	5.01504	0.847087	0.289313	2.92792	0.00341234	0.00500333
AIDA|64853	3499.67	-0.102212	0.0681193	-1.50049	0.133489	0.163804
AIF1L|83543	4397.76	-0.77031	0.151305	-5.09111	3.55969e-07	7.03049e-07
AIF1|199	1156.83	-0.0708218	0.103078	-0.687068	0.49204	0.545771
AIFM1|9131	2759.62	0.623611	0.0621957	10.0266	1.16476e-23	5.52358e-23
AIFM2|84883	2029.36	-1.81041	0.112959	-16.0272	8.25796e-58	1.60527e-56
AIFM3|150209	69.6721	1.48823	0.151376	9.83134	8.25154e-23	3.76561e-22
AIG1|51390	2179.59	-0.308847	0.0779677	-3.96122	7.45682e-05	0.000125092
AIM1L|55057	72.4274	3.88514	0.218778	17.7583	1.48561e-70	4.45548e-69
AIM1|202	6044.11	-0.586885	0.115982	-5.06015	4.18919e-07	8.23397e-07
AIM2|9447	78.4049	2.10563	0.187907	11.2057	3.82459e-29	2.31959e-28
AIMP1|9255	2955.18	0.125986	0.043931	2.86782	0.00413316	0.00600992
AIMP2|7965	1100.29	0.750822	0.0623208	12.0477	1.99452e-33	1.44891e-32
AIPL1|23746	0.590865	0.555856	0.416921	1.33324	0.182452	0.218895
AIP|9049	2401.9	0.411273	0.0812805	5.05992	4.19438e-07	8.24335e-07
AIRE|326	0.736705	1.07154	0.402178	2.66434	0.00771404	0.0109489
AJAP1|55966	36.9189	-0.506002	0.160835	-3.1461	0.00165465	0.0024915
AK1|203	1690.61	0.358405	0.0887543	4.03817	5.3869e-05	9.13844e-05
AK2|204	6075.64	0.264033	0.0512895	5.14789	2.63428e-07	5.24396e-07
AK3L1|205	1102.95	-0.76232	0.127328	-5.98704	2.1369e-09	4.84995e-09
AK3|50808	4204.84	-0.965981	0.0671985	-14.375	7.42399e-47	9.33424e-46
AK5|26289	1615.88	-2.5641	0.215107	-11.9201	9.29707e-33	6.5698e-32
AK7|122481	71.4179	-0.245874	0.153578	-1.60097	0.109383	0.136028
AKAP10|11216	1264.81	-0.26605	0.077035	-3.45362	0.000553118	0.000869787
AKAP11|11215	4227.34	-0.699757	0.0793184	-8.82213	1.12305e-18	4.18693e-18
AKAP12|9590	5669.26	-2.60311	0.149049	-17.4648	2.65611e-68	7.29648e-67
AKAP13|11214	8470.04	-0.493101	0.0586251	-8.41109	4.0623e-17	1.4013e-16
AKAP14|158798	2.29523	3.15812	0.461016	6.85035	7.36694e-12	1.93849e-11
AKAP1|8165	5756.89	-0.5012	0.0803988	-6.23393	4.5489e-10	1.07238e-09
AKAP2|11217	2764.8	-1.66333	0.125187	-13.2868	2.76297e-40	2.68149e-39
AKAP3|10566	84.2133	-0.691242	0.126145	-5.47973	4.25964e-08	8.94717e-08
AKAP4|8852	0.177406	-0.389063	0.703772	-0.552825	0.580383	0.632495
AKAP5|9495	461.967	1.35306	0.142998	9.46208	3.01886e-21	1.27228e-20
AKAP6|9472	328.234	-2.00371	0.118509	-16.9077	3.94729e-64	9.45324e-63
AKAP7|9465	452.853	-0.892217	0.0841574	-10.6018	2.92417e-26	1.55855e-25
AKAP8L|26993	2314.08	0.62405	0.0655272	9.52352	1.67411e-21	7.13826e-21
AKAP8|10270	1753.18	0.161878	0.0469085	3.45094	0.000558645	0.000878267
AKAP9|10142	7232.87	0.0971679	0.0967986	1.00382	0.315468	0.363164
AKD1|221264	393.083	0.11855	0.0956641	1.23923	0.21526	0.25539
AKIRIN1|79647	3254.9	-0.134581	0.0534281	-2.51892	0.0117716	0.0163774
AKIRIN2|55122	1854.68	-0.281989	0.0526196	-5.35901	8.36784e-08	1.72765e-07
AKNAD1|254268	8.39436	-0.61562	0.166024	-3.70801	0.000208893	0.00033923
AKNA|80709	2000.61	-0.00548455	0.0978993	-0.0560223	0.955324	0.967508
AKR1A1|10327	5946.77	0.635024	0.0659341	9.63119	5.90411e-22	2.58143e-21
AKR1B10|57016	151.154	-0.476471	0.34555	-1.37888	0.167932	0.202759
AKR1B15|441282	86.0168	-1.68884	0.31882	-5.29716	1.17616e-07	2.40255e-07
AKR1B1|231	2238.4	-0.510942	0.0896934	-5.69653	1.22269e-08	2.65668e-08
AKR1C1|1645	3668.39	-3.66083	0.212497	-17.2277	1.64616e-66	4.27087e-65
AKR1C2|1646	3725.17	-3.08559	0.253363	-12.1785	4.04447e-34	3.02433e-33
AKR1C3|8644	2697.58	-2.52382	0.14818	-17.0321	4.74497e-65	1.17658e-63
AKR1C4|1109	0.732434	-1.93898	0.444679	-4.36042	1.29815e-05	2.31094e-05
AKR1CL1|340811	1.03481	-1.23875	0.346108	-3.57907	0.000344816	0.000550526
AKR1D1|6718	16.1173	-2.15517	0.357207	-6.03339	1.6056e-09	3.67642e-09
AKR1E2|83592	92.3196	-0.0123153	0.173972	-0.070789	0.943566	0.957825
AKR7A2|8574	3153.01	0.427825	0.0726058	5.89243	3.80552e-09	8.52072e-09
AKR7A3|22977	1632.14	2.92045	0.226728	12.8808	5.76996e-38	5.0054e-37
AKR7L|246181	112.599	1.79056	0.15656	11.4369	2.73451e-30	1.73744e-29
AKT1S1|84335	2833.34	0.583068	0.0601754	9.68948	3.34236e-22	1.47518e-21
AKT1|207	10966.3	0.727942	0.0650207	11.1956	4.28719e-29	2.59294e-28
AKT2|208	7598.24	0.0263285	0.0701286	0.375432	0.707339	0.753517
AKT3|10000	2054.97	-0.9187	0.122144	-7.52146	5.41686e-14	1.59338e-13
AKTIP|64400	1622.47	-0.224728	0.0588662	-3.81761	0.000134751	0.000222157
ALAD|210	4155.35	-0.723354	0.0703894	-10.2765	8.99615e-25	4.47276e-24
ALAS1|211	2613.98	0.0212193	0.0591605	0.358673	0.71984	0.764964
ALAS2|212	15.0902	-4.2744	0.318197	-13.4332	3.86277e-41	3.85766e-40
ALB|213	926.118	-3.50923	0.293685	-11.949	6.57468e-33	4.67062e-32
ALCAM|214	11207.6	0.563338	0.137469	4.09794	4.16838e-05	7.14111e-05
ALDH16A1|126133	1732	0.784109	0.0910008	8.6165	6.90297e-18	2.46621e-17
ALDH18A1|5832	6108.16	0.974006	0.0558065	17.4533	3.25042e-68	8.89173e-67
ALDH1A1|216	3469.02	-2.61813	0.134094	-19.5246	6.78647e-85	3.33609e-83
ALDH1A2|8854	449.623	-3.16546	0.159278	-19.8738	6.86499e-88	3.84714e-86
ALDH1A3|220	3117.25	-1.6893	0.15587	-10.8378	2.27793e-27	1.27691e-26
ALDH1B1|219	2256.2	0.654197	0.0771746	8.47683	2.31405e-17	8.08475e-17
ALDH1L1|10840	1389.87	-4.81703	0.24545	-19.6253	9.39824e-86	4.76323e-84
ALDH1L2|160428	999.904	0.351328	0.120884	2.90633	0.0036569	0.00534713
ALDH2|217	14173.8	-2.28966	0.139407	-16.4242	1.28376e-60	2.73395e-59
ALDH3A1|218	155.986	-1.57942	0.300638	-5.25357	1.4918e-07	3.02399e-07
ALDH3A2|224	5788.97	-0.740109	0.0982601	-7.53214	4.9915e-14	1.47068e-13
ALDH3B1|221	676.757	0.455809	0.100914	4.51679	6.27832e-06	1.14148e-05
ALDH3B2|222	6775.02	0.672525	0.218259	3.08132	0.00206086	0.00307905
ALDH4A1|8659	3082.99	-0.749006	0.122769	-6.10093	1.05451e-09	2.43934e-09
ALDH5A1|7915	1726.79	-0.290334	0.105031	-2.76427	0.00570503	0.00819649
ALDH6A1|4329	1513.71	-0.985413	0.110594	-8.91017	5.09532e-19	1.92896e-18
ALDH7A1|501	4973.74	-0.448384	0.0716675	-6.25645	3.93831e-10	9.31011e-10
ALDH8A1|64577	38.5049	0.180749	0.135636	1.3326	0.182663	0.219101
ALDH9A1|223	9272.18	-0.350729	0.0596685	-5.87795	4.15373e-09	9.27814e-09
ALDOA|226	70374.2	1.25834	0.0835039	15.0693	2.57857e-51	3.89947e-50
ALDOB|229	10.4849	-1.46327	0.156943	-9.32358	1.1248e-20	4.61738e-20
ALDOC|230	2108.48	-1.67641	0.177227	-9.45914	3.10487e-21	1.30797e-20
ALG10B|144245	842.972	-0.146603	0.0853873	-1.71692	0.0859942	0.108322
ALG10|84920	301.394	0.0988839	0.0727322	1.35956	0.173969	0.209519
ALG11|440138	45.5261	0.875151	0.0888906	9.84526	7.18528e-23	3.28743e-22
ALG12|79087	1408.78	0.406982	0.0636924	6.38981	1.66094e-10	4.02195e-10
ALG13|79868	1225.49	-0.0770101	0.0484131	-1.59069	0.11168	0.138621
ALG14|199857	557.177	0.1302	0.0579683	2.24606	0.0247003	0.0331263
ALG1L2|644974	0.835888	1.31239	0.422701	3.10478	0.00190421	0.00285216
ALG1L|200810	86.6193	2.73183	0.220144	12.4093	2.3266e-35	1.82463e-34
ALG1|56052	1707.03	0.947666	0.0523919	18.088	3.96098e-73	1.29484e-71
ALG2|85365	2189.5	0.106716	0.0535794	1.99173	0.0464003	0.0603471
ALG3|10195	2351.43	1.14543	0.0648135	17.6727	6.80499e-70	1.98621e-68
ALG5|29880	1647.45	0.12158	0.0606628	2.00419	0.0450494	0.0586797
ALG6|29929	911.518	0.546215	0.055352	9.86804	5.72723e-23	2.63139e-22
ALG8|79053	2681.52	0.651078	0.0871104	7.47417	7.76915e-14	2.26863e-13
ALG9|79796	1486.77	-0.334585	0.0522411	-6.40463	1.50736e-10	3.65862e-10
ALKBH1|8846	664.25	0.213754	0.0480566	4.44797	8.66858e-06	1.56216e-05
ALKBH2|121642	784.832	0.388365	0.0718952	5.40182	6.59686e-08	1.37183e-07
ALKBH3|221120	848.427	-0.220633	0.0838218	-2.63217	0.00848416	0.0119779
ALKBH4|54784	645.06	0.486947	0.0610224	7.97981	1.46557e-15	4.67637e-15
ALKBH5|54890	5797.39	0.00696287	0.0505806	0.137659	0.89051	0.915481
ALKBH6|84964	293.249	1.11606	0.0831365	13.4244	4.35002e-41	4.33763e-40
ALKBH7|84266	1668.69	0.818254	0.111086	7.36597	1.75863e-13	5.03486e-13
ALKBH8|91801	614.813	-0.286289	0.0616075	-4.64699	3.36813e-06	6.23348e-06
ALK|238	25.2384	-1.04546	0.199452	-5.24166	1.5914e-07	3.21659e-07
ALLC|55821	0.939348	-1.20694	0.309542	-3.8991	9.65525e-05	0.000160612
ALMS1P|200420	12.5533	0.298112	0.161966	1.84059	0.0656818	0.0838835
ALMS1|7840	2178.41	0.142345	0.0676103	2.10538	0.0352584	0.0464756
ALOX12B|242	4.98106	0.385348	0.256356	1.50317	0.132794	0.163003
ALOX12P2|245	58.1777	0.152659	0.239649	0.63701	0.524118	0.577467
ALOX12|239	13.5511	-0.0838768	0.13915	-0.602778	0.546657	0.599671
ALOX15B|247	1792.45	-0.977872	0.274734	-3.55934	0.000371789	0.000592193
ALOX15|246	168.399	-0.333468	0.27205	-1.22576	0.22029	0.260892
ALOX5AP|241	942.946	0.282757	0.10543	2.68195	0.00731945	0.010413
ALOX5|240	1177.01	-0.047513	0.108449	-0.438112	0.661305	0.709875
ALOXE3|59344	49.2474	1.32669	0.205804	6.44637	1.14562e-10	2.80006e-10
ALPI|248	0.290494	0.874829	1.08374	0.807235	0.419531	0.471828
ALPK1|80216	1426.62	-0.453867	0.0646398	-7.02147	2.19543e-12	5.93782e-12
ALPK2|115701	116.207	0.839994	0.162854	5.15797	2.49644e-07	4.97866e-07
ALPK3|57538	1010.95	-2.10965	0.144908	-14.5585	5.15623e-48	6.7558e-47
ALPL|249	1752.7	-1.23034	0.152827	-8.05055	8.24202e-16	2.65887e-15
ALPPL2|251	0.602191	1.7558	0.867664	2.0236	0.0430115	0.0561295
ALPP|250	0.877091	2.04234	0.63607	3.21087	0.00132334	0.00201116
ALS2CL|259173	630.262	-0.762687	0.117864	-6.47088	9.74315e-11	2.39177e-10
ALS2CR11|151254	21.0811	-0.9386	0.162207	-5.78644	7.18953e-09	1.5816e-08
ALS2CR12|130540	9.71544	-0.354548	0.16407	-2.16096	0.0306983	0.0406973
ALS2CR4|65062	2122.38	-1.10186	0.0658707	-16.7276	8.25269e-63	1.89764e-61
ALS2CR8|79800	432.336	-0.748664	0.0837838	-8.93566	4.04748e-19	1.53941e-18
ALS2|57679	1621.37	-0.220931	0.0491282	-4.49704	6.89073e-06	1.24958e-05
ALX1|8092	9.60021	-0.661683	0.31169	-2.12289	0.0337633	0.0445979
ALX3|257	64.4682	-0.152978	0.115304	-1.32673	0.184599	0.221302
ALX4|60529	43.4923	-2.83637	0.225856	-12.5583	3.57838e-36	2.90026e-35
AMAC1L2|83650	2.01079	0.0868212	0.194364	0.446693	0.655097	0.704093
AMAC1L3|643664	1.04161	0.0631782	0.224462	0.281466	0.778353	0.818893
AMAC1|146861	0.255849	-0.43217	0.52631	-0.821133	0.411571	0.463673
AMACR|23600	1007.39	0.610006	0.0725978	8.40254	4.36936e-17	1.50458e-16
AMBN|258	0.296141	-0.124103	0.586236	-0.211695	0.832345	0.867323
AMBP|259	62.2759	0.640441	0.264663	2.41984	0.0155275	0.0213096
AMBRA1|55626	2494.76	0.126811	0.0417592	3.03672	0.0023917	0.00355466
AMD1|262	4640.54	-0.0609333	0.0881339	-0.691371	0.489332	0.542983
AMDHD1|144193	62.2433	0.58761	0.178017	3.30086	0.00096388	0.00148442
AMDHD2|51005	734.155	0.982861	0.0984244	9.98595	1.75616e-23	8.26027e-23
AMFR|267	9835.76	0.349005	0.086226	4.04756	5.17543e-05	8.7911e-05
AMHR2|269	3.43004	0.710479	0.253036	2.80782	0.0049878	0.0071982
AMH|268	41.7803	2.78243	0.232057	11.9903	3.99574e-33	2.86449e-32
AMICA1|120425	484.774	0.0614103	0.143609	0.427623	0.668926	0.717114
AMIGO1|57463	312.927	-0.742504	0.0943864	-7.86665	3.64274e-15	1.13866e-14
AMIGO2|347902	3799.39	-1.21819	0.158709	-7.6756	1.64648e-14	4.97443e-14
AMIGO3|386724	261.096	1.13293	0.0906182	12.5022	7.2578e-36	5.80092e-35
AMMECR1L|83607	2238.62	-0.0901735	0.0403737	-2.23347	0.0255181	0.0341763
AMMECR1|9949	1013.44	1.00366	0.0878607	11.4233	3.1993e-30	2.02488e-29
AMN1|196394	534.604	0.116515	0.0754002	1.54529	0.122275	0.150886
AMN|81693	6.78184	0.934299	0.240276	3.88844	0.000100891	0.000167631
AMOTL1|154810	4152.69	-1.50818	0.103078	-14.6315	1.76792e-48	2.37019e-47
AMOTL2|51421	6076.06	-1.46564	0.0828572	-17.6887	5.12142e-70	1.50377e-68
AMOT|154796	2561.29	-0.691147	0.115487	-5.98463	2.16879e-09	4.92004e-09
AMPD1|270	52.7801	-2.11277	0.242951	-8.69629	3.42924e-18	1.24511e-17
AMPD2|271	1843.48	0.359571	0.0611274	5.88233	4.04542e-09	9.04546e-09
AMPD3|272	724.988	0.321463	0.0801859	4.00897	6.09843e-05	0.000102974
AMPH|273	491.115	0.369935	0.198928	1.85965	0.0629356	0.0805704
AMTN|401138	6.2059	2.10796	0.444469	4.74265	2.10943e-06	3.96268e-06
AMT|275	318.265	-1.00579	0.125464	-8.01658	1.08726e-15	3.49028e-15
AMY1A|276	51.9364	-0.0692044	0.261257	-0.264891	0.791094	0.830188
AMY2A|279	5.35818	-0.627957	0.182803	-3.43517	0.000592188	0.000928249
AMY2B|280	524.147	-1.38881	0.117054	-11.8648	1.8043e-32	1.25628e-31
AMZ1|155185	134.642	2.92526	0.20812	14.0556	7.11737e-45	8.22629e-44
AMZ2P1|201283	611.094	0.0741905	0.0812894	0.91267	0.361416	0.411757
AMZ2|51321	4277.14	0.586394	0.0722313	8.11827	4.72874e-16	1.54531e-15
ANAPC10|10393	331.122	-0.231995	0.0492832	-4.70737	2.50928e-06	4.69092e-06
ANAPC11|51529	3242.62	1.29724	0.0987361	13.1385	1.98241e-39	1.84367e-38
ANAPC13|25847	3229.04	0.114753	0.0528214	2.17247	0.02982	0.0396013
ANAPC16|119504	5841.28	-0.298881	0.047771	-6.25653	3.93627e-10	9.30754e-10
ANAPC1|64682	1901.36	-0.186158	0.0684087	-2.72127	0.0065032	0.00929692
ANAPC2|29882	1837.74	0.375953	0.0628302	5.98363	2.18215e-09	4.9492e-09
ANAPC4|29945	1213.22	-0.460995	0.0366154	-12.5902	2.39134e-36	1.94945e-35
ANAPC5|51433	6266.74	0.146667	0.0374769	3.91353	9.09553e-05	0.000151623
ANAPC7|51434	2831.62	0.531332	0.0394352	13.4736	2.23822e-41	2.26058e-40
ANGEL1|23357	1471.51	-0.155308	0.0517036	-3.00382	0.00266614	0.00394789
ANGEL2|90806	2033.46	0.318956	0.0545897	5.84279	5.13323e-09	1.13856e-08
ANGPT1|284	777.124	-2.684	0.174139	-15.413	1.33944e-53	2.20401e-52
ANGPT2|285	831.423	-0.542767	0.103565	-5.24082	1.59865e-07	3.22991e-07
ANGPT4|51378	26.1045	-3.84674	0.202207	-19.0238	1.0842e-80	4.5634e-79
ANGPTL1|9068	650.314	-3.28695	0.162797	-20.1905	1.18773e-90	7.12418e-89
ANGPTL2|23452	7434.94	-1.82751	0.118034	-15.483	4.52247e-54	7.59449e-53
ANGPTL3|27329	1.73926	-1.29172	0.265409	-4.86692	1.13352e-06	2.16757e-06
ANGPTL4|51129	1874.9	-2.04518	0.177553	-11.5187	1.06242e-30	6.87957e-30
ANGPTL5|253935	40.3143	-4.65764	0.252817	-18.423	8.59435e-76	3.08171e-74
ANGPTL6|83854	13.987	1.97281	0.170261	11.587	4.79699e-31	3.15414e-30
ANGPTL7|10218	199.711	-4.17458	0.299029	-13.9605	2.71691e-44	3.07675e-43
ANG|283	1029.52	-0.592993	0.112993	-5.24804	1.53726e-07	3.11133e-07
ANK1|286	116.395	0.390868	0.201061	1.94403	0.0518919	0.0670935
ANK2|287	1768.44	-2.42406	0.133589	-18.1457	1.38939e-73	4.62674e-72
ANK3|288	2939.42	0.0276218	0.11532	0.239523	0.8107	0.84765
ANKAR|150709	91.2253	-1.09297	0.082558	-13.2388	5.23845e-40	5.01939e-39
ANKDD1A|348094	283.528	-1.61172	0.0980309	-16.441	9.73787e-61	2.08286e-59
ANKFN1|162282	14.7095	-0.466328	0.291484	-1.59984	0.109634	0.136298
ANKFY1|51479	4709.72	-0.472979	0.0461783	-10.2425	1.27949e-24	6.33095e-24
ANKHD1-EIF4EBP3|404734	2597.03	0.0390339	0.0802247	0.486557	0.626572	0.676814
ANKHD1|54882	6059.29	-0.0675736	0.0621265	-1.08768	0.276737	0.322036
ANKH|56172	4819.97	-0.100202	0.0910168	-1.10092	0.270931	0.315917
ANKIB1|54467	3970.92	0.157917	0.0592753	2.66414	0.00771861	0.0109546
ANKK1|255239	56.1591	-1.21504	0.154735	-7.85242	4.08082e-15	1.27332e-14
ANKLE1|126549	36.4824	0.487018	0.15412	3.15999	0.00157773	0.00238044
ANKLE2|23141	4161.68	0.0912096	0.0377309	2.41737	0.015633	0.0214498
ANKMY1|51281	637.985	0.33829	0.0715959	4.725	2.30119e-06	4.31218e-06
ANKMY2|57037	1301.15	-0.686194	0.057267	-11.9824	4.39609e-33	3.14575e-32
ANKRA2|57763	809.874	-0.064026	0.0680322	-0.941113	0.346647	0.396266
ANKRD10|55608	3612.66	0.0606602	0.0618735	0.98039	0.326893	0.375502
ANKRD11|29123	5173.11	-0.337018	0.0547178	-6.1592	7.31118e-10	1.70311e-09
ANKRD12|23253	3499.1	-0.511465	0.072806	-7.02503	2.14018e-12	5.79158e-12
ANKRD13A|88455	2956.11	-0.347162	0.0468973	-7.40259	1.33551e-13	3.85047e-13
ANKRD13B|124930	545.8	0.949195	0.108731	8.72979	2.55145e-18	9.33834e-18
ANKRD13C|81573	1558.6	-0.0986883	0.0433932	-2.27428	0.0229491	0.0308833
ANKRD13D|338692	1727.7	1.07005	0.0830052	12.8913	5.03659e-38	4.38666e-37
ANKRD16|54522	483.872	0.444742	0.0599822	7.41457	1.22017e-13	3.52986e-13
ANKRD17|26057	7558.44	-0.13959	0.0689169	-2.02548	0.0428184	0.0558954
ANKRD19|138649	144.395	0.533746	0.10491	5.08765	3.62531e-07	7.15721e-07
ANKRD1|27063	15.4173	0.882596	0.241988	3.64728	0.000265033	0.00042641
ANKRD20A3|441425	25.9771	-1.13146	0.14269	-7.92951	2.20007e-15	6.96338e-15
ANKRD20A4|728747	5.14814	-0.591872	0.267224	-2.21489	0.0267677	0.0357303
ANKRD20B|729171	20.9566	-0.0306112	0.158998	-0.192526	0.84733	0.880365
ANKRD22|118932	433.837	1.97546	0.158416	12.4701	1.08678e-35	8.637e-35
ANKRD23|200539	113.443	0.65085	0.104595	6.22257	4.89063e-10	1.15045e-09
ANKRD24|170961	86.6526	0.389818	0.147703	2.63921	0.00831001	0.0117472
ANKRD26P1|124149	1.4949	-1.25347	0.332971	-3.76451	0.000166875	0.00027303
ANKRD26|22852	789.773	0.120665	0.0979538	1.23186	0.218001	0.258408
ANKRD27|84079	2250.87	0.118674	0.0628201	1.88911	0.0588769	0.075636
ANKRD28|23243	3541.24	-0.00446684	0.0658732	-0.0678097	0.945937	0.959785
ANKRD29|147463	364.192	-2.24396	0.13957	-16.0777	3.65966e-58	7.17805e-57
ANKRD2|26287	8.66636	1.31525	0.220198	5.97305	2.3286e-09	5.27403e-09
ANKRD30A|91074	1571.61	0.342396	0.293987	1.16466	0.244155	0.286827
ANKRD30B|374860	406.416	2.08966	0.276127	7.56774	3.79771e-14	1.12537e-13
ANKRD31|256006	6.6227	-0.624098	0.165817	-3.76378	0.000167363	0.00027376
ANKRD32|84250	446.883	0.345563	0.0682672	5.06191	4.15071e-07	8.15916e-07
ANKRD33|341405	1.78737	-0.482109	0.302424	-1.59415	0.110902	0.137708
ANKRD34A|284615	66.4527	0.402307	0.122671	3.27956	0.00103968	0.00159601
ANKRD34B|340120	7.09242	1.03833	0.275612	3.76734	0.000164993	0.000270131
ANKRD34C|390616	5.02995	-0.812017	0.318443	-2.54997	0.0107734	0.0150644
ANKRD35|148741	319.668	-1.14488	0.162075	-7.06389	1.61908e-12	4.41127e-12
ANKRD36BP1|84832	371.245	-0.225174	0.139252	-1.61703	0.105872	0.131913
ANKRD36B|57730	102.204	-0.608078	0.126013	-4.82551	1.39647e-06	2.65744e-06
ANKRD36|375248	499.756	-0.543758	0.0847935	-6.41273	1.42932e-10	3.47394e-10
ANKRD37|353322	312.285	-0.284693	0.108273	-2.6294	0.00855358	0.0120732
ANKRD39|51239	453.586	0.986565	0.0875897	11.2635	1.98758e-29	1.21978e-28
ANKRD40|91369	4780.91	-0.724397	0.0862541	-8.39841	4.52572e-17	1.5576e-16
ANKRD42|338699	807.132	0.31979	0.0772075	4.14195	3.44359e-05	5.94566e-05
ANKRD43|134548	408.213	1.81061	0.223201	8.11202	4.97854e-16	1.62532e-15
ANKRD44|91526	228.853	-0.208772	0.1308	-1.59611	0.110463	0.13721
ANKRD45|339416	29.5394	-0.338309	0.175178	-1.93124	0.0534537	0.0689991
ANKRD46|157567	1583.51	-0.225898	0.0878406	-2.57168	0.0101205	0.014194
ANKRD49|54851	730.093	-0.0715992	0.0562525	-1.27282	0.203083	0.241806
ANKRD50|57182	3939.55	0.542662	0.0975616	5.56225	2.66318e-08	5.66546e-08
ANKRD52|283373	3705.31	0.306165	0.0621213	4.92851	8.28595e-07	1.59804e-06
ANKRD53|79998	95.5418	-3.085	0.145467	-21.2075	8.14383e-100	6.44085e-98
ANKRD54|129138	1073.26	0.521663	0.0622072	8.38589	5.03415e-17	1.72622e-16
ANKRD55|79722	14.0316	0.857812	0.185272	4.63	3.65664e-06	6.7496e-06
ANKRD56|345079	210.268	0.0878404	0.143407	0.612524	0.540191	0.593475
ANKRD57|65124	1836.02	-0.079156	0.0850452	-0.930752	0.351982	0.401873
ANKRD58|347454	44.0801	1.38107	0.124006	11.1371	8.27663e-29	4.95991e-28
ANKRD5|63926	776.204	0.693026	0.0842834	8.22257	1.99184e-16	6.62732e-16
ANKRD6|22881	613.322	-0.646093	0.0786719	-8.21251	2.16615e-16	7.19752e-16
ANKRD7|56311	3.41131	0.155635	0.231863	0.671236	0.50207	0.555483
ANKRD9|122416	202.446	0.411069	0.115131	3.57046	0.000356354	0.00056807
ANKS1A|23294	2922.76	-0.344711	0.0493419	-6.98617	2.82497e-12	7.59442e-12
ANKS1B|56899	288.042	0.452588	0.130148	3.47748	0.000506153	0.00079843
ANKS3|124401	739.934	0.682283	0.0891493	7.65327	1.95937e-14	5.89164e-14
ANKS4B|257629	1.84034	-0.586729	0.331619	-1.76929	0.0768463	0.0973181
ANKS6|203286	583.875	-0.385529	0.133756	-2.88233	0.00394747	0.00575014
ANKZF1|55139	1601.27	0.137742	0.0595042	2.31482	0.0206227	0.0279539
ANLN|54443	1587.64	3.30307	0.144249	22.8985	4.81356e-116	6.89148e-114
ANO10|55129	2344.74	-0.054597	0.055697	-0.980249	0.326963	0.375559
ANO1|55107	10274.9	-0.812009	0.13397	-6.06113	1.35168e-09	3.10954e-09
ANO2|57101	107.351	-1.24293	0.161591	-7.69185	1.45019e-14	4.3963e-14
ANO3|63982	141.373	-1.85845	0.273667	-6.79092	1.1142e-11	2.89188e-11
ANO4|121601	19.4966	-0.846976	0.21008	-4.03169	5.53783e-05	9.39042e-05
ANO5|203859	220.541	-0.247056	0.220448	-1.1207	0.262415	0.306746
ANO6|196527	8906.68	-1.60156	0.0889573	-18.0037	1.82306e-72	5.8237e-71
ANO7|50636	84.3473	1.79665	0.163913	10.961	5.88569e-28	3.39036e-27
ANO8|57719	859.542	0.434264	0.0835603	5.19702	2.02507e-07	4.06258e-07
ANO9|338440	571.34	1.45116	0.142456	10.1867	2.27384e-24	1.11386e-23
ANP32A|8125	7459.02	0.436999	0.051618	8.46601	2.5394e-17	8.85631e-17
ANP32B|10541	7740.95	0.241214	0.0605909	3.98103	6.86163e-05	0.000115424
ANP32C|23520	4.486	0.804304	0.135788	5.92324	3.15654e-09	7.1033e-09
ANP32D|23519	0.409283	-0.184642	0.317739	-0.581113	0.561164	0.61387
ANP32E|81611	3769.87	0.814436	0.108269	7.52236	5.37976e-14	1.5827e-13
ANPEP|290	7745.06	-0.452844	0.198775	-2.27817	0.0227164	0.0305926
ANTXR1|84168	11946.9	0.109577	0.106761	1.02638	0.304712	0.351753
ANTXR2|118429	3661.59	-1.77473	0.0998556	-17.773	1.14466e-70	3.45406e-69
ANTXRL|195977	4.15936	-1.00636	0.316136	-3.18332	0.00145596	0.00220382
ANUBL1|93550	520.142	-0.119484	0.0904166	-1.32148	0.186342	0.223214
ANXA10|11199	1.01565	0.795842	0.421858	1.88652	0.0592252	0.0760387
ANXA11|311	9343.02	-0.341989	0.0613636	-5.57316	2.50162e-08	5.3316e-08
ANXA13|312	15.4439	0.270931	0.182131	1.48756	0.136868	0.167647
ANXA1|301	18038.9	-2.39894	0.1122	-21.3809	2.01073e-101	1.65015e-99
ANXA2P1|303	195.366	-0.187	0.0869742	-2.15007	0.0315499	0.041767
ANXA2P2|304	12675.9	-0.150928	0.081478	-1.85237	0.063972	0.0818545
ANXA2P3|305	14.499	0.135361	0.13333	1.01523	0.309998	0.357286
ANXA2|302	39348.8	-0.130563	0.0836334	-1.56114	0.118491	0.1465
ANXA3|306	2046.32	-1.4415	0.146502	-9.83945	7.61243e-23	3.4788e-22
ANXA4|307	4218.85	0.0634837	0.0503336	1.26126	0.207216	0.246338
ANXA5|308	20810.6	-0.703002	0.0721815	-9.73936	2.04846e-22	9.15646e-22
ANXA6|309	17475.2	-0.416244	0.0809262	-5.14349	2.69676e-07	5.36507e-07
ANXA7|310	8159.98	-0.0426749	0.0407712	-1.04669	0.295242	0.341846
ANXA8L1|728113	0.887313	0.34474	0.742342	0.464396	0.642364	0.691777
ANXA8L2|244	474.645	-0.800717	0.273895	-2.92344	0.00346181	0.00507322
ANXA8|653145	1007.07	-0.625476	0.257593	-2.42816	0.0151758	0.0208429
ANXA9|8416	1431.13	2.18886	0.169592	12.9066	4.13001e-38	3.61311e-37
AOAH|313	383.477	0.37034	0.131309	2.82037	0.00479689	0.00693442
AOC2|314	115.931	-2.61072	0.142461	-18.3258	5.14911e-75	1.76873e-73
AOC3|8639	13461.8	-3.99359	0.155811	-25.631	6.89533e-145	5.88022e-142
AOX1|316	1563.6	-2.14223	0.193445	-11.0741	1.6751e-28	9.89621e-28
AOX2P|344454	1.13714	0.560881	0.344153	1.62974	0.103156	0.128725
AP1AR|55435	1725.74	0.428305	0.0700772	6.1119	9.84496e-10	2.28007e-09
AP1B1|162	7327.37	0.408491	0.0597247	6.83957	7.94337e-12	2.0843e-11
AP1G1|164	6456.67	-0.0263025	0.0548487	-0.479547	0.63155	0.681328
AP1G2|8906	3291.75	0.729984	0.0829608	8.79914	1.37871e-18	5.11095e-18
AP1M1|8907	2751.49	0.0596117	0.0608301	0.97997	0.327101	0.375696
AP1M2|10053	4756.17	1.56324	0.13046	11.9825	4.38627e-33	3.13987e-32
AP1S1|1174	2352.91	1.29109	0.0674922	19.1294	1.43703e-81	6.30555e-80
AP1S2|8905	1123.85	-0.459522	0.0891376	-5.1552	2.53357e-07	5.04809e-07
AP1S3|130340	371.713	1.0033	0.104722	9.58061	9.64732e-22	4.16698e-21
AP2A1|160	5298.81	0.514102	0.0570974	9.00396	2.17727e-19	8.37683e-19
AP2A2|161	4481.4	-0.0325202	0.0499145	-0.651518	0.514712	0.568028
AP2B1|163	20765.8	0.43527	0.0797947	5.45487	4.90093e-08	1.02612e-07
AP2M1|1173	16789.6	0.556746	0.0517525	10.7578	5.44267e-27	2.99783e-26
AP2S1|1175	3854.21	1.04151	0.0760669	13.692	1.13286e-42	1.20238e-41
AP3B1|8546	3653.54	0.10952	0.046435	2.35856	0.0183462	0.0249942
AP3B2|8120	238.906	0.31367	0.209231	1.49916	0.133833	0.164165
AP3D1|8943	8161.83	0.465279	0.0465238	10.0009	1.51035e-23	7.12801e-23
AP3M1|26985	3976.48	0.0262319	0.050792	0.516457	0.605535	0.657094
AP3M2|10947	1719.57	0.616091	0.0865517	7.11818	1.09359e-12	3.00711e-12
AP3S1|1176	2724.7	0.139132	0.070392	1.97653	0.0480945	0.0624347
AP3S2|10239	4346.55	-0.0855478	0.0596765	-1.43353	0.151707	0.184327
AP4B1|10717	877.716	0.00929203	0.0461637	0.201284	0.840476	0.874216
AP4E1|23431	968.048	-0.111145	0.0586554	-1.89489	0.0581069	0.0746664
AP4M1|9179	1113.75	0.782578	0.0544653	14.3684	8.17018e-47	1.02659e-45
AP4S1|11154	200.266	-0.278842	0.0621024	-4.49003	7.1214e-06	1.29058e-05
APAF1|317	1356.29	-0.00837566	0.0587704	-0.142515	0.886673	0.91235
APBA1|320	602.256	-1.24321	0.119636	-10.3916	2.70905e-25	1.37728e-24
APBA2|321	314.288	1.11532	0.165	6.75948	1.38484e-11	3.57539e-11
APBA3|9546	576.253	0.731121	0.0748686	9.76539	1.58502e-22	7.13694e-22
APBB1IP|54518	1299.83	-1.20351	0.121076	-9.9401	2.7856e-23	1.29533e-22
APBB1|322	1485.62	-0.609281	0.0864783	-7.04548	1.84823e-12	5.01676e-12
APBB2|323	6348.35	-0.142459	0.097229	-1.46519	0.142869	0.174464
APBB3|10307	689.53	0.00265166	0.0843611	0.0314322	0.974925	0.982741
APC2|10297	27.6414	1.59631	0.158045	10.1004	5.50331e-24	2.66194e-23
APCDD1L|164284	499.937	-1.77598	0.215515	-8.24066	1.71266e-16	5.7149e-16
APCDD1|147495	2701.5	-1.77001	0.150247	-11.7807	4.9098e-32	3.35426e-31
APCS|325	0.0298713	0.149193	3.01537	0.0494775	0.960539	0.971184
APC|324	2566.17	-0.517063	0.0714793	-7.23374	4.69854e-13	1.31823e-12
APEH|327	5233.82	0.66239	0.0655134	10.1108	4.94962e-24	2.39945e-23
APEX1|328	7948.69	0.341096	0.04832	7.05912	1.67564e-12	4.56029e-12
APEX2|27301	1836.44	0.949715	0.0641576	14.8028	1.40418e-49	1.96866e-48
APH1A|51107	14227	0.877592	0.0502132	17.4773	2.13359e-68	5.87756e-67
APH1B|83464	1518.79	-0.396992	0.0850172	-4.66955	3.01856e-06	5.60504e-06
API5|8539	6689.04	0.0191847	0.0445055	0.431064	0.666422	0.714664
APIP|51074	1140.83	-0.174212	0.0722012	-2.41286	0.0158278	0.021705
APITD1|378708	586.03	0.927112	0.0616048	15.0493	3.4871e-51	5.23706e-50
APLF|200558	201.473	-0.757043	0.0879185	-8.61074	7.25919e-18	2.59064e-17
APLNR|187	2494.41	-0.612573	0.102292	-5.98848	2.11809e-09	4.81004e-09
APLN|8862	489.562	0.0226346	0.145729	0.15532	0.876569	0.904277
APLP1|333	554.506	2.70582	0.184928	14.6317	1.76213e-48	2.36405e-47
APLP2|334	36062.6	-0.24679	0.0737246	-3.34746	0.000815567	0.00126425
APOA1BP|128240	5650.69	1.34284	0.0719181	18.6718	8.39755e-78	3.21698e-76
APOA1|335	12.2326	2.5114	0.239703	10.4771	1.10075e-25	5.71166e-25
APOA2|336	0.527319	1.86708	0.78956	2.36471	0.0180443	0.0246121
APOA5|116519	1.55864	1.52531	0.375981	4.05687	4.97348e-05	8.4642e-05
APOB48R|55911	778.149	1.37531	0.134425	10.2311	1.43911e-24	7.11181e-24
APOBEC1|339	0.406523	1.65965	0.787034	2.10874	0.0349673	0.0461137
APOBEC2|10930	5.99016	-0.784973	0.146593	-5.35477	8.56647e-08	1.76754e-07
APOBEC3A|200315	74.5069	1.76192	0.184906	9.52873	1.59212e-21	6.80047e-21
APOBEC3B|9582	648.021	2.61122	0.187672	13.9137	5.22889e-44	5.84717e-43
APOBEC3C|27350	708.493	-0.824992	0.101809	-8.10332	5.34782e-16	1.74413e-15
APOBEC3D|140564	248.154	0.164331	0.110669	1.48488	0.137575	0.16845
APOBEC3F|200316	501.201	-8.04463e-05	0.0916212	-0.000878032	0.999299	0.999591
APOBEC3G|60489	780.294	0.161489	0.118973	1.35735	0.174669	0.210246
APOBEC3H|164668	21.7712	1.31642	0.161786	8.13683	4.05761e-16	1.32976e-15
APOBEC4|403314	3.42247	3.11939	0.449482	6.93997	3.92194e-12	1.04582e-11
APOB|338	336.51	-5.8917	0.254021	-23.1938	5.26196e-119	8.89725e-117
APOC1P1|342	0.976563	0.889842	0.312877	2.84407	0.00445418	0.00645708
APOC1|341	2728.41	1.03334	0.141452	7.30522	2.76817e-13	7.85175e-13
APOC2|344	261.223	1.56874	0.175139	8.95713	3.33253e-19	1.27143e-18
APOC3|345	0.553027	2.09091	0.795536	2.62831	0.00858108	0.0121103
APOC4|346	1.96293	1.26246	0.229335	5.50487	3.69442e-08	7.79249e-08
APOD|347	40388.5	-1.69735	0.223534	-7.59325	3.1199e-14	9.28726e-14
APOE|348	14105.7	0.795294	0.149467	5.32088	1.03268e-07	2.11894e-07
APOF|319	22.7008	1.07717	0.267187	4.03153	5.54154e-05	9.39589e-05
APOH|350	0.127655	-0.606537	1.13789	-0.533038	0.594007	0.645942
APOL1|8542	4371.28	0.628258	0.107598	5.83896	5.25277e-09	1.16429e-08
APOL2|23780	2285.79	0.450698	0.0799017	5.64065	1.69407e-08	3.64617e-08
APOL3|80833	2540.41	-0.656169	0.104416	-6.28421	3.29527e-10	7.83151e-10
APOL4|80832	829.275	-0.481286	0.127216	-3.78322	0.000154813	0.000254006
APOL5|80831	1.63955	-1.48131	0.22381	-6.61861	3.62592e-11	9.12246e-11
APOL6|80830	7226.53	-1.03671	0.11911	-8.70379	3.20968e-18	1.16777e-17
APOLD1|81575	3927.24	-2.02514	0.134844	-15.0183	5.56766e-51	8.32984e-50
APOM|55937	115.852	-0.303357	0.0957091	-3.16958	0.0015266	0.00230631
APOOL|139322	552.281	-0.314616	0.102326	-3.07464	0.00210755	0.00314713
APOO|79135	784.682	1.27051	0.0822386	15.4491	7.64978e-54	1.26832e-52
APPBP2|10513	3928.77	0.0831843	0.0873058	0.952792	0.340696	0.390008
APPL1|26060	4581.92	-0.18037	0.0626397	-2.87948	0.00398329	0.00579845
APPL2|55198	2932.5	-0.483162	0.060614	-7.97112	1.57238e-15	5.01066e-15
APP|351	66323.8	-0.306157	0.0836481	-3.66006	0.000252158	0.000406461
APRT|353	3963.58	0.666582	0.0860087	7.75017	9.17725e-15	2.80903e-14
APTX|54840	1517.26	0.459129	0.0464301	9.88861	4.66479e-23	2.15081e-22
AQP10|89872	1.33892	0.407977	0.264932	1.53993	0.123578	0.152377
AQP11|282679	102.619	0.329282	0.131677	2.50068	0.0123955	0.017199
AQP12B|653437	0.725357	1.82909	0.543961	3.36255	0.000772263	0.00119921
AQP1|358	18702.7	-2.08269	0.105333	-19.7724	5.14271e-87	2.74101e-85
AQP2|359	5.30691	-0.898183	0.262384	-3.42317	0.000618963	0.00096836
AQP3|360	3897.66	0.962095	0.211631	4.54611	5.46472e-06	9.97998e-06
AQP4|361	63.084	-2.60671	0.192372	-13.5504	7.8793e-42	8.0618e-41
AQP5|362	851.933	0.505794	0.323241	1.56476	0.11764	0.14554
AQP6|363	20.617	-0.139475	0.217127	-0.642366	0.520636	0.574081
AQP7P1|375719	358.792	-5.67572	0.240983	-23.5524	1.18698e-122	2.26033e-120
AQP7P3|441432	35.5163	-5.23771	0.276962	-18.9113	9.20839e-80	3.75495e-78
AQP7|364	1990.73	-5.24255	0.246535	-21.2649	2.40066e-100	1.93771e-98
AQP8|343	2.83207	0.722873	0.228677	3.16111	0.00157169	0.00237186
AQP9|366	176.669	0.626935	0.235704	2.65984	0.00781781	0.0110906
AQPEP|206338	378.257	-5.47384	0.211172	-25.9213	3.83646e-148	3.58325e-145
AQR|9716	3035.31	-0.0105724	0.0625323	-0.169072	0.86574	0.895084
ARAF|369	3379.99	0.295117	0.0640247	4.60942	4.03789e-06	7.42975e-06
ARAP1|116985	5679.67	-0.0088255	0.0615523	-0.143382	0.885988	0.911844
ARAP2|116984	867.562	-0.116678	0.100417	-1.16193	0.245264	0.287939
ARAP3|64411	1107.7	-1.13691	0.076799	-14.8037	1.38591e-49	1.94443e-48
ARCN1|372	11577.9	0.0695002	0.0479363	1.44985	0.147101	0.179186
ARC|23237	215.529	-1.02375	0.226924	-4.51143	6.4393e-06	1.17021e-05
AREG|374	1930.26	0.187028	0.238944	0.782727	0.433787	0.486439
ARF1|375	31855.8	1.09011	0.0506649	21.5161	1.09969e-102	9.54391e-101
ARF3|377	14395.5	0.614196	0.0498697	12.316	7.42688e-35	5.71258e-34
ARF4|378	12643.6	0.564031	0.0517731	10.8943	1.2273e-27	6.97545e-27
ARF5|381	7302.76	0.83831	0.0684994	12.2382	1.94274e-34	1.47066e-33
ARF6|382	9946.75	0.576423	0.0517159	11.1459	7.49422e-29	4.50066e-28
ARFGAP1|55738	3962.03	1.14085	0.0811145	14.0647	6.25534e-45	7.26419e-44
ARFGAP2|84364	5323.34	0.150972	0.0479243	3.15022	0.00163148	0.00245812
ARFGAP3|26286	2943.76	-0.0931724	0.0663579	-1.40409	0.160293	0.194097
ARFGEF1|10565	6767.67	0.725271	0.0803356	9.02802	1.74803e-19	6.75983e-19
ARFGEF2|10564	6462.68	0.156151	0.0769332	2.0297	0.0423875	0.0553631
ARFIP1|27236	2830.42	0.0812257	0.0528456	1.53704	0.124284	0.153199
ARFIP2|23647	4458.48	0.633897	0.0860315	7.3682	1.72954e-13	4.95445e-13
ARFRP1|10139	1754.29	0.631443	0.0937056	6.73858	1.59944e-11	4.11159e-11
ARG1|383	1.44013	-1.3271	0.218513	-6.07334	1.25274e-09	2.88633e-09
ARG2|384	549.585	-0.461967	0.0911826	-5.06639	4.05425e-07	7.97834e-07
ARGFXP2|503640	2.73238	-0.131732	0.172976	-0.761565	0.44632	0.49957
ARGFX|503582	0.173557	-0.229536	0.925421	-0.248034	0.804108	0.841775
ARGLU1|55082	4510.63	-0.669525	0.081006	-8.26513	1.39547e-16	4.67635e-16
ARHGAP10|79658	1098.01	-1.35239	0.106355	-12.7158	4.83001e-37	4.05027e-36
ARHGAP11A|9824	891.373	2.19089	0.113117	19.3683	1.42772e-83	6.7478e-82
ARHGAP11B|89839	56.2752	1.92944	0.138658	13.9151	5.1282e-44	5.74113e-43
ARHGAP12|94134	2561.2	-0.448972	0.0676898	-6.6328	3.29387e-11	8.31052e-11
ARHGAP15|55843	249.109	0.317877	0.11998	2.64941	0.00806314	0.011418
ARHGAP17|55114	3123.53	-0.191529	0.0436135	-4.3915	1.12569e-05	2.01307e-05
ARHGAP18|93663	1874.81	-0.0525625	0.0707833	-0.742582	0.457735	0.511363
ARHGAP19|84986	1660.37	-1.02601	0.0702047	-14.6146	2.26758e-48	3.02354e-47
ARHGAP1|392	9483.83	0.209733	0.0441273	4.7529	2.00515e-06	3.7751e-06
ARHGAP20|57569	494.846	-3.2518	0.122648	-26.5133	6.81369e-155	7.8614e-152
ARHGAP21|57584	5735.06	-0.911127	0.0849792	-10.7218	8.04542e-27	4.40544e-26
ARHGAP22|58504	222.099	0.822858	0.120437	6.83226	8.35893e-12	2.19099e-11
ARHGAP23|57636	1695.46	-0.804446	0.0849807	-9.46621	2.90176e-21	1.22372e-20
ARHGAP24|83478	772.455	-1.39413	0.0865955	-16.0994	2.57728e-58	5.08047e-57
ARHGAP25|9938	943.073	-0.348575	0.101708	-3.42721	0.000609826	0.000955056
ARHGAP26|23092	1611.87	-1.15395	0.104121	-11.0828	1.52062e-28	9.0107e-28
ARHGAP27|201176	1396.19	0.130159	0.0764525	1.70248	0.088666	0.111545
ARHGAP28|79822	482.552	-0.911618	0.122332	-7.45197	9.19533e-14	2.67315e-13
ARHGAP29|9411	6592.56	-0.712357	0.104874	-6.79248	1.10222e-11	2.86231e-11
ARHGAP30|257106	1607.12	0.529047	0.109869	4.81524	1.47023e-06	2.7943e-06
ARHGAP31|57514	2688.21	-1.16655	0.0913455	-12.7707	2.39023e-37	2.02864e-36
ARHGAP32|9743	4805.16	0.606928	0.09636	6.29854	3.00455e-10	7.15959e-10
ARHGAP33|115703	573.587	0.935717	0.10164	9.20621	3.37857e-20	1.35571e-19
ARHGAP36|158763	335.787	-3.06362	0.415975	-7.36491	1.77271e-13	5.07441e-13
ARHGAP39|80728	1115.08	1.72192	0.105146	16.3764	2.81851e-60	5.95073e-59
ARHGAP42|143872	451.574	-1.08276	0.116584	-9.2874	1.58108e-20	6.45263e-20
ARHGAP4|393	1375.54	0.896293	0.125471	7.14344	9.1021e-13	2.5152e-12
ARHGAP5|394	5433.32	-0.755794	0.077736	-9.72257	2.41601e-22	1.07601e-21
ARHGAP6|395	272.584	-1.58975	0.0997704	-15.9341	3.67513e-57	6.99165e-56
ARHGAP8|23779	1238.53	0.98115	0.114261	8.58696	8.93044e-18	3.1692e-17
ARHGAP9|64333	430.069	0.772909	0.134302	5.755	8.66423e-09	1.89665e-08
ARHGDIA|396	14967.4	0.839438	0.0721175	11.6399	2.58394e-31	1.72093e-30
ARHGDIB|397	12746.8	0.720089	0.100869	7.13882	9.4133e-13	2.59863e-12
ARHGDIG|398	46.4966	-0.607692	0.303153	-2.00457	0.0450085	0.0586303
ARHGEF10L|55160	2541.7	0.0521878	0.0769743	0.67799	0.497778	0.551294
ARHGEF10|9639	1963.7	-1.07707	0.0750024	-14.3604	9.16693e-47	1.14815e-45
ARHGEF11|9826	4181.38	0.419557	0.0552081	7.59954	2.97185e-14	8.85461e-14
ARHGEF12|23365	12137.1	-0.354307	0.0723952	-4.89407	9.87729e-07	1.89637e-06
ARHGEF15|22899	1388.63	-1.80812	0.0992922	-18.2101	4.29362e-74	1.44699e-72
ARHGEF16|27237	1021.84	1.14572	0.0998695	11.4722	1.8197e-30	1.16792e-29
ARHGEF17|9828	3718.56	-0.271837	0.0663937	-4.09432	4.23401e-05	7.24469e-05
ARHGEF18|23370	2441.2	0.556282	0.0523099	10.6344	2.06256e-26	1.10533e-25
ARHGEF19|128272	1359.25	1.00636	0.109347	9.20344	3.46666e-20	1.39049e-19
ARHGEF1|9138	3816.33	0.587347	0.0770627	7.62168	2.50402e-14	7.48572e-14
ARHGEF2|9181	5798.94	0.238129	0.080149	2.97108	0.00296754	0.00437404
ARHGEF33|100271715	30.6731	-0.409331	0.129243	-3.16714	0.00153947	0.00232503
ARHGEF35|445328	1617.17	-0.187403	0.0962974	-1.94608	0.051645	0.0667962
ARHGEF37|389337	2505.97	-1.00946	0.11164	-9.04205	1.53755e-19	5.96823e-19
ARHGEF38|54848	111.785	-0.008309	0.181813	-0.0457007	0.963549	0.973575
ARHGEF3|50650	2691.7	0.0828592	0.0770575	1.07529	0.282245	0.328153
ARHGEF4|50649	452.667	-0.957571	0.169128	-5.66181	1.49788e-08	3.23824e-08
ARHGEF5|7984	1408.87	-0.230268	0.0757032	-3.04172	0.00235232	0.00349825
ARHGEF6|9459	4959.54	-1.48329	0.108302	-13.6959	1.07398e-42	1.14174e-41
ARHGEF7|8874	3750.66	-0.619764	0.0586642	-10.5646	4.3477e-26	2.3004e-25
ARHGEF9|23229	1755.21	-0.217684	0.0871928	-2.49658	0.0125396	0.017388
ARID1A|8289	7510.45	0.254443	0.0533057	4.77327	1.81256e-06	3.42435e-06
ARID1B|57492	5090.61	-0.254767	0.0542923	-4.69251	2.69878e-06	5.03173e-06
ARID2|196528	2626.54	0.142516	0.0666853	2.13715	0.0325857	0.0430957
ARID3A|1820	211.941	0.911239	0.0848593	10.7382	6.73164e-27	3.6912e-26
ARID3B|10620	322.529	0.400179	0.0615092	6.506	7.71763e-11	1.90599e-10
ARID3C|138715	2.77058	0.0287802	0.244962	0.117489	0.906473	0.928049
ARID4A|5926	1639.28	-0.71926	0.0628444	-11.4451	2.48835e-30	1.58566e-29
ARID4B|51742	3990.4	0.253575	0.0598352	4.2379	2.25624e-05	3.95018e-05
ARID5A|10865	2966.98	-1.03532	0.112246	-9.22367	2.87097e-20	1.15558e-19
ARID5B|84159	6612.41	-1.61127	0.0888861	-18.1273	1.93916e-73	6.42478e-72
ARIH1|25820	4909.88	-0.188073	0.0507602	-3.70513	0.000211283	0.000342941
ARIH2|10425	3733.53	-0.294036	0.0425699	-6.90712	4.94578e-12	1.3109e-11
ARL10|285598	96.7637	-0.989268	0.113166	-8.74175	2.29523e-18	8.41626e-18
ARL11|115761	174.452	1.05175	0.113539	9.26341	1.98009e-20	8.03924e-20
ARL13A|392509	1.94129	0.180341	0.229182	0.786888	0.431347	0.483896
ARL13B|200894	635.342	-0.427148	0.0615789	-6.93659	4.0167e-12	1.07028e-11
ARL14|80117	3.26326	2.96756	0.421462	7.0411	1.90732e-12	5.17357e-12
ARL15|54622	968.82	-0.711466	0.0859082	-8.2817	1.21427e-16	4.0824e-16
ARL16|339231	1248.12	0.483503	0.0758777	6.37214	1.86415e-10	4.50011e-10
ARL17A|51326	236.37	-0.00657451	0.0808738	-0.0812934	0.935209	0.951311
ARL17B|641522	8.02127	-0.470528	0.135353	-3.47631	0.000508372	0.000801609
ARL1|400	6752.37	0.359042	0.0554204	6.47851	9.26337e-11	2.27627e-10
ARL2BP|23568	3766.11	-0.25322	0.050259	-5.03831	4.69654e-07	9.19616e-07
ARL2|402	2676.6	-0.189912	0.0841112	-2.25787	0.0239539	0.0321715
ARL3|403	2004.49	0.627965	0.0680831	9.22351	2.87522e-20	1.15705e-19
ARL4A|10124	1752.17	-1.68065	0.0980658	-17.1379	7.73487e-66	1.97284e-64
ARL4C|10123	3570.76	-0.513929	0.115227	-4.46015	8.1901e-06	1.47906e-05
ARL4D|379	471.418	-0.0240434	0.129128	-0.186198	0.852289	0.884475
ARL5A|26225	2339.86	0.00936554	0.0566346	0.165368	0.868655	0.897482
ARL5B|221079	722.637	0.0269549	0.0990077	0.27225	0.78543	0.825226
ARL5C|390790	1.7021	-0.0939367	0.306775	-0.306207	0.759447	0.801065
ARL6IP1|23204	18755.2	0.946742	0.0696028	13.6021	3.89342e-42	4.02771e-41
ARL6IP4|51329	5045.87	0.489295	0.0979203	4.99687	5.82685e-07	1.13414e-06
ARL6IP5|10550	11177.6	-0.45259	0.0570831	-7.92862	2.21596e-15	7.01143e-15
ARL6IP6|151188	788.868	0.182644	0.0594932	3.06999	0.00214063	0.00319409
ARL6|84100	190.222	-0.106568	0.0684802	-1.55619	0.119663	0.147875
ARL8A|127829	3861.18	0.760725	0.0536592	14.177	1.27233e-45	1.5226e-44
ARL8B|55207	6671.16	0.311509	0.0511439	6.09084	1.12322e-09	2.59521e-09
ARL9|132946	37.7006	0.906581	0.196837	4.60575	4.10983e-06	7.55981e-06
ARMC10|83787	2148.52	0.376015	0.0415324	9.05353	1.38415e-19	5.38345e-19
ARMC1|55156	2258.34	0.406091	0.0715089	5.67888	1.35578e-08	2.93902e-08
ARMC2|84071	130.143	-0.166834	0.073563	-2.26791	0.0233344	0.0313717
ARMC3|219681	60.9217	2.67876	0.248967	10.7595	5.34748e-27	2.94622e-26
ARMC4|55130	34.6358	0.977116	0.243956	4.00529	6.19403e-05	0.000104525
ARMC5|79798	856.738	0.641434	0.0825571	7.76958	7.87459e-15	2.4205e-14
ARMC6|93436	1640.71	0.790585	0.0625531	12.6386	1.29293e-36	1.06373e-35
ARMC7|79637	947.898	0.754926	0.0688382	10.9667	5.52775e-28	3.19262e-27
ARMC8|25852	1926.52	-0.179121	0.0495967	-3.61156	0.000304364	0.000488127
ARMC9|80210	791.401	0.888857	0.0765554	11.6106	3.63869e-31	2.40544e-30
ARMCX1|51309	1864.73	-0.458921	0.0938348	-4.89073	1.00461e-06	1.92821e-06
ARMCX2|9823	2249.58	0.16219	0.0976324	1.66123	0.0966673	0.121075
ARMCX3|51566	4854.3	-0.0722868	0.0689094	-1.04901	0.294173	0.340669
ARMCX5|64860	904.556	-0.147533	0.0545115	-2.70646	0.00680047	0.00970139
ARMCX6|54470	634.831	0.0907281	0.0669905	1.35434	0.175627	0.211335
ARMS2|387715	1.23342	-1.57597	0.228042	-6.91086	4.81726e-12	1.2777e-11
ARNT2|9915	2810.88	2.02645	0.161562	12.5428	4.35197e-36	3.51563e-35
ARNTL2|56938	195.718	0.495431	0.158944	3.11702	0.00182688	0.00274179
ARNTL|406	694.822	-0.187632	0.0779165	-2.40811	0.0160352	0.0219848
ARNT|405	4293.89	-0.296811	0.052303	-5.67483	1.38829e-08	3.00685e-08
ARPC1A|10552	6351.99	0.343661	0.0477495	7.19716	6.14816e-13	1.71609e-12
ARPC1B|10095	6755.87	1.12172	0.0959604	11.6894	1.44453e-31	9.7398e-31
ARPC2|10109	11129.1	0.297767	0.0494608	6.02026	1.74138e-09	3.9771e-09
ARPC3|10094	9534.12	0.697774	0.0510962	13.6561	1.85727e-42	1.94804e-41
ARPC4|10093	8768.26	0.554099	0.0505371	10.9642	5.68046e-28	3.27599e-27
ARPC5L|81873	2188.51	0.974894	0.064199	15.1855	4.41094e-52	6.88275e-51
ARPC5|10092	9599.82	0.574058	0.0564804	10.1638	2.8751e-24	1.40384e-23
ARPM1|84517	116.759	-0.0349227	0.0951139	-0.367167	0.713494	0.759125
ARPP19|10776	10819.6	-0.110784	0.0624746	-1.77327	0.0761844	0.096536
ARPP21|10777	5.59243	0.404126	0.312942	1.29138	0.196573	0.234667
ARR3|407	0.435393	0.258771	0.455452	0.568163	0.569924	0.622203
ARRB1|408	2301.45	-0.835774	0.102389	-8.16272	3.27554e-16	1.07869e-15
ARRB2|409	1869.67	0.129426	0.0714652	1.81103	0.0701355	0.0892517
ARRDC1|92714	2624.91	1.2565	0.0888903	14.1354	2.29923e-45	2.72985e-44
ARRDC2|27106	1881.25	-0.309706	0.0892183	-3.47133	0.000517892	0.000816161
ARRDC3|57561	7450.07	-1.45818	0.0913916	-15.9553	2.61819e-57	5.0003e-56
ARRDC4|91947	1990.09	-0.927013	0.104481	-8.87252	7.15065e-19	2.68787e-18
ARRDC5|645432	8.51335	0.815951	0.164385	4.96367	6.91744e-07	1.34083e-06
ARSA|410	2267.87	0.526852	0.089145	5.91006	3.41985e-09	7.67734e-09
ARSB|411	918.44	0.416821	0.0798693	5.21879	1.801e-07	3.62565e-07
ARSD|414	7355.56	0.349897	0.0907418	3.85596	0.000115276	0.000190933
ARSE|415	115.181	0.798952	0.163895	4.87477	1.08936e-06	2.0866e-06
ARSF|416	4.3718	0.501865	0.310985	1.61379	0.106573	0.132744
ARSG|22901	858.593	0.826077	0.129053	6.40109	1.54276e-10	3.74224e-10
ARSH|347527	14.598	1.05049	0.189793	5.53495	3.11309e-08	6.59254e-08
ARSI|340075	206.131	1.53726	0.138579	11.0931	1.35553e-28	8.06165e-28
ARSJ|79642	331.544	-0.326608	0.139954	-2.33367	0.0196128	0.026644
ARSK|153642	379.624	-0.480328	0.0683275	-7.02979	2.06847e-12	5.60372e-12
ART1|417	1.36282	2.02968	0.356944	5.68627	1.29842e-08	2.81811e-08
ART3|419	66.907	2.21845	0.323192	6.8642	6.68669e-12	1.76328e-11
ART4|420	25.7723	-2.19315	0.221168	-9.9162	3.53965e-23	1.63897e-22
ART5|116969	34.0514	-1.00245	0.166076	-6.03609	1.57897e-09	3.61757e-09
ARTN|9048	157.046	3.39122	0.171878	19.7304	1.18272e-86	6.20265e-85
ARV1|64801	1332.28	0.740117	0.0615889	12.0171	2.8908e-33	2.08763e-32
ARVCF|421	1060.96	0.147946	0.111305	1.32919	0.183785	0.220389
ARX|170302	61.3749	2.43496	0.313064	7.77783	7.37786e-15	2.2696e-14
AR|367	1703.48	0.354266	0.191868	1.84641	0.064833	0.0828805
AS3MT|57412	706.666	0.369279	0.132624	2.78441	0.00536248	0.00771961
ASAH1|427	16333.3	-0.117802	0.109224	-1.07854	0.280794	0.326525
ASAH2B|653308	25.9388	0.526659	0.170343	3.09176	0.00198973	0.00297549
ASAH2|56624	16.7342	0.394376	0.156629	2.5179	0.0118057	0.0164225
ASAM|79827	1696.84	-2.59601	0.140367	-18.4944	2.29073e-76	8.44556e-75
ASAP1IT1|29065	0.214678	-0.0703209	0.507669	-0.138517	0.889832	0.914975
ASAP1|50807	3206.19	0.103763	0.0739141	1.40383	0.160369	0.194177
ASAP2|8853	2494.98	-0.149289	0.0764255	-1.95339	0.0507729	0.0657202
ASAP3|55616	2698.35	0.0390824	0.0694636	0.562631	0.573686	0.625927
ASB10|136371	0.163902	0.102712	0.866152	0.118584	0.905605	0.927336
ASB11|140456	0.18091	-0.633166	0.715795	-0.884564	0.376392	0.427305
ASB12|142689	6.35533	-0.951151	0.217314	-4.37685	1.20408e-05	2.14894e-05
ASB13|79754	3026.93	1.00384	0.0930801	10.7847	4.06688e-27	2.25333e-26
ASB14|142686	30.5653	-0.389048	0.0811972	-4.79139	1.65627e-06	3.13662e-06
ASB15|142685	1.57914	0.897888	0.355418	2.52629	0.0115275	0.016056
ASB16|92591	62.9557	1.37695	0.133873	10.2854	8.19613e-25	4.08744e-24
ASB18|401036	0.029121	0.055067	2.09282	0.0263123	0.979008	0.98544
ASB1|51665	1233.3	-0.91958	0.0561939	-16.3644	3.43319e-60	7.202e-59
ASB2|51676	105.33	-0.0196109	0.152198	-0.128851	0.897476	0.921386
ASB3|51130	767.925	-0.198465	0.0425218	-4.66737	3.05083e-06	5.66142e-06
ASB4|51666	3.41906	-1.28012	0.219637	-5.82835	5.59773e-09	1.23837e-08
ASB5|140458	2.92151	-2.40382	0.33345	-7.20893	5.63928e-13	1.57697e-12
ASB6|140459	1855.11	0.268762	0.047121	5.70367	1.17255e-08	2.55027e-08
ASB7|140460	1232.3	0.0207494	0.0518918	0.399859	0.68926	0.736417
ASB8|140461	2018.93	-0.156555	0.0465057	-3.36636	0.000761662	0.00118321
ASB9|140462	122.422	-0.145417	0.141078	-1.03076	0.302655	0.349645
ASCC1|51008	1339.05	0.255354	0.0491445	5.19598	2.0364e-07	4.08446e-07
ASCC2|84164	3333.94	0.158434	0.0556445	2.84725	0.00440987	0.00639804
ASCC3|10973	2937.67	0.153466	0.0673305	2.27929	0.0226497	0.0305097
ASCL1|429	197.436	5.85741	0.439794	13.3185	1.80667e-40	1.76298e-39
ASCL2|430	163.9	1.82175	0.187819	9.69951	3.0294e-22	1.34158e-21
ASCL3|56676	0.354023	-0.51022	0.351748	-1.45053	0.146912	0.178977
ASCL4|121549	4.41303	1.66641	0.271222	6.14409	8.04213e-10	1.86916e-09
ASF1A|25842	1287.34	0.125247	0.0594402	2.10711	0.0351081	0.0462939
ASF1B|55723	1038.14	2.93948	0.12098	24.2972	2.10091e-130	6.86787e-128
ASFMR1|100126270	2.35132	-0.330907	0.177278	-1.8666	0.0619569	0.0794107
ASGR1|432	31.9584	0.110006	0.136746	0.804457	0.421133	0.473521
ASGR2|433	18.2608	0.27211	0.14759	1.84369	0.0652287	0.0833591
ASH1L|55870	7633.19	-0.218728	0.0814448	-2.6856	0.00723994	0.0103051
ASH2L|9070	4159.73	0.455673	0.102627	4.44007	8.99278e-06	1.6191e-05
ASIP|434	3.74176	0.49812	0.277235	1.79674	0.0723763	0.0919185
ASL|435	1442.94	0.588238	0.0764335	7.69608	1.40308e-14	4.25612e-14
ASMTL|8623	1870.89	0.120987	0.079451	1.52279	0.127812	0.157288
ASMT|438	3.43226	0.323191	0.195616	1.65217	0.0984992	0.123236
ASNA1|439	3582.71	0.756898	0.0532087	14.2251	6.40349e-46	7.76255e-45
ASNSD1|54529	2595.91	-0.270766	0.0387519	-6.98718	2.80467e-12	7.54088e-12
ASNS|440	1429.53	0.894155	0.091126	9.8123	9.96722e-23	4.5233e-22
ASPA|443	131.461	-3.73052	0.162296	-22.9858	6.46048e-117	9.52751e-115
ASPDH|554235	0.944609	-0.38426	0.233603	-1.64493	0.0999845	0.125022
ASPG|374569	13.2165	-1.12103	0.27657	-4.05332	5.04952e-05	8.58988e-05
ASPHD1|253982	157.543	1.4241	0.193176	7.37205	1.6803e-13	4.81551e-13
ASPHD2|57168	202.938	1.06114	0.0831123	12.7675	2.48941e-37	2.10917e-36
ASPH|444	20861.5	-1.07237	0.121849	-8.80081	1.35834e-18	5.03925e-18
ASPM|259266	1184.33	3.45354	0.158153	21.8366	1.04145e-105	1.05294e-103
ASPN|54829	4799.92	1.81019	0.178379	10.148	3.38224e-24	1.649e-23
ASPRV1|151516	159.043	-0.854331	0.0871841	-9.79916	1.13529e-22	5.14262e-22
ASPSCR1|79058	1211.1	1.23259	0.0928142	13.2802	3.01573e-40	2.92246e-39
ASRGL1|80150	547.861	0.669119	0.169192	3.95479	7.66003e-05	0.000128304
ASS1|445	7018.45	-0.595118	0.155621	-3.82414	0.000131228	0.000216477
ASTE1|28990	582.396	-0.179417	0.0446653	-4.01691	5.89661e-05	9.96692e-05
ASTL|431705	9.62571	1.46907	0.20782	7.06897	1.56082e-12	4.25431e-12
ASTN1|460	119.688	-2.4086	0.199092	-12.0979	1.08315e-33	7.95986e-33
ASTN2|23245	884.114	0.602788	0.143915	4.18851	2.80793e-05	4.87905e-05
ASXL1|171023	4432.98	-0.341489	0.0427565	-7.98683	1.38452e-15	4.42352e-15
ASXL2|55252	1860.55	-0.514355	0.108371	-4.74626	2.07215e-06	3.89675e-06
ASXL3|80816	40.6248	-2.13137	0.162109	-13.1477	1.75331e-39	1.63681e-38
ASZ1|136991	0.586929	2.25514	0.931546	2.42086	0.015484	0.0212513
ATAD1|84896	2872.58	-0.191678	0.0587823	-3.26082	0.0011109	0.00170029
ATAD2B|54454	1067.95	0.220924	0.060729	3.63787	0.000274897	0.000441845
ATAD2|29028	3463.76	1.88907	0.106284	17.7738	1.12815e-70	3.41473e-69
ATAD3A|55210	1464.34	1.11973	0.0992052	11.287	1.52065e-29	9.37924e-29
ATAD3B|83858	667.27	0.93668	0.116687	8.02727	9.96693e-16	3.20688e-15
ATAD3C|219293	401.16	0.61681	0.168034	3.67074	0.000241854	0.000390558
ATAD5|79915	274.817	0.938239	0.114603	8.18689	2.68055e-16	8.86466e-16
ATCAY|85300	1.82183	-0.356955	0.334139	-1.06828	0.285393	0.33148
ATE1|11101	731.151	-0.327625	0.109278	-2.99809	0.00271674	0.00402038
ATF1|466	1145.67	-0.219353	0.0525341	-4.17544	2.97415e-05	5.1592e-05
ATF2|1386	1358.05	-0.325078	0.078491	-4.1416	3.44895e-05	5.95333e-05
ATF3|467	4927.3	-2.21788	0.148361	-14.9493	1.57502e-50	2.29854e-49
ATF4|468	15634.7	-0.0863847	0.066125	-1.30639	0.191422	0.229033
ATF5|22809	2535.43	0.86219	0.0743918	11.5899	4.63941e-31	3.05156e-30
ATF6B|1388	5981.53	0.596591	0.0477926	12.4829	9.2546e-36	7.37585e-35
ATF6|22926	4598.97	0.24	0.0587877	4.08248	4.45573e-05	7.60879e-05
ATF7IP2|80063	308.631	0.592869	0.115518	5.13225	2.86305e-07	5.68724e-07
ATF7IP|55729	3073.67	-0.222446	0.0782098	-2.84422	0.00445205	0.00645447
ATF7|11016	4671.48	-0.751851	0.0562521	-13.3657	9.58804e-41	9.44549e-40
ATG10|83734	275.992	-0.165206	0.0540911	-3.05422	0.00225649	0.00336134
ATG12|9140	1467.19	0.02828	0.0478759	0.590694	0.554726	0.607469
ATG16L1|55054	2287.29	0.554828	0.0613981	9.03658	1.61652e-19	6.26732e-19
ATG16L2|89849	865.049	0.43294	0.101026	4.28545	1.82369e-05	3.21181e-05
ATG2A|23130	1865.83	0.176306	0.0566594	3.11169	0.00186021	0.00278925
ATG2B|55102	2672.5	-0.556942	0.0631307	-8.82205	1.12388e-18	4.18923e-18
ATG3|64422	2120.31	0.241921	0.0416022	5.81512	6.05922e-09	1.33835e-08
ATG4A|115201	872.439	0.177323	0.0505057	3.51095	0.000446503	0.000707237
ATG4B|23192	2246.32	0.39935	0.0598226	6.67556	2.4629e-11	6.25661e-11
ATG4C|84938	530.105	-0.385425	0.0521084	-7.3966	1.39717e-13	4.02468e-13
ATG4D|84971	901.593	1.02903	0.0766606	13.4232	4.42159e-41	4.40452e-40
ATG5|9474	2115.29	-0.0433991	0.0508128	-0.854098	0.393051	0.444263
ATG7|10533	2036.48	0.236875	0.044616	5.30921	1.10103e-07	2.25495e-07
ATG9A|79065	3741.81	-0.0813425	0.0481832	-1.68819	0.091374	0.114775
ATG9B|285973	103.571	2.18418	0.156551	13.9519	3.06521e-44	3.4632e-43
ATHL1|80162	2555.2	0.698182	0.165543	4.21752	2.47003e-05	4.30833e-05
ATIC|471	5328.1	0.817255	0.0518172	15.7719	4.85848e-56	8.7991e-55
ATL1|51062	864.211	-0.793381	0.0919877	-8.62486	6.41734e-18	2.29731e-17
ATL2|64225	3657.35	-0.484506	0.0834069	-5.80894	6.28685e-09	1.38691e-08
ATL3|25923	1685.75	0.00709069	0.0823116	0.0861445	0.931352	0.94783
ATMIN|23300	4482.9	-0.362846	0.046494	-7.80415	5.99036e-15	1.85177e-14
ATM|472	3050.39	-0.608904	0.0803752	-7.57578	3.56983e-14	1.05912e-13
ATN1|1822	12593.2	-0.187	0.0531106	-3.52095	0.000429996	0.000681972
ATOH1|474	0.077571	0.327815	1.97708	0.165807	0.868309	0.897313
ATOH7|220202	4.62538	0.00456553	0.230003	0.0198499	0.984163	0.988922
ATOH8|84913	620.363	-3.09068	0.172119	-17.9567	4.2569e-72	1.34669e-70
ATOX1|475	2520.02	0.960806	0.0798409	12.034	2.35462e-33	1.70734e-32
ATP10A|57194	824.848	0.211805	0.109544	1.93352	0.0531723	0.0686602
ATP10B|23120	25.6867	-0.159963	0.244155	-0.655168	0.51236	0.565719
ATP10D|57205	1249.98	-0.666316	0.0809831	-8.22784	1.90613e-16	6.34858e-16
ATP11A|23250	1873.52	-0.301527	0.105172	-2.867	0.00414383	0.00602454
ATP11B|23200	3176.03	-0.627365	0.0924743	-6.78421	1.1672e-11	3.02624e-11
ATP11C|286410	1551.01	-0.527161	0.0794692	-6.63353	3.27749e-11	8.27239e-11
ATP12A|479	7.11655	0.320754	0.369313	0.868515	0.385112	0.436296
ATP13A1|57130	3995.36	0.902503	0.054223	16.6443	3.33028e-62	7.49084e-61
ATP13A2|23400	3558.13	1.0615	0.0770218	13.7818	3.28067e-43	3.56691e-42
ATP13A3|79572	5783.71	0.131534	0.0735816	1.78759	0.0738424	0.0936773
ATP13A4|84239	505.86	-0.871811	0.269243	-3.23801	0.00120366	0.00183567
ATP13A5|344905	392.712	-1.43057	0.318307	-4.4943	6.97978e-06	1.26526e-05
ATP1A1|476	36630.2	0.113372	0.0721356	1.57165	0.116031	0.14364
ATP1A2|477	2252.9	-5.02138	0.229403	-21.8889	3.31386e-106	3.42095e-104
ATP1A3|478	115.221	3.58903	0.209315	17.1466	6.66689e-66	1.70488e-64
ATP1A4|480	81.7742	1.24448	0.244836	5.08292	3.71681e-07	7.33341e-07
ATP1B1|481	11530.2	0.470835	0.136813	3.44144	0.000578629	0.000907793
ATP1B2|482	201.772	-1.56644	0.113933	-13.7487	5.1845e-43	5.56894e-42
ATP1B3|483	4703.84	0.228741	0.0843003	2.71341	0.00665955	0.00950797
ATP1B4|23439	0.433397	-0.210107	0.441592	-0.475794	0.634221	0.683909
ATP2A1|487	21.42	0.910775	0.140001	6.50548	7.74435e-11	1.91235e-10
ATP2A2|488	14897.3	0.169564	0.0533161	3.18035	0.00147096	0.00222516
ATP2A3|489	4206.74	1.49525	0.13646	10.9574	6.12247e-28	3.52262e-27
ATP2B1|490	3385.54	-0.599386	0.0737944	-8.12238	4.57146e-16	1.49516e-15
ATP2B2|491	46.0928	-0.266985	0.212529	-1.25623	0.209034	0.248349
ATP2B3|492	2.07264	1.25825	0.316612	3.97412	7.06407e-05	0.000118737
ATP2B4|493	12018.8	-1.06918	0.098371	-10.8688	1.62245e-27	9.16551e-27
ATP2C1|27032	7359.56	0.0716201	0.0509103	1.40679	0.15949	0.193161
ATP2C2|9914	836.55	1.16942	0.159958	7.31077	2.65623e-13	7.5397e-13
ATP4A|495	1.52464	-1.01612	0.286105	-3.55155	0.000382963	0.000609151
ATP4B|496	0.786774	0.784224	0.330317	2.37416	0.0175891	0.0240112
ATP5A1|498	25362.6	-0.124593	0.055452	-2.24686	0.0246491	0.0330622
ATP5B|506	29528	0.000934927	0.0615254	0.0151958	0.987876	0.991363
ATP5C1|509	8638.29	0.517323	0.0660067	7.83744	4.59837e-15	1.43049e-14
ATP5D|513	2388.86	0.662836	0.116989	5.66582	1.46322e-08	3.16528e-08
ATP5EP2|432369	110.353	0.56336	0.108108	5.2111	1.87724e-07	3.77449e-07
ATP5E|514	12069.7	0.604796	0.0845559	7.15262	8.5135e-13	2.35811e-12
ATP5F1|515	6953.86	0.140882	0.0465951	3.02353	0.00249842	0.00370821
ATP5G1|516	2407.84	0.884618	0.101759	8.69327	3.5217e-18	1.27797e-17
ATP5G2|517	13311.6	0.312576	0.0670629	4.66094	3.14774e-06	5.83718e-06
ATP5G3|518	7635.36	0.201498	0.0661969	3.04392	0.00233517	0.00347433
ATP5H|10476	6394.89	0.576995	0.082785	6.9698	3.17386e-12	8.50321e-12
ATP5I|521	3501.99	0.675283	0.0907453	7.44152	9.95331e-14	2.88922e-13
ATP5J2|9551	4020.74	0.825525	0.0785951	10.5035	8.32218e-26	4.34241e-25
ATP5J|522	4126.25	0.032475	0.0710164	0.457289	0.647463	0.696962
ATP5L2|267020	1.11069	0.331898	0.243375	1.36373	0.172652	0.208022
ATP5L|10632	6627.79	-0.0120671	0.0613395	-0.196727	0.844041	0.877459
ATP5O|539	7514.17	-0.0156222	0.0673416	-0.231984	0.81655	0.853131
ATP5SL|55101	1987.06	0.209415	0.0445666	4.69893	2.61531e-06	4.88074e-06
ATP5S|27109	329.574	-0.239776	0.0567645	-4.22406	2.39942e-05	4.18964e-05
ATP6AP1L|92270	150.367	-0.00449325	0.0855422	-0.0525268	0.958109	0.969427
ATP6AP1|537	13556.8	1.27372	0.066319	19.2059	3.30128e-82	1.47162e-80
ATP6AP2|10159	10561.9	0.388634	0.0514027	7.56058	4.01263e-14	1.18798e-13
ATP6V0A1|535	3746.46	-0.139402	0.0569069	-2.44964	0.0142998	0.0197088
ATP6V0A2|23545	1276	-0.0197862	0.0464304	-0.426148	0.67	0.71803
ATP6V0A4|50617	305.875	0.217523	0.270279	0.80481	0.420929	0.473346
ATP6V0B|533	6477.7	1.46471	0.0721427	20.303	1.20939e-91	7.65192e-90
ATP6V0C|527	7649.31	1.13587	0.071614	15.861	1.18008e-56	2.18154e-55
ATP6V0D1|9114	4653.14	0.287708	0.062881	4.57543	4.75238e-06	8.705e-06
ATP6V0D2|245972	66.6369	0.844204	0.226469	3.72768	0.000193252	0.000314779
ATP6V0E1|8992	8840.26	0.38106	0.0607787	6.26963	3.61904e-10	8.57914e-10
ATP6V0E2|155066	3475.66	1.0099	0.0976099	10.3463	4.35157e-25	2.1947e-24
ATP6V1A|523	5599.48	0.371465	0.0556759	6.67191	2.52491e-11	6.41166e-11
ATP6V1B1|525	1520.95	0.359222	0.215472	1.66714	0.0954869	0.119696
ATP6V1B2|526	5581	0.236754	0.0689749	3.43247	0.00059811	0.000937232
ATP6V1C1|528	5145.38	0.420697	0.0732895	5.74021	9.45597e-09	2.06605e-08
ATP6V1C2|245973	376.015	1.01458	0.162094	6.25922	3.86908e-10	9.15529e-10
ATP6V1D|51382	3205.99	0.335035	0.0595225	5.62871	1.81558e-08	3.89913e-08
ATP6V1E1|529	6167.84	0.0872312	0.0578129	1.50885	0.131336	0.161304
ATP6V1E2|90423	205.493	-0.0127035	0.0886414	-0.143314	0.886043	0.911844
ATP6V1F|9296	4530.61	0.842217	0.0650792	12.9414	2.62729e-38	2.32753e-37
ATP6V1G1|9550	6921.23	0.780179	0.0597562	13.056	5.87095e-39	5.36843e-38
ATP6V1G2|534	103.557	0.736115	0.130346	5.64737	1.62919e-08	3.51076e-08
ATP6V1G3|127124	0.250959	0.42825	0.621805	0.688721	0.490999	0.544709
ATP6V1H|51606	3747.69	0.564947	0.0657661	8.59024	8.67875e-18	3.08267e-17
ATP7A|538	1653.23	-0.33605	0.0794094	-4.23186	2.31765e-05	4.05155e-05
ATP7B|540	1127.55	0.91536	0.132142	6.92708	4.29629e-12	1.14261e-11
ATP8A1|10396	1077.67	-0.939059	0.118066	-7.95369	1.81044e-15	5.75805e-15
ATP8A2|51761	71.1493	0.388704	0.208905	1.86067	0.0627903	0.0804053
ATP8B1|5205	4633	0.807446	0.102964	7.84203	4.43318e-15	1.37998e-14
ATP8B2|57198	2383.64	-0.376147	0.0839917	-4.47838	7.52103e-06	1.36136e-05
ATP8B3|148229	114.417	1.29697	0.136421	9.50712	1.96015e-21	8.33076e-21
ATP8B4|79895	344.868	-1.44513	0.134095	-10.7769	4.42574e-27	2.4487e-26
ATP8B5P|158381	85.1442	0.397954	0.0984286	4.04307	5.27564e-05	8.9559e-05
ATP9A|10079	8870.66	-0.539103	0.0977784	-5.51352	3.5172e-08	7.42827e-08
ATP9B|374868	1224.98	-0.285106	0.0534254	-5.33654	9.47394e-08	1.94925e-07
ATPAF1|64756	3491.54	-0.238651	0.0655675	-3.63977	0.000272885	0.000438683
ATPAF2|91647	757.268	0.415602	0.0663289	6.26577	3.70988e-10	8.78812e-10
ATPBD4|89978	333.654	-0.244575	0.0722713	-3.38413	0.00071405	0.00111207
ATPIF1|93974	3537.56	1.0204	0.0781653	13.0544	5.99558e-39	5.47984e-38
ATRIP|84126	878.794	0.684041	0.0653525	10.4669	1.22548e-25	6.33876e-25
ATRNL1|26033	309.172	0.953935	0.24629	3.87322	0.000107405	0.000178212
ATRN|8455	5407.46	-0.196092	0.0521814	-3.7579	0.000171347	0.000279973
ATRX|546	5770.96	-0.432243	0.0682022	-6.33767	2.3327e-10	5.59881e-10
ATR|545	2283.64	-0.105136	0.0604045	-1.74053	0.0817654	0.103254
ATXN10|25814	5909.17	0.237596	0.0496507	4.78534	1.70694e-06	3.23009e-06
ATXN1L|342371	3550.41	-0.885094	0.0618333	-14.3142	1.78419e-46	2.21208e-45
ATXN1|6310	2727.58	-0.0120883	0.0739433	-0.163481	0.87014	0.898732
ATXN2L|11273	6318.05	0.605817	0.0470097	12.887	5.32434e-38	4.62906e-37
ATXN2|6311	2231.24	0.0190587	0.0468861	0.406489	0.684383	0.731605
ATXN3L|92552	0.090806	0.319812	1.96521	0.162737	0.870726	0.899243
ATXN3|4287	1235.23	-0.451608	0.0507493	-8.89881	5.64488e-19	2.13207e-18
ATXN7L1|222255	620.784	-0.315455	0.0601248	-5.24668	1.54864e-07	3.1337e-07
ATXN7L2|127002	222.185	0.472846	0.0871801	5.42378	5.83512e-08	1.21729e-07
ATXN7L3B|552889	8754.46	0.156108	0.0638624	2.44444	0.0145077	0.0199772
ATXN7L3|56970	3398.44	0.466154	0.0409628	11.3799	5.26335e-30	3.30565e-29
ATXN7|6314	1867.52	-0.43054	0.0633544	-6.79574	1.07756e-11	2.80048e-11
ATXN8OS|6315	0.164574	0.723671	2.06733	0.350052	0.7263	0.770785
AUH|549	706.774	-0.581131	0.0611662	-9.50084	2.08195e-21	8.84266e-21
AUP1|550	6046.69	0.680415	0.0554016	12.2815	1.13857e-34	8.70303e-34
AURKAIP1|54998	3322.79	1.04396	0.10849	9.62263	6.4172e-22	2.80015e-21
AURKAPS1|6791	27.0268	0.922098	0.111757	8.2509	1.57206e-16	5.25557e-16
AURKA|6790	972.196	2.98826	0.124049	24.0893	3.23553e-128	9.33259e-126
AURKB|9212	456.751	3.24153	0.169238	19.1537	9.01398e-82	3.99098e-80
AURKC|6795	40.4918	0.299604	0.146348	2.04721	0.0406379	0.053202
AUTS2|26053	4524.85	0.0472814	0.090396	0.523048	0.600941	0.652614
AVEN|57099	536.934	0.0518284	0.0745756	0.694978	0.487069	0.540808
AVIL|10677	113.494	0.107626	0.107176	1.0042	0.315282	0.362995
AVL9|23080	1063.48	0.424601	0.0819878	5.17883	2.23282e-07	4.467e-07
AVPI1|60370	749.063	-1.06757	0.114696	-9.30787	1.30419e-20	5.34151e-20
AVPR1A|552	171.302	-1.84973	0.142267	-13.0018	1.19535e-38	1.08044e-37
AVPR1B|553	0.432626	1.04529	0.395758	2.64124	0.00826034	0.0116812
AVPR2|554	138.199	-2.63777	0.15865	-16.6264	4.4902e-62	1.00652e-60
AVP|551	0.179294	-0.918742	0.823066	-1.11624	0.264318	0.30872
AWAT1|158833	0.93985	1.28955	0.539075	2.39216	0.0167496	0.022921
AWAT2|158835	5.21098	0.451899	0.391576	1.15405	0.248479	0.291574
AXIN1|8312	2211.73	0.948105	0.0638785	14.8423	7.80001e-50	1.10462e-48
AXIN2|8313	765.89	-0.64151	0.102897	-6.23451	4.5318e-10	1.06848e-09
AXL|558	3668.25	-0.696802	0.0861165	-8.09138	5.89921e-16	1.91981e-15
AZGP1|563	64237.9	0.357241	0.18382	1.94342	0.051965	0.0671836
AZI1|22994	914.116	1.07003	0.105013	10.1895	2.20888e-24	1.08285e-23
AZI2|64343	2779.93	-0.515653	0.0538026	-9.58418	9.31957e-22	4.02896e-21
AZIN1|51582	12820.2	0.467338	0.0732043	6.38402	1.72493e-10	4.17329e-10
AZU1|566	24.713	1.24822	0.271986	4.58926	4.44824e-06	8.16315e-06
B2M|567	115368	0.259347	0.0930384	2.78753	0.00531116	0.00765022
B3GALNT1|8706	1513.69	0.75923	0.0789746	9.61359	7.00624e-22	3.04904e-21
B3GALNT2|148789	2153.04	0.455117	0.0602775	7.55037	4.3402e-14	1.28244e-13
B3GALT1|8708	24.6941	-3.62524	0.213374	-16.9901	9.72398e-65	2.38408e-63
B3GALT2|8707	21.1431	-1.22421	0.132919	-9.21021	3.25483e-20	1.3074e-19
B3GALT4|8705	588.006	0.445601	0.0943856	4.72107	2.3461e-06	4.39466e-06
B3GALT5|10317	209.061	0.0443104	0.248939	0.177997	0.858725	0.889613
B3GALT6|126792	1557.34	0.645282	0.0729244	8.84864	8.85947e-19	3.31875e-18
B3GALTL|145173	697.071	-0.137764	0.0627237	-2.19636	0.028066	0.0373768
B3GAT1|27087	138.496	-1.89816	0.230617	-8.2308	1.8596e-16	6.19783e-16
B3GAT2|135152	22.4356	-0.621704	0.106096	-5.85982	4.6337e-09	1.0308e-08
B3GAT3|26229	1899.8	1.11675	0.0869912	12.8376	1.01012e-37	8.67828e-37
B3GNT1|11041	1460.27	-0.368697	0.0662025	-5.56923	2.55868e-08	5.44848e-08
B3GNT2|10678	2615.91	-0.0615977	0.0602982	-1.02155	0.306993	0.354136
B3GNT3|10331	391.946	-0.745931	0.229106	-3.25583	0.00113059	0.00172881
B3GNT4|79369	22.5126	2.17819	0.198889	10.9518	6.51614e-28	3.74583e-27
B3GNT5|84002	928.451	-0.716198	0.15603	-4.59014	4.42945e-06	8.13019e-06
B3GNT6|192134	0.774438	0.382558	0.480949	0.795424	0.426367	0.478857
B3GNT7|93010	374.879	0.602915	0.151351	3.98356	6.78902e-05	0.000114261
B3GNT8|374907	216.119	0.472223	0.11855	3.98331	6.79608e-05	0.00011437
B3GNT9|84752	856.431	0.447596	0.0742266	6.03013	1.63829e-09	3.74908e-09
B3GNTL1|146712	214.507	0.988167	0.101856	9.70161	2.96787e-22	1.31552e-21
B4GALNT1|2583	146.405	1.1535	0.148719	7.75626	8.74691e-15	2.68149e-14
B4GALNT2|124872	27.83	1.91684	0.335808	5.70814	1.14214e-08	2.48589e-08
B4GALNT3|283358	734.492	1.64713	0.16019	10.2823	8.46491e-25	4.21826e-24
B4GALNT4|338707	1161.73	1.80677	0.163926	11.0218	2.9988e-28	1.75055e-27
B4GALT1|2683	15503.5	0.649431	0.0878485	7.39263	1.43958e-13	4.1438e-13
B4GALT2|8704	2937.69	0.651124	0.0693996	9.38224	6.45849e-21	2.68156e-20
B4GALT3|8703	3504.23	1.21554	0.0644211	18.8687	2.06275e-79	8.34202e-78
B4GALT4|8702	1351.35	0.589459	0.0535513	11.0074	3.5216e-28	2.04842e-27
B4GALT5|9334	4617.8	-0.214583	0.0667561	-3.21444	0.001307	0.00198694
B4GALT6|9331	273.034	-1.3551	0.0977298	-13.8658	1.02114e-43	1.13348e-42
B4GALT7|11285	1247.79	0.643617	0.0689857	9.32971	1.06157e-20	4.36331e-20
B9D1|27077	412.865	0.610402	0.100004	6.10377	1.03598e-09	2.39818e-09
B9D2|80776	228.537	0.585119	0.0820385	7.13225	9.87417e-13	2.72279e-12
BAALC|79870	345.136	-0.727205	0.194046	-3.74759	0.00017854	0.000291508
BAAT|570	2.36495	0.692932	0.194907	3.55519	0.000377699	0.000601119
BACE1|23621	2853.19	-0.572475	0.0618046	-9.26266	1.99402e-20	8.09411e-20
BACE2|25825	3498.28	0.434654	0.11456	3.79412	0.00014817	0.000243565
BACH1|571	2234.47	-0.321479	0.0736112	-4.36726	1.25814e-05	2.24215e-05
BACH2|60468	473.646	-1.38014	0.122062	-11.3069	1.21255e-29	7.50013e-29
BAD|572	2094.24	0.686906	0.0841055	8.1672	3.15636e-16	1.04048e-15
BAG1|573	4971.91	0.661653	0.103814	6.37347	1.84795e-10	4.46321e-10
BAG2|9532	470.601	0.188675	0.118465	1.59266	0.111236	0.138096
BAG3|9531	4671.85	0.207781	0.096611	2.15069	0.0315003	0.0417041
BAG4|9530	797.099	0.28054	0.129279	2.17003	0.0300048	0.039829
BAG5|9529	3854.38	-0.339972	0.0453759	-7.49235	6.76498e-14	1.97983e-13
BAGE2|85319	16.6829	-0.28499	0.17673	-1.61257	0.106838	0.133032
BAGE|574	1.23876	2.10716	0.763009	2.76164	0.00575117	0.00826097
BAHCC1|57597	1236.82	-0.036366	0.113152	-0.32139	0.747915	0.79026
BAHD1|22893	2114.62	0.219783	0.0521671	4.21306	2.51937e-05	4.39127e-05
BAI1|575	105.725	-0.200377	0.202867	-0.987725	0.323287	0.371555
BAI2|576	1249.05	2.01687	0.155086	13.0049	1.14804e-38	1.03912e-37
BAI3|577	22.7911	-2.20618	0.17098	-12.9031	4.32203e-38	3.77942e-37
BAIAP2L1|55971	1903.34	1.02018	0.0849708	12.0062	3.29553e-33	2.36945e-32
BAIAP2L2|80115	55.1477	1.49346	0.201438	7.41399	1.22556e-13	3.54389e-13
BAIAP2|10458	3279.17	1.08805	0.0945836	11.5036	1.2651e-30	8.17043e-30
BAIAP3|8938	786.473	1.20179	0.180693	6.65101	2.91084e-11	7.36592e-11
BAK1|578	1107.91	1.06926	0.0667295	16.0238	8.71087e-58	1.68996e-56
BAMBI|25805	4086.8	1.30321	0.177786	7.33025	2.29726e-13	6.54254e-13
BANF1|8815	6422.65	0.925996	0.0744832	12.4323	1.74583e-35	1.37521e-34
BANF2|140836	0.140839	0.104363	0.820931	0.127128	0.898839	0.922352
BANK1|55024	257.581	-1.27696	0.214099	-5.96437	2.45586e-09	5.55713e-09
BANP|54971	642.85	0.418012	0.0621736	6.72331	1.77646e-11	4.55103e-11
BAP1|8314	4055.63	0.115274	0.0423714	2.72056	0.00651716	0.00931484
BARD1|580	311.981	0.95001	0.12314	7.71487	1.21106e-14	3.68503e-14
BARHL1|56751	0.16577	0.150605	0.62539	0.240818	0.809696	0.846781
BARHL2|343472	0.365724	0.97576	0.749473	1.30193	0.192941	0.230724
BARX1|56033	35.8772	1.40438	0.270969	5.18281	2.18567e-07	4.37536e-07
BARX2|8538	1733.35	-0.285499	0.197741	-1.4438	0.148794	0.181068
BASE|317716	1.26777	3.05922	0.699824	4.37142	1.2344e-05	2.20165e-05
BASP1|10409	1670.59	1.00404	0.116073	8.65	5.14975e-18	1.85198e-17
BAT1|7919	14127.4	0.116441	0.0401048	2.90342	0.00369111	0.00539434
BAT2L1|84726	14116.9	-0.208319	0.0625126	-3.33244	0.000860873	0.0013309
BAT2L2|23215	13889.1	0.263516	0.0596175	4.42011	9.86491e-06	1.76914e-05
BAT2|7916	16741.6	0.393374	0.0463031	8.49564	1.96853e-17	6.90095e-17
BAT3|7917	11102.7	0.329919	0.0455355	7.24531	4.31449e-13	1.21308e-12
BAT4|7918	1006.96	0.33555	0.072115	4.65299	3.27162e-06	6.06059e-06
BAT5|7920	2661.56	0.724995	0.0530767	13.6594	1.77484e-42	1.86558e-41
BATF2|116071	360.139	1.13124	0.155974	7.25275	4.08401e-13	1.14976e-12
BATF3|55509	70.3753	0.150943	0.118271	1.27624	0.20187	0.240444
BATF|10538	651.131	1.31053	0.151009	8.67853	4.00911e-18	1.44975e-17
BAX|581	1519.96	1.2358	0.0837149	14.7621	2.57253e-49	3.55336e-48
BAZ1A|11177	3206.07	0.487932	0.0603883	8.0799	6.4819e-16	2.1056e-15
BAZ1B|9031	6758.44	0.285162	0.0494884	5.76219	8.30298e-09	1.82001e-08
BAZ2A|11176	7447.66	-0.0281696	0.0560049	-0.502985	0.614975	0.665643
BAZ2B|29994	2445.35	-0.712917	0.0685358	-10.4021	2.42504e-25	1.23577e-24
BBC3|27113	493.924	1.36483	0.112177	12.1667	4.67836e-34	3.48903e-33
BBOX1|8424	724.171	-2.26009	0.244579	-9.24071	2.4486e-20	9.89021e-20
BBS10|79738	1151.8	-0.710279	0.0679683	-10.4501	1.46303e-25	7.52779e-25
BBS12|166379	402.531	-0.570313	0.0697476	-8.17681	2.91457e-16	9.62397e-16
BBS1|582	2426.14	-0.0412444	0.0705416	-0.584683	0.558761	0.611411
BBS2|583	2276.5	-0.714689	0.0558204	-12.8034	1.56998e-37	1.33943e-36
BBS4|585	1126.56	0.13104	0.0658789	1.9891	0.0466897	0.0607074
BBS5|129880	568.36	-0.00133194	0.0591878	-0.0225037	0.982046	0.987585
BBS7|55212	672.511	-0.589987	0.0498304	-11.8399	2.42697e-32	1.67733e-31
BBS9|27241	774.318	-0.380314	0.0533419	-7.12975	1.00552e-12	2.77153e-12
BBX|56987	4792.85	-0.408564	0.0730881	-5.59002	2.2704e-08	4.85146e-08
BCAM|4059	16049.4	0.635678	0.118246	5.37591	7.61986e-08	1.57704e-07
BCAN|63827	57.9877	0.0713043	0.198048	0.360035	0.718821	0.764006
BCAP29|55973	3273.58	-0.354995	0.0644961	-5.50414	3.70983e-08	7.82331e-08
BCAP31|10134	15264.6	0.317035	0.0756241	4.19225	2.76199e-05	4.80336e-05
BCAR1|9564	2890.68	0.494139	0.0825958	5.98262	2.19573e-09	4.97886e-09
BCAR3|8412	2124.92	0.0526443	0.0999272	0.526827	0.598314	0.650085
BCAR4|400500	2.87576	3.14274	0.421084	7.46345	8.42874e-14	2.45648e-13
BCAS1|8537	1387.81	1.86692	0.207898	8.98002	2.70715e-19	1.03747e-18
BCAS2|10286	1953.17	0.110589	0.0488014	2.26611	0.0234447	0.0315113
BCAS3|54828	1499.67	-0.0669023	0.0676829	-0.988466	0.322925	0.371225
BCAS4|55653	2413.11	0.809562	0.0897315	9.02205	1.84604e-19	7.12619e-19
BCAT1|586	1192.19	0.367599	0.149344	2.46143	0.0138383	0.0190929
BCAT2|587	1911.72	0.813108	0.0918231	8.85516	8.35632e-19	3.13326e-18
BCCIP|56647	2997.39	0.497123	0.0473434	10.5004	8.60538e-26	4.48422e-25
BCDIN3D|144233	591.749	0.321767	0.0574658	5.59927	2.15253e-08	4.60462e-08
BCHE|590	142.845	-2.44045	0.183251	-13.3175	1.83058e-40	1.78543e-39
BCKDHA|593	2629.72	0.215703	0.0678009	3.18142	0.00146556	0.00221716
BCKDHB|594	1199.22	-0.711594	0.0710206	-10.0196	1.25066e-23	5.92523e-23
BCKDK|10295	3132.57	0.585699	0.058886	9.94633	2.6166e-23	1.21818e-22
BCL10|8915	1289.34	-0.00694166	0.0482349	-0.143914	0.885569	0.911596
BCL11A|53335	461.959	-0.301815	0.219826	-1.37297	0.169761	0.204854
BCL11B|64919	414.014	0.614741	0.173178	3.54977	0.000385566	0.000613192
BCL2A1|597	182.585	1.06931	0.161936	6.60329	4.02131e-11	1.00849e-10
BCL2L10|10017	13.2779	-0.253275	0.192053	-1.31877	0.187245	0.224213
BCL2L11|10018	2679.63	0.270303	0.0698171	3.87158	0.000108131	0.000179402
BCL2L12|83596	696.705	1.31568	0.0901118	14.6006	2.78469e-48	3.70297e-47
BCL2L13|23786	3625.08	-0.372468	0.0549283	-6.78099	1.19358e-11	3.093e-11
BCL2L14|79370	82.9385	0.355964	0.214441	1.65996	0.096923	0.121372
BCL2L15|440603	23.2212	0.440705	0.132984	3.31398	0.00091979	0.00141841
BCL2L1|598	6554.11	0.558517	0.0558166	10.0063	1.43018e-23	6.76267e-23
BCL2L2|599	3453.24	-0.968829	0.0618861	-15.655	3.0692e-55	5.34155e-54
BCL2|596	5244.64	-0.20227	0.125842	-1.60733	0.107981	0.134353
BCL3|602	2652.21	1.02121	0.0852858	11.974	4.86487e-33	3.47612e-32
BCL6B|255877	1001.16	-0.804224	0.0904726	-8.88914	6.15825e-19	2.32151e-18
BCL6|604	4321.58	-1.1787	0.0809809	-14.5552	5.41047e-48	7.07473e-47
BCL7A|605	1465.81	0.0824115	0.0671001	1.22819	0.219377	0.259881
BCL7B|9275	2504.03	0.00480183	0.0538615	0.0891514	0.928962	0.945987
BCL7C|9274	1994.53	0.856034	0.0965031	8.87053	7.27987e-19	2.73434e-18
BCL8|606	13.1199	-0.667955	0.175606	-3.80371	0.000142544	0.000234493
BCL9L|283149	5731.52	0.0283464	0.0541004	0.523959	0.600307	0.652091
BCL9|607	2814.18	1.17664	0.0710553	16.5596	1.36609e-61	3.00723e-60
BCLAF1|9774	10317.3	-0.17692	0.0518426	-3.41263	0.000643398	0.00100531
BCMO1|53630	10.5579	-0.0578617	0.179976	-0.321496	0.747834	0.790218
BCO2|83875	52.3825	-0.532526	0.137758	-3.86566	0.000110787	0.000183637
BCORL1|63035	1253.1	0.00485747	0.0671996	0.0722842	0.942376	0.956914
BCORL2|286554	0.010566	-0.00553671	3.01537	-0.00183617	0.998535	0.999248
BCOR|54880	2855.64	0.454025	0.0725804	6.25548	3.96301e-10	9.36624e-10
BCR|613	4447.86	-0.049484	0.0585484	-0.845182	0.398009	0.449401
BCS1L|617	878.57	0.325982	0.0569849	5.7205	1.06212e-08	2.31496e-08
BDH1|622	1548.15	0.849479	0.101181	8.39561	4.63467e-17	1.59425e-16
BDH2|56898	1796.2	-0.87419	0.0642478	-13.6065	3.66172e-42	3.79403e-41
BDKRB1|623	45.9172	-0.201457	0.152432	-1.32162	0.186296	0.223178
BDKRB2|624	978.602	-0.629684	0.11277	-5.5838	2.35318e-08	5.02288e-08
BDNFOS|497258	185.842	-0.534559	0.0890466	-6.00314	1.9354e-09	4.40586e-09
BDNF|627	42.6383	-0.610246	0.192675	-3.16723	0.00153896	0.00232444
BDP1|55814	2813.22	-0.482095	0.0799772	-6.02791	1.66098e-09	3.79836e-09
BEAN|146227	83.6834	0.298286	0.129749	2.29894	0.0215085	0.0290542
BECN1|8678	4705.36	0.126701	0.0513296	2.46837	0.0135729	0.0187465
BEGAIN|57596	96.1928	-0.650414	0.156717	-4.15025	3.32117e-05	5.74135e-05
BEND2|139105	0.51248	-1.79092	0.472538	-3.79001	0.000150642	0.00024744
BEND3|57673	436.871	0.818297	0.0987678	8.28506	1.18053e-16	3.97169e-16
BEND4|389206	11.0205	-0.303514	0.236213	-1.28492	0.198821	0.237077
BEND5|79656	194.122	-0.916482	0.120195	-7.62493	2.44165e-14	7.30261e-14
BEND6|221336	114.75	0.728906	0.123312	5.91106	3.39914e-09	7.63173e-09
BEND7|222389	780.09	-0.9064	0.134266	-6.75078	1.47053e-11	3.78915e-11
BEST1|7439	135.184	-0.865874	0.100082	-8.65168	5.07448e-18	1.82592e-17
BEST2|54831	0.565354	0.283196	0.353474	0.801178	0.423028	0.475462
BEST3|144453	11.9877	0.840267	0.241262	3.4828	0.000496193	0.000783286
BEST4|266675	22.1847	0.389005	0.165678	2.34796	0.0188765	0.025681
BET1L|51272	4787.63	0.0902443	0.0450143	2.00479	0.0449853	0.0586039
BET1|10282	1373.94	0.0534051	0.0458658	1.16438	0.244271	0.286946
BET3L|100128327	2.62295	0.0275793	0.182521	0.151102	0.879895	0.90704
BEX1|55859	354.626	2.95287	0.303524	9.72861	2.27679e-22	1.01493e-21
BEX2|84707	606.372	-0.188818	0.158783	-1.18916	0.234376	0.276315
BEX4|56271	2232.96	-0.173943	0.0882009	-1.97212	0.0485962	0.0630484
BEX5|340542	161.914	-0.329831	0.146507	-2.2513	0.0243663	0.0327073
BFAR|51283	3758.41	0.250149	0.0383123	6.52921	6.61153e-11	1.63818e-10
BFSP1|631	161.99	0.382502	0.110038	3.47609	0.000508786	0.000802197
BFSP2|8419	12.4406	2.48368	0.246607	10.0714	7.39026e-24	3.54494e-23
BGLAP|632	93.0746	0.725545	0.106756	6.79627	1.07365e-11	2.7907e-11
BGN|633	29759.1	2.3388	0.110744	21.119	5.31811e-99	4.043e-97
BHLHA15|168620	19.5326	1.38086	0.189367	7.29197	3.05458e-13	8.65162e-13
BHLHB9|80823	401.067	-0.234056	0.0783248	-2.98828	0.00280554	0.00414679
BHLHE22|27319	113.708	-0.720758	0.123971	-5.81391	6.1032e-09	1.34776e-08
BHLHE40|8553	22923	0.474025	0.103197	4.59341	4.36059e-06	8.0068e-06
BHLHE41|79365	3784.04	-1.05748	0.1239	-8.53495	1.40211e-17	4.9391e-17
BHMT2|23743	639.145	-3.32527	0.167493	-19.8532	1.03324e-87	5.70872e-86
BHMT|635	6.56978	-1.01868	0.200849	-5.0719	3.93865e-07	7.75864e-07
BICC1|80114	526.763	-1.15608	0.150018	-7.70625	1.29572e-14	3.93652e-14
BICD1|636	326.105	-0.0794135	0.0955072	-0.831492	0.405696	0.457422
BICD2|23299	2357.58	-0.245552	0.0580544	-4.22969	2.34014e-05	4.08978e-05
BID|637	1227.95	0.448062	0.0723431	6.19356	5.88187e-10	1.37686e-09
BIK|638	527.643	1.63554	0.158246	10.3354	4.87247e-25	2.45236e-24
BIN1|274	1499.22	-1.06234	0.124675	-8.52088	1.5834e-17	5.56773e-17
BIN2|51411	534.637	0.568486	0.117822	4.82495	1.40038e-06	2.66439e-06
BIN3|55909	1017.84	-0.0898436	0.0695135	-1.29246	0.196197	0.234261
BIRC2|329	3513.72	-0.217811	0.0519656	-4.19144	2.7719e-05	4.81944e-05
BIRC3|330	1353.96	0.299856	0.144069	2.08133	0.0374034	0.0491874
BIRC5|332	906.765	3.55106	0.175128	20.2769	2.05631e-91	1.2927e-89
BIRC6|57448	6492.4	-0.229809	0.0668852	-3.43587	0.000590653	0.000925991
BIRC7|79444	11.5378	0.703753	0.245573	2.86576	0.00416008	0.00604682
BIVM|54841	1211.32	-0.560634	0.0797211	-7.03244	2.02951e-12	5.50045e-12
BLCAP|10904	5158.03	-0.664708	0.0576094	-11.5382	8.46941e-31	5.50063e-30
BLID|414899	0.192166	-0.70024	0.55632	-1.2587	0.208138	0.24733
BLK|640	66.2844	2.30383	0.258607	8.90862	5.16728e-19	1.95545e-18
BLMH|642	2096.81	0.470176	0.0835599	5.62681	1.83573e-08	3.94067e-08
BLM|641	395.965	2.04553	0.11789	17.3511	1.93522e-67	5.15025e-66
BLNK|29760	770.368	1.06306	0.0964747	11.019	3.0941e-28	1.80511e-27
BLOC1S1|2647	2339.23	0.309116	0.0841335	3.67411	0.000238676	0.000385713
BLOC1S2|282991	1851.08	0.363479	0.049092	7.40403	1.32108e-13	3.80997e-13
BLOC1S3|388552	1011.24	0.792735	0.0542261	14.6191	2.12268e-48	2.83419e-47
BLVRA|644	3417.85	0.74951	0.0923364	8.11716	4.77204e-16	1.55894e-15
BLVRB|645	3827.08	0.656769	0.109532	5.99612	2.02087e-09	4.59616e-09
BLZF1|8548	1828.31	0.325869	0.0621436	5.24381	1.57296e-07	3.18128e-07
BMF|90427	1464.15	0.915045	0.077467	11.8121	3.38128e-32	2.32621e-31
BMI1|648	5832.54	0.643609	0.0894433	7.19572	6.21319e-13	1.73326e-12
BMP10|27302	0.100521	-0.0248336	0.970089	-0.0255993	0.979577	0.985859
BMP15|9210	0.108144	0.086832	0.879501	0.0987287	0.921354	0.939899
BMP1|649	1880.01	0.596817	0.0973757	6.12901	8.84276e-10	2.05164e-09
BMP2K|55589	1206.44	-0.482375	0.103621	-4.65518	3.23695e-06	5.99751e-06
BMP2|650	309.737	-1.87204	0.184967	-10.1209	4.46117e-24	2.16588e-23
BMP3|651	85.0975	-3.79505	0.267291	-14.1982	9.39618e-46	1.12927e-44
BMP4|652	801.597	-0.250403	0.152847	-1.63826	0.101368	0.126623
BMP5|653	73.7504	-2.08636	0.272412	-7.65884	1.87613e-14	5.64827e-14
BMP6|654	475.322	-1.76219	0.148666	-11.8534	2.06702e-32	1.43412e-31
BMP7|655	521.049	0.538343	0.193929	2.77597	0.00550366	0.00791588
BMP8A|353500	544.76	2.76147	0.116819	23.6388	1.53921e-123	3.28153e-121
BMP8B|656	219.174	1.02504	0.147417	6.95334	3.56748e-12	9.53304e-12
BMPER|168667	178.144	-2.32176	0.194827	-11.917	9.64983e-33	6.80834e-32
BMPR1A|657	1805.19	-0.594021	0.0686459	-8.65341	4.9981e-18	1.7991e-17
BMPR1B|658	5492.07	3.99815	0.278558	14.353	1.02024e-46	1.27621e-45
BMPR2|659	8079.81	-0.451335	0.0666638	-6.77031	1.28504e-11	3.32473e-11
BMS1P4|729096	91.4485	-0.272763	0.105196	-2.5929	0.00951699	0.0133725
BMS1P5|399761	215.482	-0.677115	0.0943417	-7.17726	7.11227e-13	1.97844e-12
BMS1|9790	3528.55	0.100811	0.045535	2.21392	0.026834	0.0358115
BMX|660	178.268	-3.11917	0.160083	-19.4847	1.48125e-84	7.17365e-83
BNC1|646	104.853	-1.24103	0.247552	-5.01323	5.35245e-07	1.04461e-06
BNC2|54796	868.462	-0.533987	0.128404	-4.15865	3.20128e-05	5.54094e-05
BNIP1|662	519.438	0.407916	0.0570861	7.14562	8.95935e-13	2.47749e-12
BNIP2|663	2369.04	-0.732574	0.0530381	-13.8122	2.151e-43	2.35302e-42
BNIP3L|665	8804.83	-0.846372	0.0801107	-10.565	4.32776e-26	2.29047e-25
BNIP3|664	2765.92	-0.198284	0.105051	-1.8875	0.0590931	0.075894
BNIPL|149428	1577.52	1.2497	0.175069	7.13833	9.44749e-13	2.6077e-12
BOC|91653	2589.63	-1.49111	0.127695	-11.6771	1.66896e-31	1.12106e-30
BOD1L|259282	3909	-0.555719	0.0691224	-8.03964	9.01022e-16	2.90239e-15
BOD1|91272	2488.83	0.0919102	0.0511728	1.79607	0.0724827	0.0920417
BOK|666	3752.23	-1.26721	0.116172	-10.9081	1.05443e-27	6.00862e-27
BOLA1|51027	807.562	0.982437	0.0872843	11.2556	2.17327e-29	1.33208e-28
BOLA2|552900	2636.05	1.3975	0.0777509	17.9741	3.11129e-72	9.87456e-71
BOLA3|388962	638.762	0.630086	0.069735	9.03543	1.63358e-19	6.32972e-19
BOLL|66037	0.831897	1.17437	0.354331	3.31434	0.000918594	0.00141679
BOP1|23246	883.614	1.62967	0.145585	11.194	4.36464e-29	2.63897e-28
BPESC1|60467	0.0808824	0.0230594	0.902965	0.0255375	0.979626	0.985859
BPGM|669	1291.19	0.310697	0.0544685	5.70417	1.16913e-08	2.5434e-08
BPHL|670	1256.89	0.0419829	0.0688363	0.609896	0.541931	0.59512
BPIL1|80341	309.188	0.268785	0.307027	0.875445	0.381332	0.432363
BPIL2|254240	0.422088	1.28085	0.71636	1.788	0.0737762	0.0936054
BPIL3|128859	0.773473	2.42476	0.844747	2.8704	0.00409959	0.00596287
BPI|671	33.8565	0.376176	0.307914	1.22169	0.221823	0.262557
BPNT1|10380	2269.68	0.82308	0.0541614	15.1968	3.71373e-52	5.81334e-51
BPTF|2186	6315.14	-0.0542329	0.0741984	-0.730917	0.46483	0.518434
BRAF|673	517.545	-0.116378	0.0782399	-1.48745	0.136897	0.167661
BRAP|8315	1701.15	-0.0683638	0.0356915	-1.91541	0.0554407	0.0714229
BRCA1|672	871.282	1.00725	0.0992616	10.1474	3.40302e-24	1.65872e-23
BRCA2|675	368.869	1.41789	0.122846	11.542	8.10054e-31	5.26454e-30
BRCC3|79184	1732.3	0.437328	0.0536802	8.14692	3.73319e-16	1.22569e-15
BRD1|23774	2369.62	-0.0664364	0.0458947	-1.44758	0.147734	0.179867
BRD2|6046	14582.1	0.164035	0.0419943	3.90613	9.37844e-05	0.000156193
BRD3|8019	3128.83	0.318975	0.061733	5.16701	2.37864e-07	4.75002e-07
BRD4|23476	4448.63	0.344875	0.0587901	5.86621	4.45858e-09	9.9387e-09
BRD7P3|23629	1.27603	-0.638046	0.215632	-2.95895	0.00308686	0.00454103
BRD7|29117	3083.07	-0.0487528	0.0494455	-0.985992	0.324137	0.372488
BRD8|10902	2989.54	0.0487121	0.049295	0.988175	0.323067	0.371367
BRD9|65980	1883.36	0.181736	0.0487787	3.72573	0.000194749	0.000317023
BRDT|676	8.68482	1.04518	0.363089	2.87858	0.00399465	0.00581368
BREA2|286076	10.839	0.825774	0.138259	5.97267	2.33406e-09	5.28579e-09
BRE|9577	1527.56	0.0160486	0.0447133	0.358923	0.719653	0.764807
BRF1|2972	1801.14	0.57708	0.0685297	8.42087	3.73712e-17	1.29163e-16
BRF2|55290	1280.85	0.715768	0.114706	6.24004	4.37468e-10	1.03193e-09
BRI3BP|140707	264.64	1.25436	0.0869163	14.4319	3.26187e-47	4.14635e-46
BRI3|25798	3158.4	-0.0260363	0.081999	-0.31752	0.750849	0.793062
BRIP1|83990	299.621	2.16292	0.144204	14.999	7.4559e-51	1.10453e-49
BRIX1|55299	1855.37	0.595412	0.0585612	10.1673	2.7739e-24	1.35476e-23
BRMS1L|84312	497.234	-0.440075	0.0544822	-8.07742	6.61532e-16	2.14787e-15
BRMS1|25855	2340.91	1.04863	0.0793668	13.2125	7.43446e-40	7.07175e-39
BRP44L|51660	1350.35	-0.473315	0.0761553	-6.21513	5.12827e-10	1.20563e-09
BRP44|25874	3276.08	0.744203	0.083514	8.91111	5.05241e-19	1.91309e-18
BRPF1|7862	1579.8	0.111083	0.0443067	2.50715	0.012171	0.0168947
BRPF3|27154	3479.42	0.133079	0.0640357	2.07821	0.0376904	0.0495283
BRS3|680	0.388323	-0.688356	0.404953	-1.69984	0.0891608	0.112146
BRSK1|84446	253.305	1.13399	0.149336	7.59358	3.11192e-14	9.26491e-14
BRSK2|9024	62.9777	3.56712	0.252547	14.1246	2.67956e-45	3.16798e-44
BRWD1|54014	4871.79	0.0798823	0.0641818	1.24462	0.21327	0.253152
BRWD3|254065	624.399	0.206036	0.102749	2.00524	0.0449369	0.0585565
BSCL2|26580	5634.46	0.916707	0.0753158	12.1715	4.40868e-34	3.2904e-33
BSDC1|55108	6123.72	0.046262	0.0405776	1.14009	0.254249	0.297846
BSG|682	24512.9	0.793908	0.0821375	9.6656	4.22151e-22	1.8561e-21
BSND|7809	2.05093	1.28423	0.292096	4.3966	1.09962e-05	1.96752e-05
BSN|8927	177.371	0.485461	0.157592	3.0805	0.00206653	0.00308681
BSPRY|54836	2317.9	0.874773	0.130111	6.72329	1.77665e-11	4.55103e-11
BST1|683	320.873	-1.22579	0.100198	-12.2337	2.05404e-34	1.55193e-33
BST2|684	9895.33	1.53739	0.149546	10.2804	8.63548e-25	4.29998e-24
BTAF1|9044	2610.33	-0.731911	0.0770424	-9.5001	2.09694e-21	8.90439e-21
BTBD10|84280	1579.03	0.183578	0.0449331	4.08559	4.39645e-05	7.5115e-05
BTBD11|121551	381.136	-1.10574	0.140958	-7.84444	4.34903e-15	1.35464e-14
BTBD12|84464	713.481	0.761157	0.0625105	12.1765	4.14888e-34	3.10004e-33
BTBD16|118663	2.17261	0.616903	0.256938	2.40098	0.0163513	0.0224017
BTBD17|388419	1.0169	0.920513	0.43442	2.11895	0.0340951	0.045024
BTBD18|643376	4.43879	-0.507759	0.133061	-3.81598	0.000135646	0.000223539
BTBD19|149478	43.7243	-0.236521	0.118897	-1.9893	0.0466686	0.060684
BTBD1|53339	4184.75	-0.0924238	0.0610004	-1.51513	0.129738	0.159532
BTBD2|55643	4514	0.186189	0.0606163	3.0716	0.00212917	0.00317771
BTBD3|22903	2364.62	-0.208531	0.0758139	-2.75056	0.00594939	0.00853381
BTBD6|90135	3439.81	-0.339564	0.0764054	-4.44423	8.82059e-06	1.58897e-05
BTBD7|55727	2565.41	-0.526348	0.0601658	-8.74829	2.16605e-18	7.95152e-18
BTBD8|284697	37.2063	-0.996606	0.155166	-6.42284	1.33754e-10	3.25611e-10
BTBD9|114781	1480.37	0.199826	0.0547266	3.65135	0.00026087	0.000420022
BTC|685	50.8076	-0.480341	0.144994	-3.31284	0.000923533	0.00142407
BTD|686	1610.37	-0.587205	0.0821616	-7.14695	8.87256e-13	2.45523e-12
BTF3L1|690	0.335081	-0.0801981	0.376572	-0.212969	0.831351	0.866563
BTF3L4|91408	2744.38	0.305772	0.0484454	6.31169	2.7601e-10	6.59559e-10
BTF3|689	27147.6	-0.0602056	0.0672651	-0.89505	0.370761	0.421449
BTG1|694	11593.2	-0.428033	0.0814461	-5.25541	1.47691e-07	2.99443e-07
BTG2|7832	17397.7	-0.596208	0.130695	-4.56184	5.07079e-06	9.27093e-06
BTG3|10950	1121.68	-0.0668775	0.115758	-0.577735	0.563443	0.616053
BTG4|54766	0.520735	0.897442	0.443223	2.02481	0.0428869	0.0559744
BTK|695	464.078	0.474443	0.112536	4.21594	2.48743e-05	4.33791e-05
BTLA|151888	70.9992	1.11542	0.184983	6.02986	1.64103e-09	3.75483e-09
BTN1A1|696	12.7005	-2.27702	0.238936	-9.52983	1.57542e-21	6.7321e-21
BTN2A1|11120	1520.48	-0.1525	0.0484833	-3.1454	0.00165858	0.00249703
BTN2A2|10385	792.807	0.231052	0.0715611	3.22874	0.00124337	0.00189402
BTN2A3|54718	67.1178	-0.611799	0.0825585	-7.4105	1.25826e-13	3.63308e-13
BTN3A1|11119	2146.29	-0.291133	0.0793375	-3.66956	0.000242973	0.000392268
BTN3A2|11118	3150.32	-0.0941021	0.0936039	-1.00532	0.314742	0.362455
BTN3A3|10384	1542.46	-0.243467	0.0921801	-2.64121	0.00826106	0.0116814
BTNL2|56244	0.71645	-1.69929	0.272201	-6.2428	4.29815e-10	1.014e-09
BTNL3|10917	1.70102	-1.04887	0.357759	-2.93177	0.00337038	0.00494539
BTNL8|79908	4.60897	-1.02167	0.24689	-4.13814	3.50132e-05	6.04107e-05
BTNL9|153579	2044.02	-4.05354	0.159741	-25.3758	4.67086e-142	3.27194e-139
BTRC|8945	2456.73	0.2737	0.0784566	3.48855	0.000485647	0.000767132
BUB1B|701	793.764	3.01526	0.138757	21.7305	1.05609e-104	1.02546e-102
BUB1|699	946.676	3.35821	0.142001	23.6493	1.20092e-123	2.58844e-121
BUB3|9184	6955.62	1.07403	0.0662641	16.2082	4.40969e-59	8.92586e-58
BUD13|84811	1091.06	-0.154515	0.0434355	-3.55734	0.000374629	0.000596427
BUD31|8896	2900.69	0.696998	0.0629104	11.0792	1.58229e-28	9.36767e-28
BVES|11149	262.921	-1.37186	0.111543	-12.2989	9.18597e-35	7.04353e-34
BYSL|705	1295.72	0.976204	0.0764442	12.7702	2.40663e-37	2.04168e-36
BZRAP1|9256	1187.88	-0.162617	0.137713	-1.18084	0.237667	0.279736
BZW1|9689	13690.9	0.448193	0.063342	7.07576	1.48633e-12	4.05804e-12
BZW2|28969	5195.98	0.803349	0.0733147	10.9575	6.11404e-28	3.5188e-27
C10orf105|414152	37.6514	-1.05628	0.123706	-8.5386	1.35853e-17	4.78989e-17
C10orf107|219621	35.3141	-0.335722	0.204666	-1.64034	0.100934	0.126137
C10orf108|414235	24.8205	-2.49882	0.167706	-14.8999	3.29865e-50	4.73643e-49
C10orf10|11067	9678.55	-2.20944	0.135668	-16.2856	1.24835e-59	2.56926e-58
C10orf110|55853	37.3288	0.0108422	0.139575	0.0776798	0.938083	0.95379
C10orf111|221060	14.5653	-0.270304	0.119477	-2.26239	0.0236731	0.0318107
C10orf113|387638	0.380909	0.522514	0.479292	1.09018	0.275634	0.320847
C10orf114|399726	86.5367	0.616175	0.151579	4.06504	4.80237e-05	8.18151e-05
C10orf116|10974	8543.63	-1.63748	0.172134	-9.51279	1.85622e-21	7.8993e-21
C10orf118|55088	1772.54	-0.392642	0.0984598	-3.98784	6.66789e-05	0.00011228
C10orf119|79892	4236.69	0.106796	0.0449465	2.37607	0.0174983	0.0238972
C10orf11|83938	123.946	-0.686485	0.123077	-5.57768	2.4375e-08	5.19833e-08
C10orf120|399814	0.0598103	0.0390621	1.8555	0.021052	0.983204	0.988445
C10orf122|387718	0.232929	-0.14302	0.673759	-0.212272	0.831895	0.866989
C10orf125|282969	221.985	-0.0475913	0.12804	-0.371691	0.710123	0.755907
C10orf128|170371	87.8963	-2.04804	0.135569	-15.1069	1.45739e-51	2.22454e-50
C10orf129|142827	2.23693	-0.593944	0.377232	-1.57448	0.115377	0.142875
C10orf12|26148	338.183	0.10883	0.0897552	1.21251	0.225315	0.26653
C10orf131|100127889	2.47431	0.209273	0.178998	1.16914	0.242349	0.284841
C10orf137|26098	1093.48	-0.0370972	0.0572283	-0.648232	0.516835	0.570179
C10orf140|387640	75.0321	-0.589514	0.145857	-4.04174	5.30567e-05	9.00454e-05
C10orf18|54906	5582.89	0.721875	0.0910381	7.92937	2.20256e-15	6.97015e-15
C10orf25|220979	129.83	-0.784861	0.0838589	-9.3593	8.02635e-21	3.31708e-20
C10orf26|54838	5546.92	-0.146679	0.0557893	-2.62916	0.00855957	0.0120808
C10orf27|219793	1.83385	-0.129248	0.369901	-0.349413	0.72678	0.771221
C10orf28|27291	911.179	-0.13383	0.046302	-2.89037	0.00384791	0.00561387
C10orf2|56652	918.14	0.294504	0.0721329	4.0828	4.44954e-05	7.59889e-05
C10orf32|119032	1815.27	-0.300921	0.0680435	-4.42247	9.75773e-06	1.7504e-05
C10orf35|219738	530.979	0.898879	0.096758	9.28997	1.54337e-20	6.30529e-20
C10orf40|283025	0.141932	0.452189	1.02175	0.442564	0.658081	0.706724
C10orf41|100131213	91.3402	0.20197	0.15572	1.297	0.19463	0.232602
C10orf46|143384	4519.71	0.144117	0.0513853	2.80463	0.00503749	0.00726671
C10orf47|254427	539.076	0.60748	0.0924302	6.57232	4.95387e-11	1.2362e-10
C10orf4|118924	1064.04	-0.313423	0.0557188	-5.62509	1.85408e-08	3.97876e-08
C10orf50|645528	1.57634	-0.801513	0.222813	-3.59724	0.00032161	0.000514566
C10orf53|282966	0.0879647	0.493724	1.97356	0.250169	0.802457	0.840375
C10orf54|64115	2725.87	-1.4734	0.0992577	-14.8442	7.58356e-50	1.07629e-48
C10orf55|414236	36.7091	-0.234122	0.116251	-2.01393	0.0440169	0.0574111
C10orf57|80195	3698.03	0.673293	0.0697221	9.65681	4.59944e-22	2.02046e-21
C10orf58|84293	8030.04	-1.07435	0.110723	-9.70305	2.9261e-22	1.29848e-21
C10orf62|414157	0.603582	-0.882404	0.330214	-2.67222	0.00753507	0.0107058
C10orf67|256815	4.90014	2.02047	0.297143	6.79966	1.04863e-11	2.72783e-11
C10orf68|79741	26.8943	0.499022	0.123133	4.05272	5.06247e-05	8.60892e-05
C10orf71|118461	0.546908	-2.22428	0.586176	-3.79455	0.00014791	0.000243156
C10orf72|196740	1538.34	-1.43423	0.114056	-12.5748	2.90567e-36	2.36089e-35
C10orf75|90271	322.716	0.327641	0.115186	2.84445	0.00444884	0.00645076
C10orf76|79591	1782.66	0.0150105	0.0361962	0.4147	0.678362	0.72596
C10orf78|119392	335.773	-0.0912409	0.0541071	-1.6863	0.0917375	0.115209
C10orf79|80217	157.663	0.0479184	0.172703	0.277462	0.781426	0.821596
C10orf81|79949	2714.43	-0.534523	0.206562	-2.58771	0.00966175	0.0135729
C10orf82|143379	207.289	2.24895	0.278693	8.06965	7.05023e-16	2.28567e-15
C10orf84|63877	1910.67	-0.0976161	0.0474525	-2.05713	0.0396732	0.052005
C10orf88|80007	540.206	0.154145	0.0437748	3.52131	0.000429424	0.00068112
C10orf90|118611	112.771	-2.63799	0.245229	-10.7573	5.4778e-27	3.01632e-26
C10orf91|170393	4.39971	2.21735	0.24239	9.14786	5.80725e-20	2.30387e-19
C10orf93|255352	27.8929	0.82648	0.219137	3.77152	0.000162254	0.000265803
C10orf95|79946	27.2155	1.63404	0.123347	13.2476	4.66056e-40	4.47222e-39
C10orf96|374355	0.162531	0.270273	1.09417	0.247012	0.804899	0.842483
C10orf99|387695	2.38109	1.01898	0.65096	1.56536	0.117499	0.145393
C11orf10|746	3160.01	0.738441	0.0678192	10.8884	1.30956e-27	7.43223e-27
C11orf16|56673	7.88876	0.807073	0.252439	3.1971	0.00138815	0.00210573
C11orf17|56672	739.135	0.418951	0.0610673	6.86047	6.86322e-12	1.8091e-11
C11orf1|64776	851.372	-0.19746	0.0835403	-2.36365	0.0180957	0.0246753
C11orf20|25858	2.7475	-0.122687	0.216249	-0.567339	0.570484	0.622744
C11orf21|29125	35.4346	0.418683	0.168541	2.48417	0.0129854	0.0179806
C11orf24|53838	2347.89	0.811099	0.0651044	12.4584	1.25819e-35	9.95491e-35
C11orf2|738	4720.04	-0.284928	0.0764182	-3.72853	0.0001926	0.000313758
C11orf30|56946	1384.68	-0.0143457	0.0805934	-0.178001	0.858722	0.889613
C11orf31|280636	2710.69	0.997405	0.0771796	12.9232	3.3317e-38	2.92515e-37
C11orf34|349633	1.58845	-0.428396	0.271031	-1.58062	0.113966	0.141253
C11orf35|256329	114.498	1.27873	0.145247	8.8038	1.32259e-18	4.91035e-18
C11orf36|283303	0.108314	0.536794	1.30003	0.412908	0.679674	0.727086
C11orf41|25758	709.619	0.780227	0.148655	5.24856	1.5329e-07	3.10313e-07
C11orf42|160298	2.7236	-0.211886	0.175769	-1.20548	0.228018	0.269402
C11orf45|219833	128.349	0.00341054	0.096202	0.0354519	0.971719	0.980064
C11orf46|120534	1729.68	-0.185737	0.0493796	-3.7614	0.000168964	0.000276264
C11orf48|79081	1623.04	1.10568	0.0696207	15.8815	8.5142e-57	1.58894e-55
C11orf49|79096	1239.67	0.652439	0.0646423	10.0931	5.92836e-24	2.85768e-23
C11orf51|25906	1208.82	0.51501	0.0752957	6.83983	7.92849e-12	2.08067e-11
C11orf52|91894	1003.66	0.30215	0.106484	2.83751	0.00454668	0.00658631
C11orf53|341032	24.5445	-1.86975	0.203467	-9.18947	3.94796e-20	1.57677e-19
C11orf54|28970	1366.28	-0.462811	0.064314	-7.19612	6.19508e-13	1.72845e-12
C11orf57|55216	2059.69	-0.146621	0.0495311	-2.96018	0.00307459	0.00452332
C11orf58|10944	8778.66	0.0357439	0.0456366	0.783227	0.433494	0.486165
C11orf59|55004	4659.32	0.252644	0.0540265	4.6763	2.92091e-06	5.42937e-06
C11orf61|79684	478.4	-0.537347	0.0617538	-8.70145	3.27663e-18	1.19125e-17
C11orf63|79864	483.443	-0.704607	0.115837	-6.08272	1.18157e-09	2.72716e-09
C11orf65|160140	14.8451	0.0868858	0.115013	0.755444	0.449982	0.503477
C11orf66|220004	63.1522	0.0329227	0.119938	0.274497	0.783703	0.823747
C11orf67|28971	928.622	-0.297212	0.0995215	-2.98641	0.00282274	0.00417095
C11orf68|83638	2203.75	0.142026	0.0632184	2.24659	0.0246663	0.0330829
C11orf70|85016	98.0546	-0.219067	0.151521	-1.44579	0.148237	0.180423
C11orf71|54494	599.006	-0.0210376	0.0807608	-0.260492	0.794484	0.833227
C11orf73|51501	1155.25	-0.0730218	0.0589815	-1.23805	0.215699	0.255865
C11orf74|119710	454.771	-0.303631	0.0704972	-4.307	1.65482e-05	2.92306e-05
C11orf75|56935	647.153	0.417739	0.111161	3.75795	0.000171308	0.000279934
C11orf80|79703	865.956	0.867678	0.101022	8.58897	8.77539e-18	3.1153e-17
C11orf82|220042	348.351	1.61753	0.111733	14.4767	1.70089e-47	2.17905e-46
C11orf83|790955	972.694	1.47159	0.111761	13.1673	1.35355e-39	1.27026e-38
C11orf84|144097	1057.85	1.04871	0.0759599	13.8061	2.34077e-43	2.55776e-42
C11orf85|283129	2.68235	2.10208	0.376572	5.58216	2.37553e-08	5.06948e-08
C11orf86|254439	7.7933	2.68177	0.45509	5.89284	3.79615e-09	8.50168e-09
C11orf87|399947	7.5892	-3.35968	0.212983	-15.7744	4.66727e-56	8.46061e-55
C11orf88|399949	7.18467	0.997561	0.212512	4.69415	2.67724e-06	4.99299e-06
C11orf90|387804	6.39984	-0.586928	0.254776	-2.3037	0.0212394	0.0287125
C11orf92|399948	232.231	-1.72202	0.199666	-8.62453	6.43541e-18	2.30336e-17
C11orf93|120376	74.8727	-1.03724	0.157218	-6.59748	4.18198e-11	1.04731e-10
C11orf94|143678	0.142961	0.0756531	0.749204	0.100978	0.919568	0.938582
C11orf95|65998	1401.84	-0.505327	0.067331	-7.50512	6.13723e-14	1.80068e-13
C11orf9|745	143.585	0.472124	0.162352	2.90803	0.00363716	0.00531906
C12orf10|60314	1871.62	0.224745	0.0678064	3.31451	0.000918045	0.00141617
C12orf11|55726	1439.94	0.595711	0.0701592	8.49085	2.05124e-17	7.17934e-17
C12orf23|90488	3714.26	0.488203	0.0590623	8.26589	1.38657e-16	4.64732e-16
C12orf24|29902	222.629	0.266101	0.11021	2.41449	0.0157571	0.0216111
C12orf26|84190	321.944	-0.481303	0.0594159	-8.10058	5.4696e-16	1.78326e-15
C12orf27|283460	0.575942	-2.14621	0.467334	-4.59246	4.38057e-06	8.04198e-06
C12orf29|91298	1050.71	-0.0273671	0.0642597	-0.425882	0.670194	0.718198
C12orf32|83695	1701.49	1.01215	0.0665389	15.2114	2.97177e-52	4.68179e-51
C12orf34|84915	461.18	1.23617	0.119923	10.308	6.48349e-25	3.24572e-24
C12orf35|55196	3603.64	-0.175538	0.0831985	-2.10987	0.0348694	0.0459876
C12orf36|283422	1.07488	1.53548	0.559004	2.74682	0.00601756	0.00862781
C12orf39|80763	154.959	-5.44015	0.394534	-13.7888	2.97649e-43	3.23799e-42
C12orf40|283461	0.685254	-2.29404	0.340813	-6.73109	1.684e-11	4.3216e-11
C12orf41|54934	1435.36	0.122996	0.0403645	3.04714	0.00231033	0.0034392
C12orf42|374470	2.99354	1.03153	0.257392	4.00764	6.13288e-05	0.000103538
C12orf43|64897	669.7	-0.150103	0.036876	-4.07049	4.6914e-05	8.0001e-05
C12orf44|60673	2358.88	0.766886	0.0734663	10.4386	1.65194e-25	8.47752e-25
C12orf45|121053	459.537	0.439755	0.0721728	6.09308	1.10759e-09	2.56001e-09
C12orf47|51275	795.284	0.0372883	0.0501149	0.744056	0.456843	0.510425
C12orf48|55010	304.266	1.58608	0.0936316	16.9396	2.29663e-64	5.55439e-63
C12orf49|79794	1443.29	0.289931	0.0697995	4.15377	3.27048e-05	5.65573e-05
C12orf4|57102	1095.98	0.118594	0.0481382	2.46362	0.0137543	0.018985
C12orf50|160419	0.5095	0.565657	0.323816	1.74685	0.0806639	0.101922
C12orf51|283450	3741.48	-0.12036	0.0662796	-1.81594	0.0693795	0.08837
C12orf52|84934	1195.27	0.82091	0.0574395	14.2917	2.46406e-46	3.04345e-45
C12orf53|196500	54.6628	-0.835063	0.189146	-4.41492	1.01047e-05	1.81048e-05
C12orf54|121273	3.28943	-1.67136	0.223775	-7.46892	8.08547e-14	2.35889e-13
C12orf56|115749	1.98878	0.860634	0.398952	2.15724	0.0309872	0.0410554
C12orf57|113246	4472.45	0.41513	0.0894681	4.63998	3.48446e-06	6.4421e-06
C12orf59|120939	51.1966	1.09501	0.125454	8.72833	2.58459e-18	9.4561e-18
C12orf5|57103	759.529	0.233965	0.0694901	3.36689	0.000760221	0.00118107
C12orf60|144608	73.5542	0.837647	0.124375	6.73483	1.64119e-11	4.2145e-11
C12orf61|283416	26.9111	-0.215713	0.0919622	-2.34567	0.0189929	0.0258323
C12orf62|84987	1573.54	-0.0304157	0.0697852	-0.435847	0.662948	0.711446
C12orf63|374467	12.7004	0.0897951	0.172735	0.519845	0.603172	0.654891
C12orf65|91574	653.928	0.0674967	0.0568705	1.18685	0.235287	0.277289
C12orf66|144577	375.152	0.397528	0.0748646	5.30996	1.0965e-07	2.24638e-07
C12orf68|387856	80.5773	-0.555646	0.131534	-4.22435	2.39631e-05	4.18458e-05
C12orf69|440087	27.8705	0.159416	0.168652	0.945233	0.34454	0.394041
C12orf70|341346	5.45352	2.45024	0.209877	11.6746	1.71854e-31	1.15318e-30
C12orf71|728858	2.33698	-0.662102	0.165145	-4.00922	6.09201e-05	0.000102883
C12orf72|254013	188.903	-0.308126	0.067583	-4.55923	5.13421e-06	9.38426e-06
C12orf73|728568	363.578	0.598307	0.0730252	8.19317	2.54439e-16	8.42006e-16
C12orf74|338809	4.17251	1.50025	0.350506	4.28025	1.86688e-05	3.28609e-05
C12orf75|387882	813.982	-0.0443998	0.124162	-0.357594	0.720647	0.76549
C12orf76|400073	385.454	0.253306	0.0569161	4.45052	8.56614e-06	1.54455e-05
C12orf77|196415	0.462858	1.28059	0.455118	2.81375	0.00489676	0.00707201
C13orf15|28984	1715.69	-1.49491	0.101144	-14.78	1.97207e-49	2.73551e-48
C13orf16|121793	5.95841	1.23632	0.193389	6.39292	1.62743e-10	3.94275e-10
C13orf18|80183	326.839	-0.422963	0.122607	-3.44975	0.000561111	0.000881932
C13orf1|57213	653.108	-0.052065	0.0583565	-0.892189	0.372292	0.423042
C13orf23|80209	2550.38	0.298085	0.0654531	4.55418	5.25912e-06	9.60898e-06
C13orf26|122046	2.37206	-3.79776	0.366682	-10.3571	3.88621e-25	1.96555e-24
C13orf27|93081	397.738	0.450248	0.0788782	5.70814	1.14219e-08	2.48589e-08
C13orf29|283487	320.33	0.12501	0.136269	0.917378	0.358944	0.409179
C13orf30|144809	2.0188	1.38716	0.319118	4.34684	1.38113e-05	2.45264e-05
C13orf31|144811	676.162	-0.219259	0.0745427	-2.94138	0.0032675	0.00479742
C13orf33|84935	1087.7	-2.56795	0.144195	-17.8089	6.02988e-71	1.84221e-69
C13orf34|79866	396.842	0.695138	0.07987	8.70337	3.22165e-18	1.17169e-17
C13orf35|400165	0.446887	-0.346879	0.379727	-0.913494	0.360983	0.411335
C13orf36|400120	19.2943	-3.74818	0.28827	-13.0023	1.18732e-38	1.07368e-37
C13orf37|440145	1054.28	0.683638	0.0751194	9.10069	8.97635e-20	3.52901e-19
C13orf38|728591	17.4896	-0.372365	0.18357	-2.02846	0.0425132	0.0555199
C13orf39|196541	1.01083	-0.813365	0.401379	-2.02643	0.042721	0.0557728
C14orf101|54916	1196.42	-0.133841	0.0498993	-2.68222	0.00731353	0.0104061
C14orf102|55051	766.806	-0.239276	0.0491057	-4.87268	1.10093e-06	2.10814e-06
C14orf104|55172	761.549	0.330883	0.0549348	6.02319	1.71009e-09	3.90929e-09
C14orf105|55195	0.367228	0.325382	0.458053	0.71036	0.477481	0.531245
C14orf106|55320	1432.49	-0.210763	0.0723544	-2.91292	0.00358065	0.00524033
C14orf109|26175	872.916	0.326043	0.0596535	5.46561	4.6132e-08	9.67528e-08
C14orf115|55237	2.32488	3.05598	0.594222	5.14283	2.70626e-07	5.38287e-07
C14orf118|55668	566.114	-0.520643	0.0641197	-8.11985	4.66769e-16	1.52587e-15
C14orf119|55017	2615.63	0.341502	0.0473347	7.21462	5.4085e-13	1.51373e-12
C14orf126|112487	905.723	-0.276091	0.0554515	-4.97898	6.39216e-07	1.24147e-06
C14orf128|84837	177.696	-1.2104	0.0892585	-13.5606	6.85276e-42	7.02614e-41
C14orf129|51527	1330.51	0.402897	0.0556616	7.23832	4.54266e-13	1.27522e-12
C14orf132|56967	1720.92	-0.616023	0.13945	-4.41751	9.98429e-06	1.79005e-05
C14orf135|64430	2114.81	-0.121669	0.0551118	-2.20768	0.0272665	0.0363615
C14orf138|79609	345.786	0.0819609	0.0536926	1.52648	0.126889	0.156214
C14orf139|79686	961.033	-3.07	0.138283	-22.2008	3.37505e-109	3.82648e-107
C14orf142|84520	580.327	0.602602	0.0573896	10.5002	8.61996e-26	4.49062e-25
C14orf143|90141	232.714	0.647161	0.0614573	10.5303	6.26628e-26	3.28452e-25
C14orf145|145508	305.664	0.0260893	0.0793192	0.328916	0.742219	0.785131
C14orf147|171546	3881.62	0.390942	0.0789695	4.95054	7.40061e-07	1.43151e-06
C14orf148|122945	19.4764	0.124666	0.106336	1.17238	0.241046	0.283395
C14orf149|112849	245.276	-0.81603	0.0740497	-11.02	3.05928e-28	1.78532e-27
C14orf153|84334	1232.66	0.179704	0.071672	2.50731	0.0121654	0.0168917
C14orf156|81892	1518.74	0.613238	0.0797915	7.68551	1.52391e-14	4.61335e-14
C14orf159|80017	2076.58	-0.646504	0.082781	-7.80981	5.72727e-15	1.77268e-14
C14orf162|56936	14.9113	0.919249	0.229404	4.00711	6.14651e-05	0.000103759
C14orf165|414767	0.0871088	0.0087042	0.931689	0.00934238	0.992546	0.995175
C14orf166B|145497	0.940038	-1.44429	0.319841	-4.51564	6.31266e-06	1.14762e-05
C14orf166|51637	6303.75	0.199825	0.0480878	4.15542	3.2469e-05	5.61644e-05
C14orf167|55449	2089.9	0.204887	0.0841096	2.43595	0.0148528	0.0204322
C14orf169|79697	853.258	0.639447	0.0503625	12.6969	6.15327e-37	5.12703e-36
C14orf174|161394	127.618	1.02479	0.134534	7.61735	2.58928e-14	7.73705e-14
C14orf176|643382	33.8156	-0.325132	0.101481	-3.20388	0.00135589	0.00205839
C14orf178|283579	1.77356	-0.794052	0.179128	-4.43288	9.29836e-06	1.67105e-05
C14orf179|112752	753.471	0.545053	0.0763105	7.14256	9.16083e-13	2.53107e-12
C14orf180|400258	580.083	-5.14088	0.298479	-17.2236	1.76592e-66	4.57553e-65
C14orf181|400223	99.1619	0.340721	0.117916	2.88952	0.00385834	0.00562825
C14orf182|283551	30.0883	0.855137	0.160049	5.34298	9.14334e-08	1.88281e-07
C14orf183|196913	0.308995	0.252646	0.3658	0.690667	0.489775	0.543443
C14orf184|650662	10.6696	0.993558	0.180226	5.51283	3.53104e-08	7.4567e-08
C14orf19|280655	7.90232	-0.278255	0.117732	-2.36345	0.0181055	0.0246852
C14orf1|11161	2310.45	0.484576	0.0601959	8.04999	8.27975e-16	2.67016e-15
C14orf21|161424	804.292	0.0879786	0.0669947	1.31322	0.18911	0.226364
C14orf23|387978	0.147019	0.498431	1.02334	0.487061	0.626215	0.676466
C14orf28|122525	309.142	-0.870182	0.0616173	-14.1224	2.7651e-45	3.26715e-44
C14orf2|9556	2605.47	0.467622	0.0721007	6.48567	8.83368e-11	2.17368e-10
C14orf33|100129075	198.602	-0.377764	0.0825791	-4.57457	4.77209e-06	8.73947e-06
C14orf34|645687	1.96612	1.46172	0.332327	4.39842	1.09041e-05	1.95193e-05
C14orf37|145407	275.925	-0.135309	0.105191	-1.28632	0.198331	0.236566
C14orf39|317761	5.97576	0.408721	0.279924	1.46011	0.144259	0.175975
C14orf43|91748	3472.72	-0.17809	0.0666229	-2.6731	0.00751545	0.0106794
C14orf45|80127	779.176	0.129502	0.0967189	1.33895	0.180587	0.216797
C14orf48|256369	0.103647	0.120369	1.13244	0.106291	0.915351	0.934894
C14orf49|161176	341.751	-2.82127	0.148142	-19.0443	7.32024e-81	3.10106e-79
C14orf4|64207	4228.59	-0.0211764	0.068157	-0.3107	0.756029	0.798017
C14orf50|145376	83.4483	-0.354973	0.186954	-1.89872	0.0576018	0.0740272
C14orf53|440184	7.65998	5.15408	0.605293	8.51501	1.6657e-17	5.85294e-17
C14orf64|388011	68.8845	-0.953349	0.182054	-5.23664	1.63528e-07	3.30085e-07
C14orf68|283600	1.21949	1.34501	0.339993	3.95598	7.62224e-05	0.000127714
C14orf70|283601	0.155241	0.589389	1.14167	0.516251	0.605679	0.657177
C14orf72|145200	6.99416	0.576376	0.188674	3.05487	0.00225158	0.00335428
C14orf73|91828	23.5115	1.64306	0.201458	8.15587	3.4668e-16	1.14071e-15
C14orf79|122616	815.287	0.741692	0.0865483	8.56969	1.03766e-17	3.67377e-17
C14orf80|283643	509.892	1.74929	0.12398	14.1094	3.32305e-45	3.90758e-44
C14orf86|283592	0.601204	-1.78845	0.399702	-4.47447	7.66022e-06	1.38566e-05
C14orf93|60686	575.031	-0.032008	0.0470159	-0.68079	0.496004	0.54946
C15orf17|57184	2927.21	-0.670181	0.0521562	-12.8495	8.65615e-38	7.45638e-37
C15orf21|283651	128.24	0.45717	0.0757764	6.03314	1.608e-09	3.68105e-09
C15orf23|90417	811.661	1.15484	0.0807267	14.3055	2.02068e-46	2.50055e-45
C15orf24|56851	2655.38	0.182868	0.0524825	3.48435	0.000493327	0.000778887
C15orf26|161502	5.2479	0.188267	0.160784	1.17093	0.241627	0.284044
C15orf27|123591	46.7536	0.0347364	0.117202	0.296381	0.766939	0.807955
C15orf28|80035	18.2456	-0.782072	0.143811	-5.43819	5.38244e-08	1.12453e-07
C15orf29|79768	952.705	-0.247445	0.04673	-5.29521	1.18881e-07	2.42687e-07
C15orf2|23742	0.551031	-1.76261	0.511332	-3.44709	0.000566663	0.000890008
C15orf32|145858	0.74023	-1.22178	0.430661	-2.83698	0.00455424	0.00659677
C15orf33|196951	78.4853	-0.173895	0.108649	-1.60052	0.109483	0.136126
C15orf34|80072	48.966	-0.301996	0.112596	-2.68211	0.00731585	0.0104086
C15orf37|283687	139.797	0.500054	0.0860606	5.81049	6.2291e-09	1.37448e-08
C15orf38|348110	872.708	-0.176629	0.0784975	-2.25013	0.024441	0.0327987
C15orf39|56905	2241.26	0.0481709	0.069361	0.694494	0.487372	0.541114
C15orf40|123207	612.547	-0.26003	0.0548945	-4.73691	2.17003e-06	4.07264e-06
C15orf41|84529	298.819	-0.231401	0.0845967	-2.73534	0.00623158	0.00892292
C15orf42|90381	363.597	2.17254	0.129889	16.7261	8.45863e-63	1.94271e-61
C15orf43|145645	1.07099	-2.05531	0.875603	-2.34731	0.0189095	0.0257226
C15orf44|81556	2586.9	0.393621	0.0456025	8.63156	6.05195e-18	2.16928e-17
C15orf48|84419	1162.37	2.06234	0.188952	10.9147	9.81011e-28	5.60162e-27
C15orf50|414926	3.19344	2.60998	0.28623	9.11849	7.61775e-20	3.00754e-19
C15orf51|196968	16.8578	-1.46343	0.148988	-9.82247	9.01042e-23	4.10428e-22
C15orf52|388115	1181.95	-0.844061	0.126948	-6.64888	2.95338e-11	7.47067e-11
C15orf53|400359	1.08286	1.14373	0.284528	4.01976	5.82581e-05	9.85489e-05
C15orf54|400360	3.95287	2.28831	0.211302	10.8296	2.49276e-27	1.39495e-26
C15orf55|256646	1.62083	-0.115398	0.252169	-0.457619	0.647226	0.696745
C15orf56|644809	26.22	0.601245	0.138411	4.3439	1.39975e-05	2.48482e-05
C15orf57|90416	1035.48	-0.105061	0.0517687	-2.02943	0.0424148	0.0553951
C15orf58|390637	137.646	0.533716	0.0643351	8.29588	1.07783e-16	3.63427e-16
C15orf59|388135	137.651	1.15771	0.17516	6.60948	3.85669e-11	9.6807e-11
C15orf5|81698	1.17955	-1.06394	0.221908	-4.79451	1.63076e-06	3.0904e-06
C15orf60|283677	0.164123	0.142602	0.570324	0.250036	0.802559	0.840438
C15orf61|145853	325.158	0.189279	0.0787291	2.40418	0.0162087	0.0222134
C15orf62|643338	112.249	-0.180457	0.101977	-1.76958	0.0767968	0.0972617
C15orf63|25764	2199.33	0.975702	0.0904336	10.7892	3.8735e-27	2.14739e-26
C16orf11|146325	1.05755	2.70939	0.46733	5.79758	6.72792e-09	1.48205e-08
C16orf13|84326	1741.07	1.33436	0.0954851	13.9746	2.22898e-44	2.52858e-43
C16orf3|750	8.77534	0.0103864	0.145042	0.0716093	0.942913	0.957311
C16orf42|115939	2166.66	0.795188	0.0877167	9.06542	1.24129e-19	4.84705e-19
C16orf45|89927	1508.37	0.042963	0.141528	0.303565	0.761459	0.803057
C16orf46|123775	155.551	-0.0567063	0.0787651	-0.719942	0.471561	0.525104
C16orf48|84080	661.702	0.187663	0.106222	1.76669	0.0772797	0.0978417
C16orf52|730094	891.562	-0.372923	0.0580233	-6.42712	1.30043e-10	3.16852e-10
C16orf53|79447	3270.11	1.31038	0.0686461	19.0889	3.12162e-81	1.3516e-79
C16orf54|283897	238.399	0.0089799	0.153556	0.0584794	0.953367	0.965825
C16orf55|124045	352.559	0.880806	0.07182	12.2641	1.4121e-34	1.07436e-33
C16orf57|79650	1993.62	0.149084	0.0683398	2.18151	0.0291456	0.0387436
C16orf58|64755	5848.38	0.678066	0.0513327	13.2092	7.76149e-40	7.37567e-39
C16orf59|80178	281.823	2.98752	0.125797	23.7487	1.13446e-124	2.58737e-122
C16orf5|29965	1641.86	-0.593228	0.0778907	-7.61616	2.61343e-14	7.80686e-14
C16orf61|56942	771.137	0.666687	0.0766545	8.6973	3.39883e-18	1.23499e-17
C16orf62|57020	3357.1	0.095645	0.0571713	1.67296	0.0943361	0.118336
C16orf63|123811	2392.56	0.189067	0.0503721	3.7534	0.000174452	0.000284928
C16orf68|79091	471.644	-0.0469778	0.059077	-0.795196	0.4265	0.478951
C16orf70|80262	1438.57	0.314184	0.0555369	5.65721	1.53855e-08	3.3242e-08
C16orf71|146562	91.8751	1.92895	0.129055	14.9468	1.63518e-50	2.38279e-49
C16orf72|29035	3439.26	0.216753	0.0488832	4.43411	9.24548e-06	1.66231e-05
C16orf73|254528	2.36693	0.140464	0.252318	0.556696	0.577735	0.629784
C16orf74|404550	294.642	0.93788	0.133095	7.04669	1.8322e-12	4.97532e-12
C16orf75|116028	634.344	2.50305	0.120339	20.8	4.32757e-96	3.14374e-94
C16orf79|283870	56.3514	1.62187	0.14626	11.089	1.41907e-28	8.42935e-28
C16orf7|9605	654.57	0.401535	0.0858373	4.67786	2.89884e-06	5.38987e-06
C16orf80|29105	1378.43	-0.101142	0.0558825	-1.8099	0.0703113	0.0894523
C16orf81|283860	2.02608	0.0559987	0.266044	0.210486	0.833288	0.868167
C16orf82|162083	0.48737	-1.77042	0.413937	-4.27704	1.89392e-05	3.3331e-05
C16orf86|388284	111.976	-0.622947	0.12145	-5.12923	2.90935e-07	5.77629e-07
C16orf87|388272	295.077	0.312199	0.0734159	4.25247	2.11425e-05	3.70921e-05
C16orf88|400506	1470.75	1.18682	0.0633973	18.7204	3.37555e-78	1.31105e-76
C16orf89|146556	965.643	-0.845975	0.231919	-3.64772	0.000264578	0.000425782
C16orf90|646174	0.353368	0.843784	0.502104	1.6805	0.0928609	0.116545
C16orf91|283951	623.205	1.05399	0.0752177	14.0125	1.30671e-44	1.49358e-43
C16orf92|146378	0.350226	0.94128	0.588942	1.59826	0.109986	0.1367
C16orf93|90835	175.27	1.82004	0.12881	14.1296	2.49443e-45	2.95445e-44
C17orf100|388327	129.163	-0.240615	0.0837993	-2.87132	0.00408764	0.00594637
C17orf101|79701	955.5	0.350583	0.0731369	4.79352	1.63877e-06	3.10469e-06
C17orf102|400591	2.0737	2.40537	0.469352	5.12489	2.97719e-07	5.9086e-07
C17orf103|256302	1648.52	-1.61469	0.101611	-15.8908	7.33717e-57	1.37451e-55
C17orf104|284071	35.4801	0.515282	0.126032	4.08849	4.34195e-05	7.42291e-05
C17orf105|284067	0.111105	-0.344664	0.765603	-0.450186	0.652576	0.701696
C17orf106|100134934	744.607	0.479467	0.0918818	5.21831	1.80567e-07	3.63468e-07
C17orf107|100130311	299.318	-0.530887	0.125868	-4.21781	2.46685e-05	4.30316e-05
C17orf108|201229	671.925	-0.689371	0.0832745	-8.27829	1.24953e-16	4.19805e-16
C17orf28|283987	7021.53	1.60341	0.119468	13.4212	4.54063e-41	4.51852e-40
C17orf37|84299	3811.43	2.04918	0.149639	13.6942	1.09992e-42	1.16868e-41
C17orf39|79018	1058.62	-0.793379	0.0618778	-12.8217	1.2395e-37	1.06025e-36
C17orf42|79736	420.481	0.147604	0.0541193	2.72737	0.00638406	0.00913526
C17orf44|284029	183.378	-0.13785	0.0891941	-1.5455	0.122225	0.150841
C17orf46|124783	7.01409	0.206829	0.141997	1.45657	0.145236	0.177067
C17orf47|284083	10.3327	0.355081	0.148911	2.38453	0.0171012	0.0233874
C17orf48|56985	390.091	-0.688454	0.0546622	-12.5947	2.25805e-36	1.84232e-35
C17orf49|124944	2483.67	0.487134	0.0703179	6.92759	4.28066e-12	1.13861e-11
C17orf50|146853	2.95801	-0.222406	0.208603	-1.06617	0.286346	0.332469
C17orf51|339263	534.023	-1.2026	0.0996104	-12.0731	1.46591e-33	1.07245e-32
C17orf53|78995	226.221	0.652923	0.100599	6.49036	8.56294e-11	2.10811e-10
C17orf54|283982	0.762658	1.3601	0.488968	2.78158	0.00540953	0.00778334
C17orf55|284185	53.9597	0.402522	0.191296	2.10418	0.0353624	0.0466034
C17orf56|146705	801.062	0.500308	0.0719326	6.95524	3.51958e-12	9.40891e-12
C17orf57|124989	109.468	-0.916677	0.121391	-7.55142	4.30551e-14	1.27239e-13
C17orf58|284018	1519.06	0.278471	0.102532	2.71596	0.00660849	0.00943713
C17orf59|54785	576.684	0.361932	0.086001	4.20846	2.57114e-05	4.47872e-05
C17orf60|284021	58.1963	0.304138	0.122822	2.47625	0.0132772	0.0183561
C17orf61|254863	1300.02	-0.179216	0.0878837	-2.03924	0.0414258	0.0541756
C17orf62|79415	3477.97	0.945207	0.067309	14.0428	8.52749e-45	9.82139e-44
C17orf63|55731	2242.12	0.424856	0.062338	6.81535	9.40329e-12	2.45261e-11
[truncated: 17,618 more rows]

## Sheet: DESEQ_normalvsHER2
gene	baseMean	log2FoldChange	lfcSE	stat	pvalue	padj
?|100133144	23.1178	0.04553	0.166245	0.273873	0.784182	0.819166
?|100134869	19.5641	0.534784	0.137081	3.90123	9.57e-05	0.000162454
?|10357	285.731	0.529788	0.0738952	7.16945	7.53e-13	2.24e-12
?|10431	2515.68	0.748888	0.0606264	12.3525	4.72e-35	4.32e-34
?|155060	570.952	0.122876	0.117338	1.04719	0.295011	0.342226
?|26823	1.36866	-0.499363	0.236005	-2.1159	0.0343532	0.0457878
?|280660	0.0493685	0.0677544	2.49342	0.0271733	0.978321	0.983211
?|340602	1.66689	0.716717	0.371051	1.93159	0.0534105	0.069322
?|388795	4.08273	-0.0439044	0.234558	-0.187179	0.85152	0.878081
?|390284	16.2291	-0.251028	0.0945084	-2.65615	0.00790391	0.0113091
?|391343	1.50906	0.13778	0.358447	0.38438	0.700697	0.743545
?|391714	0.750618	-0.963812	0.304152	-3.16885	0.00153044	0.00234421
?|553137	3.14791	0.0677881	0.306817	0.22094	0.825139	0.855672
?|57714	1926.96	0.497939	0.134432	3.70401	0.000212216	0.000351262
?|645851	29.4149	-0.0174855	0.135398	-0.129142	0.897245	0.916559
?|652919	85.8558	-0.953195	0.370491	-2.57279	0.0100883	0.0142744
?|653553	986.662	1.7662	0.159165	11.0967	1.3e-28	8.65e-28
?|728603	0.459696	-1.4733	1.36137	-1.08222	0.279156	0.325246
?|728788	2.34077	-2.17926	0.261177	-8.344	7.18e-17	2.66e-16
?|729884	46.4762	0.350802	0.311191	1.12729	0.259621	0.304395
?|8225	1309	0.27983	0.0919168	3.04438	0.00233157	0.00351175
?|90288	91.8703	1.05985	0.171074	6.19526	5.82e-10	1.44e-09
A1BG|1	361.476	1.46195	0.141173	10.3557	3.94e-25	2.22e-24
A1CF|29974	0.321555	-0.352763	0.605977	-0.582139	0.560473	0.610557
A2BP1|54715	2.64389	-1.13856	0.289836	-3.92829	8.56e-05	0.000145826
A2LD1|87769	254.221	0.342022	0.0919587	3.7193	0.000199779	0.000331471
A2ML1|144568	261.969	3.37257	0.32665	10.3247	5.45e-25	3.04e-24
A2M|2	66808.9	-0.654769	0.133032	-4.92189	8.57e-07	1.71e-06
A4GALT|53947	963.29	-0.219075	0.126834	-1.72727	0.0841197	0.106563
A4GNT|51146	3.55855	-1.64873	0.227258	-7.25489	4.02e-13	1.21e-12
AAA1|404744	0.123437	-0.392464	0.932407	-0.420914	0.673818	0.718304
AAAS|8086	1795.93	0.35441	0.0547339	6.47515	9.47e-11	2.47e-10
AACSL|729522	3.10239	2.67749	0.398573	6.71769	1.85e-11	5.04e-11
AACS|65985	3891.96	-0.119034	0.129879	-0.916496	0.359407	0.40938
AADACL2|344752	4.27314	-3.56578	0.412929	-8.63533	5.86e-18	2.3e-17
AADACL3|126767	5.65892	-3.36832	0.485002	-6.94495	3.79e-12	1.08e-11
AADACL4|343066	0.358625	-1.59468	0.544923	-2.92644	0.00342869	0.00508413
AADAC|13	148.363	-4.64939	0.354653	-13.1097	2.9e-39	3.24e-38
AADAT|51166	262.82	0.412613	0.172132	2.39708	0.0165265	0.0228358
AAGAB|79719	3654.77	0.855539	0.0642378	13.3183	1.81e-40	2.13e-39
AAK1|22848	2707.22	-0.199947	0.0588608	-3.39695	0.000681409	0.0010788
AAMP|14	5940.05	0.424726	0.0641957	6.61611	3.69e-11	9.88e-11
AANAT|15	0.888189	0.645668	0.310004	2.08278	0.0372717	0.0494211
AARS2|57505	1110.83	0.280616	0.0692457	4.05247	5.07e-05	8.82e-05
AARSD1|80755	1386.04	0.184732	0.0855768	2.15866	0.0308764	0.0414055
AARS|16	8237.97	0.482759	0.0769934	6.27013	3.61e-10	9.05e-10
AASDHPPT|60496	2258.92	0.104257	0.0618822	1.68476	0.092034	0.116031
AASDH|132949	920.251	-0.429633	0.0535666	-8.02055	1.05e-15	3.66e-15
AASS|10157	1157.65	-1.90276	0.111674	-17.0385	4.25e-65	1.38e-63
AATF|26574	3128.14	0.715411	0.0777106	9.2061	3.38e-20	1.5e-19
AATK|9625	190.468	0.686335	0.155665	4.40904	1.04e-05	1.91e-05
ABAT|18	2513.01	1.10533	0.160575	6.88353	5.84e-12	1.64e-11
ABCA10|10349	453.948	-3.90637	0.180035	-21.6979	2.15e-104	3.54e-102
ABCA11P|79963	317.976	-0.225693	0.0734364	-3.07331	0.00211696	0.00319914
ABCA12|26154	1229.86	1.62182	0.323171	5.01846	5.21e-07	1.06e-06
ABCA13|154664	60.4931	-0.487951	0.323284	-1.50936	0.131207	0.161596
ABCA17P|650655	33.1473	1.5235	0.165366	9.21287	3.18e-20	1.41e-19
ABCA1|19	4012.89	-1.3266	0.125833	-10.5425	5.5e-26	3.23e-25
ABCA2|20	3637.87	0.0144856	0.0883721	0.163916	0.869797	0.893386
ABCA3|21	4540.53	0.893687	0.110218	8.10835	5.13e-16	1.81e-15
ABCA4|24	215.941	0.653572	0.220157	2.96867	0.00299095	0.00446081
ABCA5|23461	1697.3	-1.56115	0.102995	-15.1576	6.75e-52	1.29e-50
ABCA6|23460	1115.57	-2.99557	0.162965	-18.3817	1.84e-75	8.7e-74
ABCA7|10347	806.384	0.364368	0.100399	3.62919	0.00028431	0.000465969
ABCA8|10351	2997.65	-4.27318	0.219425	-19.4744	1.81e-84	1.16e-82
ABCA9|10350	1638.01	-4.07812	0.181854	-22.4253	2.23e-111	5.88e-109
ABCB10|23456	1346.61	0.377234	0.0615624	6.12766	8.92e-10	2.18e-09
ABCB11|8647	13.9231	-3.04048	0.284895	-10.6723	1.37e-26	8.29e-26
ABCB1|5243	606.878	-2.30529	0.151631	-15.2034	3.36e-52	6.5e-51
ABCB4|5244	73.1	0.246907	0.126267	1.95543	0.0505323	0.0658054
ABCB5|340273	147.522	-4.10025	0.207756	-19.7359	1.06e-86	7.61e-85
ABCB6|10058	1489.06	0.24954	0.0951983	2.62127	0.0087603	0.0124813
ABCB7|22	1318.97	-0.26197	0.049711	-5.26985	1.37e-07	2.88e-07
ABCB8|11194	1492.53	0.955825	0.077768	12.2907	1.02e-34	9.16e-34
ABCB9|23457	518.167	1.27305	0.112738	11.2921	1.44e-29	1e-28
ABCC10|89845	1086.84	0.399378	0.0645825	6.184	6.25e-10	1.54e-09
ABCC11|85320	3514.94	0.761266	0.324081	2.349	0.0188238	0.0258508
ABCC12|94160	63.9337	2.31836	0.403322	5.74818	9.02e-09	2.07e-08
ABCC13|150000	76.2812	5.79275	0.412097	14.0568	7e-45	9.95e-44
ABCC1|4363	3446.77	0.44113	0.073299	6.01823	1.76e-09	4.24e-09
ABCC2|1244	67.2875	-0.124428	0.212398	-0.585825	0.557993	0.608297
ABCC3|8714	1497.48	0.341835	0.163555	2.09004	0.0366144	0.0486025
ABCC4|10257	698.746	0.965324	0.178771	5.39977	6.67e-08	1.44e-07
ABCC5|10057	3290.3	1.13038	0.1112	10.1653	2.83e-24	1.53e-23
ABCC6P1|653190	22.5317	-1.61793	0.209057	-7.73915	1e-14	3.3e-14
ABCC6P2|730013	78.6859	0.240824	0.169497	1.42082	0.155369	0.189168
ABCC6|368	499.999	-1.40944	0.19647	-7.17382	7.29e-13	2.17e-12
ABCC8|6833	508.166	1.17975	0.266879	4.42055	9.84e-06	1.81e-05
ABCC9|10060	1828.4	-2.59764	0.159253	-16.3114	8.19e-60	2.16e-58
ABCD1|215	1258.45	0.673097	0.122993	5.47264	4.43e-08	9.7e-08
ABCD2|225	586.307	-4.44257	0.228818	-19.4153	5.73e-84	3.65e-82
ABCD3|5825	5346.49	0.543102	0.0820727	6.61732	3.66e-11	9.8e-11
ABCD4|5826	1433.89	-0.549705	0.0617633	-8.90019	5.58e-19	2.31e-18
ABCE1|6059	4429.59	0.224584	0.0626993	3.58192	0.000341081	0.000554676
ABCF1|23	4427.54	0.43693	0.0546113	8.00072	1.24e-15	4.29e-15
ABCF2|10061	3360.78	0.401586	0.0530552	7.56921	3.75e-14	1.2e-13
ABCF3|55324	2810.09	0.546385	0.059867	9.12666	7.06e-20	3.08e-19
ABCG1|9619	2346.44	0.969107	0.101566	9.5416	1.41e-21	6.66e-21
ABCG2|9429	398.972	-1.824	0.128424	-14.2029	8.79e-46	1.3e-44
ABCG4|64137	7.51442	0.0885152	0.1311	0.675174	0.499565	0.550789
ABCG5|64240	4.83619	-0.158414	0.150402	-1.05327	0.292218	0.339248
ABCG8|64241	4.79359	-2.42206	0.359272	-6.74158	1.57e-11	4.3e-11
ABHD10|55347	1785.43	0.0655305	0.0539353	1.21498	0.224373	0.266188
ABHD11|83451	2159.9	1.42918	0.103592	13.7962	2.69e-43	3.55e-42
ABHD12B|145447	45.9792	2.19365	0.27905	7.86113	3.81e-15	1.28e-14
ABHD12|26090	3830.47	1.25812	0.0789672	15.9322	3.79e-57	8.98e-56
ABHD13|84945	1357.32	-0.321433	0.0563049	-5.7088	1.14e-08	2.59e-08
ABHD14A|25864	736.145	-0.0437879	0.0992918	-0.441002	0.659211	0.704968
ABHD14B|84836	5443.15	-0.625773	0.0862262	-7.25734	3.95e-13	1.19e-12
ABHD15|116236	1446.18	-0.682083	0.12321	-5.53594	3.1e-08	6.84e-08
ABHD1|84696	69.7765	-0.746199	0.146903	-5.07954	3.78e-07	7.74e-07
ABHD2|11057	12175.5	0.867932	0.118516	7.32331	2.42e-13	7.41e-13
ABHD3|171586	1332.88	1.01948	0.101003	10.0936	5.89e-24	3.13e-23
ABHD4|63874	2678.59	0.0370141	0.0711881	0.519947	0.6031	0.651319
ABHD5|51099	2940.06	-0.725894	0.0831449	-8.73046	2.54e-18	1.01e-17
ABHD6|57406	623.808	-1.06666	0.116403	-9.1635	5.02e-20	2.21e-19
ABHD8|79575	650.223	0.596707	0.0894287	6.67244	2.52e-11	6.81e-11
ABI1|10006	4162.45	0.125405	0.0460872	2.72105	0.00650752	0.00938547
ABI2|10152	3883.91	-0.285875	0.0687464	-4.1584	3.2e-05	5.66e-05
ABI3BP|25890	3139.08	-2.47945	0.16752	-14.8009	1.45e-49	2.49e-48
ABI3|51225	507.485	0.26376	0.0943363	2.79596	0.00517458	0.0075366
ABL1|25	6145.25	-0.299812	0.0512934	-5.84505	5.06e-09	1.18e-08
ABL2|27	2973.28	0.293356	0.0644246	4.55348	5.28e-06	9.93e-06
ABLIM1|3983	12101.1	-1.35512	0.0949923	-14.2656	3.58e-46	5.38e-45
ABLIM2|84448	212.916	0.093137	0.122706	0.759023	0.447839	0.499434
ABLIM3|22885	3586.44	-1.54325	0.147783	-10.4427	1.58e-25	9.11e-25
ABO|28	50.0227	-0.773105	0.200187	-3.86192	0.000112498	0.00019003
ABP1|26	91.4584	3.3626	0.24428	13.7654	4.12e-43	5.42e-42
ABRA|137735	3.80488	-2.46911	0.27255	-9.05932	1.31e-19	5.65e-19
ABR|29	4942.71	-0.244567	0.0558366	-4.38005	1.19e-05	2.17e-05
ABT1|29777	1559.74	0.399109	0.0558329	7.14828	8.79e-13	2.6e-12
ABTB1|80325	1465.17	-0.455138	0.0961908	-4.73161	2.23e-06	4.31e-06
ABTB2|25841	434.99	0.509118	0.142551	3.57149	0.00035496	0.000576142
ACAA1|30	3366.29	0.0809767	0.0874619	0.925851	0.354523	0.404455
ACAA2|10449	4471.52	-1.23008	0.0954542	-12.8866	5.36e-38	5.64e-37
ACACA|31	7661.36	0.0328304	0.117789	0.278723	0.780458	0.816018
ACACB|32	9870.33	-3.99539	0.171009	-23.3636	1e-120	4.77e-118
ACAD10|80724	1444.4	0.0832418	0.0636409	1.30799	0.190876	0.229321
ACAD11|84129	1286.62	-1.12248	0.0877786	-12.7876	1.92e-37	1.97e-36
ACAD8|27034	1422.75	-0.325753	0.0724639	-4.49538	6.94e-06	1.3e-05
ACAD9|28976	2542.16	0.0971532	0.058356	1.66484	0.0959453	0.120534
ACADL|33	331.033	-2.79049	0.292854	-9.52861	1.59e-21	7.54e-21
ACADM|34	3728.66	-0.579357	0.101161	-5.72709	1.02e-08	2.34e-08
ACADSB|36	6421.68	0.0968602	0.14317	0.676538	0.498699	0.549897
ACADS|35	1692.29	-1.32585	0.14215	-9.32712	1.09e-20	4.93e-20
ACADVL|37	13143.4	-0.71119	0.0872317	-8.15289	3.55e-16	1.27e-15
ACAN|176	166.376	2.61827	0.201492	12.9944	1.32e-38	1.43e-37
ACAP1|9744	315.136	0.933141	0.181552	5.13981	2.75e-07	5.69e-07
ACAP2|23527	3637.53	-0.268233	0.0658728	-4.07199	4.66e-05	8.14e-05
ACAP3|116983	1444.47	0.583918	0.0892274	6.54415	5.98e-11	1.58e-10
ACAT1|38	4409.02	-0.893836	0.113028	-7.90812	2.61e-15	8.89e-15
ACAT2|39	1272.4	0.788626	0.0939063	8.398	4.54e-17	1.7e-16
ACBD3|64746	4761.31	0.695501	0.0623682	11.1515	7.04e-29	4.75e-28
ACBD4|79777	656.374	-0.374126	0.113622	-3.29272	0.000992223	0.00154752
ACBD5|91452	2273.37	0.124319	0.0669368	1.85726	0.0632742	0.0813394
ACBD6|84320	1292.13	0.86234	0.0593183	14.5375	7.01e-48	1.13e-46
ACBD7|414149	179.841	0.790412	0.19205	4.11565	3.86e-05	6.79e-05
ACCN1|40	36.3914	1.71834	0.31044	5.53517	3.11e-08	6.87e-08
ACCN2|41	407.491	0.104438	0.149181	0.700074	0.483881	0.535282
ACCN3|9311	60.9871	1.96885	0.199091	9.8892	4.64e-23	2.38e-22
ACCN4|55515	6.06605	1.28237	0.215049	5.96316	2.47e-09	5.89e-09
ACCN5|51802	0.146075	0.687751	1.07776	0.63813	0.523389	0.574297
ACCSL|390110	0.126631	-0.320559	1.01449	-0.31598	0.752018	0.789839
ACCS|84680	719.309	-0.900419	0.0969662	-9.28591	1.6e-20	7.22e-20
ACD|65057	910.329	0.22604	0.0728808	3.10151	0.00192539	0.00292118
ACE2|59272	65.6162	-0.247413	0.260454	-0.949931	0.342148	0.391665
ACER1|125981	4.03914	0.115983	0.290677	0.39901	0.689886	0.733349
ACER2|340485	429.367	-0.956015	0.141356	-6.76319	1.35e-11	3.72e-11
ACER3|55331	1500.94	-0.218731	0.127031	-1.72187	0.0850936	0.107734
ACE|1636	1881.65	-0.169579	0.114478	-1.48133	0.13852	0.16998
ACHE|43	74.6256	0.385898	0.183788	2.09969	0.0357563	0.0475474
ACIN1|22985	7897.59	0.100665	0.038746	2.59808	0.00937463	0.0133119
ACLY|47	10957.3	0.315278	0.0836278	3.77001	0.000163239	0.000272555
ACMSD|130013	37.5703	3.23203	0.374241	8.63625	5.81e-18	2.28e-17
ACN9|57001	417.831	0.126378	0.11345	1.11396	0.265297	0.310303
ACO1|48	6135.58	-2.06428	0.128592	-16.053	5.45e-58	1.32e-56
ACO2|50	7716.88	-0.100063	0.0900614	-1.11106	0.266545	0.311663
ACOT11|26027	136.344	0.576462	0.150265	3.8363	0.000124899	0.000210395
ACOT12|134526	0.648833	0.0669939	0.421485	0.158947	0.873711	0.896586
ACOT13|55856	1769.9	0.32652	0.0658968	4.95502	7.23e-07	1.45e-06
ACOT1|641371	2134.25	-0.671931	0.123908	-5.42283	5.87e-08	1.27e-07
ACOT2|10965	1308.65	-0.675914	0.114629	-5.89653	3.71e-09	8.72e-09
ACOT4|122970	607.594	0.982245	0.124958	7.86059	3.82e-15	1.29e-14
ACOT6|641372	15.0904	-0.34315	0.209231	-1.64005	0.100994	0.126396
ACOT7|11332	1202.11	1.38545	0.096938	14.2921	2.45e-46	3.7e-45
ACOT8|10005	821.563	0.855513	0.0718161	11.9125	1.02e-32	8.32e-32
ACOT9|23597	1312.41	-0.121745	0.0918337	-1.32571	0.184937	0.222611
ACOX1|51	5420.96	-0.583318	0.0867069	-6.72747	1.73e-11	4.72e-11
ACOX2|8309	1189.33	0.839783	0.190154	4.41633	1e-05	1.85e-05
ACOX3|8310	1772.98	0.362875	0.0895098	4.05403	5.03e-05	8.76e-05
ACOXL|55289	9.9265	2.02587	0.228013	8.88489	6.4e-19	2.64e-18
ACP1|52	4133.98	0.661224	0.0444273	14.8833	4.23e-50	7.48e-49
ACP2|53	2850.39	0.560722	0.0661567	8.47566	2.34e-17	8.9e-17
ACP5|54	3386.56	0.84771	0.137819	6.15089	7.7e-10	1.89e-09
ACP6|51205	819.541	0.383166	0.0992854	3.85923	0.000113743	0.000192066
ACPL2|92370	1223.35	0.318876	0.0744706	4.2819	1.85e-05	3.34e-05
ACPP|55	126.274	0.869767	0.174099	4.99583	5.86e-07	1.18e-06
ACPT|93650	0.620532	-0.73583	0.386591	-1.90338	0.0569912	0.0737046
ACRBP|84519	67.2318	0.526534	0.113205	4.65116	3.3e-06	6.31e-06
ACRC|93953	58.1495	-0.467312	0.105267	-4.43929	9.03e-06	1.67e-05
ACRV1|56	3.12023	1.30316	0.223479	5.83121	5.5e-09	1.28e-08
ACR|49	14.878	-0.55411	0.177229	-3.12652	0.00176887	0.00269251
ACSBG1|23205	28.6356	-1.35864	0.129726	-10.4732	1.15e-25	6.64e-25
ACSBG2|81616	7.74719	-1.28934	0.14588	-8.83839	9.71e-19	3.97e-18
ACSF2|80221	2578.7	-0.0650343	0.125503	-0.51819	0.604326	0.652389
ACSF3|197322	922.714	0.10671	0.0872021	1.22371	0.22106	0.262641
ACSL1|2180	23784.4	-2.64974	0.179529	-14.7594	2.68e-49	4.54e-48
ACSL3|2181	11471.7	0.328322	0.125373	2.61876	0.00882508	0.0125663
ACSL4|2182	3433.58	-1.22186	0.110689	-11.0387	2.49e-28	1.63e-27
ACSL5|51703	1892.94	-0.755272	0.120041	-6.29178	3.14e-10	7.92e-10
ACSL6|23305	49.9904	1.6099	0.217081	7.41616	1.21e-13	3.75e-13
ACSM1|116285	292.753	-1.13801	0.282049	-4.03481	5.46e-05	9.48e-05
ACSM2A|123876	5.90568	-3.88866	0.304443	-12.7731	2.32e-37	2.36e-36
ACSM2B|348158	3.11769	-3.95325	0.358165	-11.0375	2.52e-28	1.65e-27
ACSM3|6296	327.814	-1.89002	0.203316	-9.29601	1.46e-20	6.58e-20
ACSM4|341392	0.29261	0.43995	0.59149	0.7438	0.456997	0.508746
ACSM5|54988	523.805	-4.10131	0.191439	-21.4235	8.07e-102	1.18e-99
ACSS1|84532	2704.35	0.605749	0.106498	5.68791	1.29e-08	2.92e-08
ACSS2|55902	4882.51	-1.67438	0.107822	-15.5292	2.2e-54	4.67e-53
ACSS3|79611	1456.84	-1.14358	0.172545	-6.62775	3.41e-11	9.15e-11
ACTA1|58	91.9787	0.843174	0.277754	3.03569	0.00239985	0.00361014
ACTA2|59	39258.3	-1.5123	0.118057	-12.8099	1.44e-37	1.49e-36
ACTBL2|345651	14.8866	-0.328055	0.272305	-1.20473	0.228307	0.270493
ACTB|60	230171	0.497328	0.0651232	7.63673	2.23e-14	7.21e-14
ACTC1|70	20.7828	-0.925457	0.26165	-3.537	0.0004047	0.000653559
ACTG1|71	175062	0.758295	0.064134	11.8236	2.95e-32	2.36e-31
ACTG2|72	8571.94	-1.53014	0.254076	-6.02238	1.72e-09	4.13e-09
ACTL6A|86	3186.11	1.12196	0.0693527	16.1776	7.26e-59	1.83e-57
ACTL6B|51412	2.32265	3.61213	1.30169	2.77495	0.00552109	0.00801614
ACTL7A|10881	0.145779	-0.305425	0.80576	-0.379052	0.704649	0.74721
ACTL7B|10880	0.299664	-0.0846855	0.534661	-0.158391	0.874149	0.896958
ACTL8|81569	89.5018	7.29054	0.410813	17.7466	1.83e-70	7.04e-69
ACTN1|87	18894.8	-0.289803	0.0803384	-3.60728	0.000309419	0.000505123
ACTN2|88	41.0545	2.53771	0.269107	9.43011	4.1e-21	1.9e-20
ACTN3|89	4.93204	-1.1891	0.246941	-4.81531	1.47e-06	2.88e-06
ACTN4|81	27787.3	0.144961	0.0674824	2.14814	0.031703	0.0424557
ACTR10|55860	2919.65	-0.0745788	0.0465403	-1.60246	0.109054	0.135744
ACTR1A|10121	7053.31	0.155919	0.055276	2.82074	0.0047913	0.00699561
ACTR1B|10120	3419.08	-0.0626153	0.0560724	-1.11669	0.264129	0.308986
ACTR2|10097	16631.8	0.544006	0.0631152	8.61925	6.74e-18	2.64e-17
ACTR3B|57180	643.576	0.543948	0.114234	4.76171	1.92e-06	3.73e-06
ACTR3C|653857	106.121	0.450587	0.11058	4.07477	4.61e-05	8.05e-05
ACTR3|10096	10563.1	0.755072	0.0656014	11.51	1.17e-30	8.7e-30
ACTR5|79913	599.329	0.501136	0.0552219	9.07495	1.14e-19	4.92e-19
ACTR6|64431	1630.66	0.167818	0.0540499	3.10487	0.00190365	0.00288932
ACTR8|93973	1258.5	-0.0416594	0.0445063	-0.936032	0.349257	0.398914
ACTRT1|139741	0.0925295	0.127203	1.5717	0.0809334	0.935495	0.948725
ACVR1B|91	3207.78	0.314962	0.0649282	4.85092	1.23e-06	2.43e-06
ACVR1C|130399	2205.7	-5.63249	0.224731	-25.0633	1.25e-138	2.44e-135
ACVR1|90	2841.26	-0.329894	0.0629123	-5.24371	1.57e-07	3.31e-07
ACVR2A|92	1202.86	-0.789486	0.0699779	-11.2819	1.61e-29	1.12e-28
ACVR2B|93	1066.13	0.0510894	0.087592	0.583266	0.559714	0.609935
ACVRL1|94	1926.45	-1.06945	0.100127	-10.6809	1.25e-26	7.58e-26
ACY1|95	1930.51	0.372805	0.0979807	3.80488	0.000141872	0.000237855
ACY3|91703	45.6251	-0.0160156	0.240893	-0.0664843	0.946992	0.957646
ACYP1|97	199.679	0.58771	0.094653	6.2091	5.33e-10	1.32e-09
ACYP2|98	438.895	-0.608469	0.0972003	-6.25995	3.85e-10	9.64e-10
ADAD1|132612	0.113665	0.483018	1.57241	0.307183	0.758704	0.79609
ADAD2|161931	6.0076	-1.16047	0.225813	-5.13909	2.76e-07	5.71e-07
ADAL|161823	488.086	-0.399741	0.0757963	-5.27388	1.34e-07	2.82e-07
ADAM10|102	4410.26	-0.164678	0.0861249	-1.91209	0.055865	0.0723537
ADAM11|4185	40.9308	0.22664	0.175575	1.29084	0.196758	0.23585
ADAM12|8038	4362.93	1.36741	0.157408	8.68705	3.72e-18	1.48e-17
ADAM15|8751	11133.1	0.951744	0.094382	10.084	6.51e-24	3.45e-23
ADAM17|6868	1998.05	-0.0567825	0.0720185	-0.788443	0.430437	0.481708
ADAM18|8749	0.103412	0.388247	1.11943	0.346825	0.728723	0.768933
ADAM19|8728	936.293	1.78247	0.122839	14.5106	1.04e-47	1.66e-46
ADAM20|8748	4.66926	-0.824167	0.139141	-5.92324	3.16e-09	7.46e-09
ADAM21P1|145241	4.32475	0.387426	0.202306	1.91505	0.0554863	0.0718775
ADAM21|8747	15.0799	0.566608	0.15568	3.63957	0.000273096	0.00044819
ADAM22|53616	191.545	-0.855207	0.169026	-5.05963	4.2e-07	8.57e-07
ADAM23|8745	95.8171	-0.512125	0.168724	-3.03528	0.00240313	0.00361452
ADAM28|10863	297.721	0.261282	0.14209	1.83885	0.0659374	0.0845902
ADAM29|11086	5.66336	-0.690651	0.316536	-2.1819	0.0291167	0.0391616
ADAM2|2515	0.948497	-0.157315	0.933014	-0.16861	0.866104	0.890201
ADAM30|11085	0.0995076	0.247523	1.23218	0.200882	0.840791	0.868992
ADAM32|203102	85.1398	-0.412445	0.195434	-2.1104	0.0348235	0.0463703
ADAM33|80332	825.794	-2.966	0.162505	-18.2517	2e-74	8.92e-73
ADAM6|8755	103846	0.0149603	0.223032	0.0670768	0.946521	0.957368
ADAM8|101	771.534	2.44107	0.146507	16.6618	2.48e-62	7.2e-61
ADAM9|8754	6170.49	0.304912	0.11348	2.68693	0.00721119	0.0103636
ADAMDEC1|27299	327.835	2.95036	0.267851	11.0149	3.24e-28	2.11e-27
ADAMTS10|81794	392.424	-0.217999	0.129239	-1.68679	0.0916441	0.115585
ADAMTS12|81792	807.294	0.608195	0.170989	3.55692	0.000375229	0.000607474
ADAMTS13|11093	196.119	0.464629	0.143291	3.24255	0.00118464	0.00183355
ADAMTS14|140766	193.548	2.99087	0.181361	16.4913	4.24e-61	1.18e-59
ADAMTS15|170689	927.497	0.225579	0.198353	1.13726	0.25543	0.30013
ADAMTS16|170690	482.131	0.398583	0.209576	1.90185	0.0571904	0.0739525
ADAMTS17|170691	199.361	1.28975	0.160508	8.0354	9.33e-16	3.25e-15
ADAMTS18|170692	271.236	-1.45378	0.230837	-6.29788	3.02e-10	7.62e-10
ADAMTS19|171019	73.8414	2.59237	0.289761	8.9466	3.67e-19	1.53e-18
ADAMTS1|9510	7915.22	-2.30936	0.153569	-15.0379	4.15e-51	7.7e-50
ADAMTS20|80070	4.33855	4.47826	0.5033	8.8978	5.7e-19	2.36e-18
ADAMTS2|9509	1598.67	0.0811987	0.138625	0.585743	0.558048	0.608323
ADAMTS3|9508	211.569	-1.54171	0.14764	-10.4424	1.59e-25	9.13e-25
ADAMTS4|9507	1773.49	0.879044	0.177217	4.96026	7.04e-07	1.41e-06
ADAMTS5|11096	3504.93	-3.1131	0.127132	-24.4872	2.02e-132	2.19e-129
ADAMTS6|11174	132.795	1.20552	0.127762	9.43567	3.88e-21	1.8e-20
ADAMTS7|11173	378.642	1.00299	0.123777	8.10325	5.35e-16	1.89e-15
ADAMTS8|11095	178.219	-1.03616	0.226736	-4.5699	4.88e-06	9.21e-06
ADAMTS9|56999	1434.03	-1.47111	0.119151	-12.3467	5.08e-35	4.64e-34
ADAMTSL1|92949	483	-1.30166	0.13262	-9.81497	9.71e-23	4.9e-22
ADAMTSL2|9719	385.001	1.93744	0.138887	13.9498	3.16e-44	4.37e-43
ADAMTSL3|57188	602.579	-1.01804	0.165439	-6.15353	7.58e-10	1.86e-09
ADAMTSL4|54507	1557.98	-1.69214	0.175485	-9.64261	5.28e-22	2.56e-21
ADAMTSL5|339366	165.462	0.713032	0.155446	4.58702	4.5e-06	8.51e-06
ADAP1|11033	446.822	1.03696	0.128791	8.05145	8.18e-16	2.86e-15
ADAP2|55803	704.538	0.0570834	0.0942066	0.605938	0.544556	0.595212
ADARB1|104	1802.13	-0.514474	0.0738281	-6.96853	3.2e-12	9.16e-12
ADARB2|105	12.9182	-0.289213	0.237224	-1.21916	0.222785	0.264497
ADAR|103	24812.5	0.834521	0.0605521	13.7819	3.28e-43	4.33e-42
ADAT1|23536	790.485	-0.0140488	0.0939711	-0.149501	0.881158	0.902915
ADAT2|134637	349.345	-0.464689	0.0931587	-4.98814	6.1e-07	1.23e-06
ADAT3|113179	97.9669	1.1459	0.136724	8.38109	5.24e-17	1.96e-16
ADA|100	401.577	0.542886	0.114431	4.74424	2.09e-06	4.06e-06
ADCK1|57143	469.561	0.235717	0.0714754	3.29788	0.000974166	0.00152033
ADCK2|90956	2189.11	0.594988	0.0625478	9.51253	1.86e-21	8.76e-21
ADCK4|79934	1479.96	0.589094	0.0732664	8.04044	8.95e-16	3.12e-15
ADCK5|203054	391.095	1.48149	0.121665	12.1768	4.13e-34	3.62e-33
ADCY10|55811	12.4433	0.356894	0.215034	1.65971	0.0969725	0.12173
ADCY1|107	2144.18	0.704659	0.204264	3.44975	0.000561106	0.000894148
ADCY2|108	374.898	0.661561	0.183879	3.5978	0.000320924	0.00052338
ADCY3|109	3058.72	-0.57288	0.0747308	-7.66591	1.78e-14	5.78e-14
ADCY4|196883	888.055	-1.71735	0.118156	-14.5345	7.32e-48	1.18e-46
ADCY5|111	868.964	-1.31171	0.213219	-6.15194	7.65e-10	1.88e-09
ADCY6|112	6031.77	-0.716785	0.0853815	-8.39509	4.66e-17	1.74e-16
ADCY7|113	1671.31	0.253181	0.110315	2.29508	0.0217286	0.0296417
ADCY8|114	8.37259	-1.2561	0.321102	-3.91184	9.16e-05	0.000155679
ADCY9|115	2451.69	0.281288	0.0858677	3.27583	0.0010535	0.00163825
ADCYAP1R1|117	52.8095	-3.64107	0.223544	-16.2879	1.2e-59	3.13e-58
ADCYAP1|116	69.7376	-0.329364	0.260931	-1.26226	0.206854	0.246935
ADC|113451	438.197	0.76068	0.0908842	8.36977	5.77e-17	2.15e-16
ADD1|118	14705.7	-0.475454	0.0469952	-10.1171	4.64e-24	2.48e-23
ADD2|119	151.224	-0.0343456	0.171574	-0.20018	0.84134	0.869284
ADD3|120	6228.47	-1.3552	0.11043	-12.2721	1.28e-34	1.15e-33
ADH1A|124	408.088	-5.78499	0.287328	-20.1337	3.74e-90	3.18e-88
ADH1B|125	44322.8	-5.6248	0.295546	-19.0319	9.29e-81	5.34e-79
ADH1C|126	489.237	-2.83376	0.261935	-10.8185	2.81e-27	1.76e-26
ADH4|127	41.2803	-4.62057	0.299509	-15.4272	1.07e-53	2.21e-52
ADH5|128	7423.85	-0.905183	0.0585008	-15.473	5.28e-54	1.1e-52
ADH6|130	3.90132	-1.89588	0.233792	-8.10924	5.09e-16	1.8e-15
ADH7|131	12.2442	-5.52544	0.655336	-8.43146	3.41e-17	1.29e-16
ADHFE1|137872	587.349	-1.9366	0.155672	-12.4403	1.58e-35	1.48e-34
ADI1|55256	4368.36	-0.21046	0.078489	-2.68139	0.00733163	0.0105258
ADIG|149685	0.225364	-0.738902	0.568394	-1.29998	0.193607	0.232403
ADIPOQ|9370	44414.8	-5.67846	0.314365	-18.0633	6.2e-73	2.6e-71
ADIPOR1|51094	9186.29	1.01167	0.0590299	17.1382	7.7e-66	2.59e-64
ADIPOR2|79602	9197.06	0.215569	0.10416	2.0696	0.03849	0.0509292
ADK|132	1077.51	0.161903	0.062906	2.57372	0.0100611	0.014241
ADM2|79924	614.35	2.39455	0.156594	15.2915	8.72e-53	1.73e-51
ADM|133	1255.44	-1.41669	0.174231	-8.13109	4.25e-16	1.51e-15
ADNP2|22850	1916.15	0.100434	0.0578644	1.73568	0.0826213	0.104767
ADNP|23394	8434.36	0.435295	0.0606911	7.1723	7.37e-13	2.19e-12
ADORA1|134	1048.38	-0.112111	0.166195	-0.674573	0.499947	0.55118
ADORA2A|135	596.578	2.37107	0.151344	15.6668	2.55e-55	5.6e-54
ADORA2B|136	192.458	-0.237575	0.160361	-1.4815	0.138474	0.169945
ADORA3|140	429.714	0.675561	0.11802	5.7241	1.04e-08	2.38e-08
ADO|84890	1874.17	0.166022	0.0548935	3.02443	0.00249101	0.00374207
ADPGK|83440	2533.52	0.420933	0.0467777	8.99858	2.29e-19	9.69e-19
ADPRHL1|113622	311.49	0.866762	0.103244	8.39528	4.65e-17	1.74e-16
ADPRHL2|54936	1804.69	0.615412	0.0659431	9.33247	1.03e-20	4.7e-20
ADPRH|141	982.927	-0.723154	0.0755767	-9.56848	1.08e-21	5.17e-21
ADRA1A|148	80.4832	-5.21861	0.235525	-22.1574	8.86e-109	1.94e-106
ADRA1B|147	90.5956	-0.590848	0.194871	-3.032	0.00242942	0.00365265
ADRA1D|146	16.0868	-0.746706	0.146552	-5.09517	3.48e-07	7.15e-07
ADRA2A|150	2285.36	-1.45057	0.156842	-9.24858	2.27e-20	1.02e-19
ADRA2B|151	95.6268	-1.05633	0.172668	-6.11771	9.49e-10	2.32e-09
ADRA2C|152	242.061	0.261428	0.195372	1.3381	0.180863	0.218031
ADRB1|153	129.492	-1.78037	0.250112	-7.1183	1.09e-12	3.22e-12
ADRB2|154	539.456	-3.00267	0.145672	-20.6125	2.12e-94	2.19e-92
ADRB3|155	12.0282	-2.87343	0.309828	-9.27428	1.79e-20	8.03e-20
ADRBK1|156	5091.82	0.615765	0.0758864	8.1143	4.89e-16	1.73e-15
ADRBK2|157	3618.64	-1.7472	0.120402	-14.5114	1.03e-47	1.64e-46
ADRM1|11047	4306.14	1.05445	0.100728	10.4683	1.21e-25	6.98e-25
ADSL|158	2333.46	0.0909449	0.0685167	1.32734	0.184397	0.222016
ADSSL1|122622	405.04	-0.40806	0.124191	-3.28575	0.00101712	0.00158432
ADSS|159	4410.41	0.799433	0.0616072	12.9763	1.67e-38	1.79e-37
AEBP1|165	30075.5	1.17676	0.122496	9.60651	7.5e-22	3.61e-21
AEBP2|121536	1882.7	-0.319069	0.0639448	-4.98977	6.05e-07	1.22e-06
AEN|64782	1288.48	0.461918	0.0801306	5.76457	8.19e-09	1.88e-08
AES|166	17759.4	0.263908	0.074995	3.51902	0.000433151	0.000697311
AFAP1L1|134265	1225.66	-1.57402	0.118561	-13.276	3.19e-40	3.7e-39
AFAP1L2|84632	1869.32	-0.824844	0.119322	-6.91274	4.75e-12	1.35e-11
AFAP1|60312	3618.5	-0.0742661	0.0727639	-1.02064	0.307423	0.355483
AFARP1|246182	7.90841	0.337417	0.143354	2.35373	0.018586	0.025535
AFF1|4299	6458.76	-0.663162	0.0774969	-8.55727	1.16e-17	4.46e-17
AFF2|2334	161.621	-1.19169	0.184613	-6.45507	1.08e-10	2.81e-10
AFF3|3899	5257.46	0.598601	0.191962	3.11833	0.00181877	0.0027648
AFF4|27125	9071.96	-0.126536	0.0818151	-1.5466	0.121959	0.150882
AFG3L1|172	624.823	0.0150988	0.0712208	0.212	0.832107	0.861707
AFG3L2|10939	3967.63	0.287602	0.064846	4.43515	9.2e-06	1.7e-05
AFMID|125061	1820.94	0.364918	0.125069	2.91773	0.0035259	0.00522034
AFM|173	0.252215	-0.71992	0.634192	-1.13518	0.256301	0.300964
AFP|174	156.303	-1.79562	0.365619	-4.91118	9.05e-07	1.8e-06
AFTPH|54812	4762.16	0.425915	0.0566609	7.51691	5.61e-14	1.77e-13
AG2|387763	1056.14	-1.10881	0.174654	-6.34859	2.17e-10	5.54e-10
AGAP11|119385	337.162	-2.28876	0.155137	-14.7532	2.94e-49	4.97e-48
AGAP1|116987	1406.8	0.154031	0.0670727	2.29649	0.0216482	0.0295381
AGAP2|116986	264.916	0.472323	0.118352	3.99083	6.58e-05	0.000113231
AGAP3|116988	3542.47	0.221303	0.0789075	2.80459	0.00503804	0.00734486
AGAP4|119016	521.509	-0.046867	0.0841998	-0.556617	0.577789	0.626849
AGAP5|729092	135.691	-0.377948	0.100188	-3.77239	0.000161688	0.000270057
AGAP6|414189	300.007	0.112608	0.0886214	1.27067	0.203848	0.24363
AGAP7|653268	32.5728	-0.0293138	0.145725	-0.201158	0.840575	0.868816
AGAP8|728404	90.9001	-0.273472	0.127233	-2.14939	0.0316035	0.0423282
AGA|175	1469.86	0.329644	0.070812	4.65521	3.24e-06	6.19e-06
AGBL1|123624	0.249766	0.462828	0.657342	0.70409	0.481377	0.532965
AGBL2|79841	46.8421	0.710469	0.164976	4.30649	1.66e-05	3e-05
AGBL3|340351	15.4551	-0.347988	0.118779	-2.9297	0.00339287	0.00503292
AGBL4|84871	24.4493	0.439951	0.1653	2.66154	0.00777852	0.011137
AGBL5|60509	1921.3	0.0405572	0.0622947	0.651054	0.515012	0.566126
AGER|177	104.698	-0.00772959	0.135267	-0.0571432	0.954431	0.96392
AGFG1|3267	4965.39	-0.182694	0.0699505	-2.61175	0.0090079	0.0128117
AGFG2|3268	1075.06	-0.368081	0.06552	-5.61784	1.93e-08	4.33e-08
AGGF1|55109	2428.37	0.116834	0.0518135	2.2549	0.0241394	0.0327768
AGK|55750	1498.33	0.272257	0.0470629	5.78496	7.25e-09	1.67e-08
AGL|178	3889.41	0.421195	0.13153	3.20227	0.0013635	0.00209857
AGMAT|79814	73.2618	1.47017	0.133838	10.9847	4.53e-28	2.92e-27
AGPAT1|10554	4801.77	0.126724	0.0469283	2.70036	0.00692638	0.00997041
AGPAT2|10555	5927.84	-1.67597	0.161067	-10.4054	2.34e-25	1.33e-24
AGPAT3|56894	5900.11	0.292618	0.0661616	4.42278	9.74e-06	1.8e-05
AGPAT4|56895	603.535	-0.625339	0.0944396	-6.62158	3.55e-11	9.53e-11
AGPAT5|55326	1796.36	0.27102	0.082557	3.28282	0.00102772	0.00159995
AGPAT6|137964	5941.48	0.528691	0.0905618	5.8379	5.29e-09	1.23e-08
AGPAT9|84803	537.877	-1.6374	0.184601	-8.86994	7.32e-19	3.02e-18
AGPHD1|123688	146.822	-0.372679	0.0933583	-3.99193	6.55e-05	0.000112728
AGPS|8540	3079.92	-0.254111	0.0917484	-2.76965	0.00561167	0.0081428
AGR2|10551	17095.8	2.38231	0.2531	9.41254	4.84e-21	2.24e-20
AGR3|155465	3729.13	2.27	0.28869	7.86312	3.75e-15	1.26e-14
AGRN|375790	11473.1	0.648237	0.11526	5.62415	1.86e-08	4.18e-08
AGRP|181	1.01907	1.37369	0.289896	4.73858	2.15e-06	4.17e-06
AGTPBP1|23287	1057.6	-0.335333	0.08901	-3.76736	0.000164982	0.000275371
AGTR1|185	1876	0.633948	0.272281	2.32829	0.019897	0.0272612
AGTR2|186	2.68893	-1.42749	0.437983	-3.25925	0.00111708	0.0017327
AGTRAP|57085	2319.14	0.896223	0.0856391	10.4651	1.25e-25	7.21e-25
AGT|183	761.421	1.3214	0.226447	5.83538	5.37e-09	1.25e-08
AGXT2L1|64850	13.3962	1.0399	0.308531	3.3705	0.000750323	0.00118282
AGXT2L2|85007	1187.78	-0.633339	0.0841034	-7.53048	5.06e-14	1.6e-13
AGXT2|64902	1.06034	0.989022	0.391633	2.52538	0.0115572	0.0162444
AGXT|189	8.39907	-1.44131	0.351576	-4.09957	4.14e-05	7.26e-05
AHCTF1|25909	4699.96	0.390936	0.0655609	5.96295	2.48e-09	5.9e-09
AHCYL1|10768	11025.9	-0.0623404	0.0582329	-1.07053	0.284379	0.330851
AHCYL2|23382	1825.59	0.0189525	0.09025	0.21	0.833668	0.863002
AHCY|191	9957.97	0.929288	0.0868036	10.7056	9.58e-27	5.84e-26
AHDC1|27245	2388.83	-0.36788	0.0848095	-4.33772	1.44e-05	2.62e-05
AHI1|54806	1055.4	-0.10192	0.0766935	-1.32892	0.183873	0.221439
AHNAK2|113146	3368.3	-0.0277988	0.140438	-0.197943	0.843089	0.87063
AHNAK|79026	172994	-1.61003	0.103847	-15.5038	3.27e-54	6.87e-53
AHRR|57491	104.365	0.865458	0.140331	6.16725	6.95e-10	1.71e-09
AHR|196	6341.7	-0.833268	0.104415	-7.98036	1.46e-15	5.04e-15
AHSA1|10598	4916.36	0.694066	0.0670213	10.3559	3.93e-25	2.22e-24
AHSA2|130872	1195.7	-0.206136	0.111628	-1.84664	0.0647999	0.0831911
AHSG|197	0.517699	0.984003	0.548392	1.79434	0.0727586	0.092901
AHSP|51327	1.02415	-1.40698	0.405124	-3.47295	0.000514766	0.000822992
AICDA|57379	4.15537	0.5365	0.266199	2.01541	0.0438615	0.0575835
AIDA|64853	3664.26	-0.0335218	0.0790344	-0.424142	0.671462	0.716302
AIF1L|83543	4667.92	-0.832181	0.14198	-5.86127	4.59e-09	1.07e-08
AIF1|199	1161.89	-0.118625	0.108899	-1.08931	0.276016	0.321876
AIFM1|9131	2829.45	0.744807	0.0735847	10.1218	4.42e-24	2.37e-23
AIFM2|84883	2452.27	-1.60736	0.145506	-11.0467	2.27e-28	1.49e-27
AIFM3|150209	64.5629	1.62984	0.154798	10.5289	6.36e-26	3.72e-25
AIG1|51390	2332.01	-0.226388	0.0874964	-2.5874	0.00967035	0.0137128
AIM1L|55057	47.0116	3.65826	0.222792	16.4201	1.37e-60	3.73e-59
AIM1|202	7046.65	-0.305634	0.12318	-2.48119	0.0130945	0.018293
AIM2|9447	61.003	1.86877	0.195572	9.55539	1.23e-21	5.85e-21
AIMP1|9255	3007.61	0.167313	0.0433747	3.85739	0.000114606	0.000193439
AIMP2|7965	1087.44	0.822215	0.0802568	10.2448	1.25e-24	6.85e-24
AIPL1|23746	0.585831	0.649735	0.413526	1.57121	0.116135	0.144106
AIP|9049	2377.33	0.380861	0.092441	4.12004	3.79e-05	6.66e-05
AIRE|326	0.590642	0.498262	0.410301	1.21438	0.224602	0.266443
AJAP1|55966	37.1768	-0.659926	0.147093	-4.48647	7.24e-06	1.35e-05
AK1|203	1595.74	0.294532	0.0991008	2.97205	0.0029582	0.00441366
AK2|204	6369.54	0.38955	0.0629107	6.19211	5.94e-10	1.47e-09
AK3L1|205	1234.99	-0.636738	0.142574	-4.466	7.97e-06	1.48e-05
AK3|50808	4526.88	-1.03688	0.076976	-13.4702	2.34e-41	2.87e-40
AK5|26289	1985.01	-2.52689	0.217279	-11.6297	2.91e-31	2.23e-30
AK7|122481	76.8547	-0.125672	0.153877	-0.816703	0.414098	0.465264
AKAP10|11216	1282.86	-0.33161	0.077536	-4.27685	1.9e-05	3.41e-05
AKAP11|11215	4556.25	-0.703854	0.0859751	-8.18672	2.68e-16	9.63e-16
AKAP12|9590	6772.58	-2.86653	0.149521	-19.1715	6.41e-82	3.82e-80
AKAP13|11214	8737.25	-0.594283	0.0647704	-9.17522	4.51e-20	1.99e-19
AKAP14|158798	1.64151	2.8702	0.472946	6.06878	1.29e-09	3.13e-09
AKAP1|8165	6520.1	-0.296015	0.0878268	-3.37044	0.000750482	0.00118298
AKAP2|11217	3179.99	-1.70672	0.133031	-12.8295	1.12e-37	1.16e-36
AKAP3|10566	92.3169	-0.630057	0.14712	-4.28261	1.85e-05	3.33e-05
AKAP4|8852	0.194716	-0.392577	0.674723	-0.581835	0.560678	0.610746
AKAP5|9495	403.709	1.23228	0.157231	7.83738	4.6e-15	1.54e-14
AKAP6|9472	399.181	-1.841	0.133197	-13.8217	1.89e-43	2.52e-42
AKAP7|9465	485.282	-0.958257	0.0873784	-10.9667	5.52e-28	3.55e-27
AKAP8L|26993	2192.71	0.591321	0.073917	7.9998	1.25e-15	4.32e-15
AKAP8|10270	1715.9	0.106908	0.048325	2.21227	0.0269481	0.036398
AKAP9|10142	7071.9	0.027331	0.0919426	0.297261	0.766267	0.803119
AKD1|221264	383.42	0.0304901	0.08943	0.340938	0.73315	0.772978
AKIRIN1|79647	3417.5	-0.080424	0.0598744	-1.34321	0.179204	0.216177
AKIRIN2|55122	1980.46	-0.195672	0.0608521	-3.21554	0.00130198	0.002008
AKNAD1|254268	8.90151	-0.568562	0.164415	-3.45808	0.000544039	0.000867801
AKNA|80709	1926.92	-0.161972	0.0956284	-1.69376	0.0903102	0.113954
AKR1A1|10327	5795.26	0.646782	0.0738878	8.75357	2.07e-18	8.31e-18
AKR1B10|57016	175.338	-0.182662	0.358954	-0.508873	0.610842	0.658731
AKR1B15|441282	96.9061	-1.15559	0.338061	-3.4183	0.000630137	0.000999985
AKR1B1|231	2599.82	-0.244718	0.106516	-2.29748	0.0215913	0.0294646
AKR1C1|1645	4760.94	-3.39229	0.244752	-13.8601	1.11e-43	1.49e-42
AKR1C2|1646	5007.19	-2.37053	0.293175	-8.08572	6.18e-16	2.17e-15
AKR1C3|8644	3302.04	-2.33818	0.176764	-13.2277	6.07e-40	6.97e-39
AKR1C4|1109	0.831431	-2.0096	0.462652	-4.34365	1.4e-05	2.55e-05
AKR1CL1|340811	1.04085	-1.78825	0.405011	-4.4153	1.01e-05	1.86e-05
AKR1D1|6718	21.6172	-1.46176	0.399159	-3.66209	0.000250167	0.000411738
AKR1E2|83592	101.053	0.187688	0.17129	1.09573	0.273195	0.318758
AKR7A2|8574	2959.05	0.318476	0.0752237	4.23372	2.3e-05	4.11e-05
AKR7A3|22977	1186.31	2.62077	0.237401	11.0394	2.47e-28	1.62e-27
AKR7L|246181	92.8975	1.52718	0.170284	8.96844	3.01e-19	1.27e-18
AKT1S1|84335	2853.07	0.668942	0.0740306	9.03602	1.62e-19	6.95e-19
AKT1|207	10233.1	0.662994	0.0639897	10.361	3.73e-25	2.11e-24
AKT2|208	7482.32	-0.055736	0.0778357	-0.716073	0.473947	0.525754
AKT3|10000	2279.5	-0.872586	0.11798	-7.39603	1.4e-13	4.35e-13
AKTIP|64400	1779.31	-0.0542061	0.0682042	-0.794762	0.426752	0.478104
ALAD|210	4412.85	-0.776579	0.0750513	-10.3473	4.3e-25	2.42e-24
ALAS1|211	2659.39	0.039093	0.0638788	0.611988	0.540546	0.591061
ALAS2|212	19.5531	-4.32188	0.37461	-11.537	8.59e-31	6.39e-30
ALB|213	1269.76	-2.55066	0.342218	-7.45331	9.1e-14	2.85e-13
ALCAM|214	11958	0.781736	0.159937	4.88776	1.02e-06	2.02e-06
ALDH16A1|126133	1607.16	0.709482	0.103063	6.88398	5.82e-12	1.64e-11
ALDH18A1|5832	6145.32	1.12639	0.0687919	16.3739	2.94e-60	7.87e-59
ALDH1A1|216	4294.84	-2.53546	0.144765	-17.5143	1.11e-68	4.12e-67
ALDH1A2|8854	560.867	-3.26529	0.164844	-19.8083	2.52e-87	1.91e-85
ALDH1A3|220	3670.03	-1.6205	0.165324	-9.80197	1.1e-22	5.55e-22
ALDH1B1|219	2270.8	0.772635	0.0899283	8.59167	8.57e-18	3.33e-17
ALDH1L1|10840	1813.79	-5.01204	0.262915	-19.0633	5.09e-81	2.94e-79
ALDH1L2|160428	1091.07	0.582048	0.131266	4.43412	9.24e-06	1.71e-05
ALDH2|217	17153.1	-2.24557	0.156807	-14.3206	1.63e-46	2.48e-45
ALDH3A1|218	142.011	-3.67933	0.245841	-14.9663	1.22e-50	2.21e-49
ALDH3A2|224	6550.95	-0.570439	0.112381	-5.07593	3.86e-07	7.89e-07
ALDH3B1|221	648.489	0.331078	0.106081	3.12101	0.00180231	0.00274063
ALDH3B2|222	7123.41	0.865837	0.24846	3.48482	0.000492467	0.000788634
ALDH4A1|8659	3184.3	-0.889671	0.140767	-6.32018	2.61e-10	6.63e-10
ALDH5A1|7915	1778.84	-0.330818	0.105043	-3.14936	0.00163628	0.00249966
ALDH6A1|4329	1644.2	-1.03278	0.123853	-8.33878	7.51e-17	2.77e-16
ALDH7A1|501	5265.2	-0.41978	0.0744254	-5.64028	1.7e-08	3.82e-08
ALDH8A1|64577	36.1146	0.0345354	0.139301	0.247919	0.804197	0.836936
ALDH9A1|223	9576.73	-0.356954	0.0695667	-5.13111	2.88e-07	5.95e-07
ALDOA|226	73205.5	1.09107	0.11746	9.28883	1.56e-20	7.02e-20
ALDOB|229	12.635	-1.16409	0.185714	-6.2682	3.65e-10	9.16e-10
ALDOC|230	2304.32	-1.97712	0.155416	-12.7215	4.49e-37	4.52e-36
ALG10B|144245	896.216	-0.0665244	0.0780995	-0.851789	0.394331	0.445157
ALG10|84920	325.704	0.282795	0.0801898	3.52658	0.000420968	0.000678369
ALG11|440138	48.2317	1.12793	0.0986245	11.4366	2.74e-30	1.99e-29
ALG12|79087	1409.56	0.518042	0.0667399	7.7621	8.35e-15	2.76e-14
ALG13|79868	1265.55	-0.0623477	0.0518562	-1.20232	0.22924	0.271528
ALG14|199857	577.865	0.224654	0.0684981	3.27972	0.00103912	0.00161704
ALG1L2|644974	1.04031	1.88258	0.439266	4.28575	1.82e-05	3.28e-05
ALG1L|200810	130.561	3.59938	0.25129	14.3236	1.56e-46	2.38e-45
ALG1|56052	1666.25	1.01827	0.0631574	16.1227	1.77e-58	4.38e-57
ALG2|85365	2281.61	0.226216	0.0469153	4.82179	1.42e-06	2.8e-06
ALG3|10195	2307.46	1.23573	0.0729914	16.9298	2.71e-64	8.46e-63
ALG5|29880	1705.54	0.222245	0.0504469	4.40554	1.06e-05	1.94e-05
ALG6|29929	968.479	0.734874	0.0636159	11.5517	7.23e-31	5.41e-30
ALG8|79053	3020.35	1.03266	0.106625	9.685	3.49e-22	1.71e-21
ALG9|79796	1540.63	-0.358307	0.0570828	-6.27696	3.45e-10	8.68e-10
ALKBH1|8846	674.081	0.269817	0.0566281	4.76472	1.89e-06	3.68e-06
ALKBH2|121642	771.42	0.418159	0.0833742	5.01545	5.29e-07	1.07e-06
ALKBH3|221120	895.466	-0.172192	0.0706347	-2.43778	0.0147777	0.0205225
ALKBH4|54784	618.783	0.437139	0.0692854	6.30926	2.8e-10	7.1e-10
ALKBH5|54890	5989.2	0.0635175	0.0603421	1.05262	0.292513	0.339564
ALKBH6|84964	270.251	1.08021	0.0881542	12.2536	1.61e-34	1.43e-33
ALKBH7|84266	1459.54	0.641742	0.120174	5.34012	9.29e-08	1.99e-07
ALKBH8|91801	634.586	-0.326907	0.0607566	-5.38059	7.42e-08	1.6e-07
ALK|238	27.2935	-1.1428	0.20975	-5.44837	5.08e-08	1.11e-07
ALLC|55821	1.1087	-1.05889	0.362312	-2.9226	0.00347121	0.00514444
ALMS1P|200420	11.9592	0.197556	0.175112	1.12817	0.259248	0.304027
ALMS1|7840	2222.65	0.167244	0.0664683	2.51615	0.0118645	0.0166547
ALOX12B|242	7.19908	1.25833	0.277787	4.52982	5.9e-06	1.11e-05
ALOX12P2|245	56.2887	0.128313	0.256862	0.499542	0.617398	0.664992
ALOX12|239	12.9649	-0.28562	0.138531	-2.06177	0.0392292	0.0518546
ALOX15B|247	2650.82	-0.0144913	0.312011	-0.0464448	0.962956	0.971221
ALOX15|246	148.086	-0.925307	0.293899	-3.14838	0.00164178	0.00250707
ALOX5AP|241	959.977	0.339943	0.113183	3.00349	0.00266906	0.00400031
ALOX5|240	1231.91	0.020445	0.120682	0.169412	0.865472	0.889787
ALOXE3|59344	41.9135	1.17413	0.211593	5.54901	2.87e-08	6.36e-08
ALPI|248	0.148867	0.579854	1.01788	0.569669	0.568902	0.618496
ALPK1|80216	1523.56	-0.409819	0.0744348	-5.50575	3.68e-08	8.08e-08
ALPK2|115701	114.31	0.895752	0.176555	5.0735	3.91e-07	7.99e-07
ALPK3|57538	1252.17	-1.86595	0.176937	-10.5458	5.31e-26	3.12e-25
ALPL|249	1906.78	-1.36025	0.153626	-8.85427	8.42e-19	3.46e-18
ALPPL2|251	0.313143	0.958468	0.841725	1.1387	0.25483	0.299462
ALPP|250	0.595288	1.6016	0.624404	2.565	0.0103176	0.0145766
ALS2CL|259173	641.855	-0.982796	0.109186	-9.00115	2.23e-19	9.47e-19
ALS2CR11|151254	22.3493	-1.07507	0.183184	-5.86877	4.39e-09	1.03e-08
ALS2CR12|130540	9.14365	-0.67698	0.175786	-3.85117	0.000117555	0.000198315
ALS2CR4|65062	2410.33	-1.00859	0.0760124	-13.2688	3.51e-40	4.07e-39
ALS2CR8|79800	459.333	-0.822676	0.0845294	-9.73243	2.19e-22	1.08e-21
ALS2|57679	1701.92	-0.178884	0.0508771	-3.51601	0.00043808	0.000704896
ALX1|8092	10.7508	-0.515571	0.330875	-1.5582	0.119185	0.147629
ALX3|257	71.1053	0.0193875	0.134661	0.143972	0.885522	0.906387
ALX4|60529	57.3002	-2.2861	0.255457	-8.94907	3.58e-19	1.5e-18
AMAC1L2|83650	1.96939	-0.0400705	0.211865	-0.189132	0.849989	0.876641
AMAC1L3|643664	0.95804	-0.226669	0.274111	-0.826922	0.408281	0.459428
AMAC1|146861	0.276784	-0.545862	0.572884	-0.952832	0.340675	0.390255
AMACR|23600	1026.48	0.730907	0.0838315	8.71876	2.81e-18	1.12e-17
AMBN|258	0.284414	-0.422137	0.707271	-0.596853	0.550605	0.601083
AMBP|259	84.3598	1.35911	0.291451	4.66327	3.11e-06	5.96e-06
AMBRA1|55626	2516.62	0.136308	0.0460491	2.96006	0.00307583	0.0045818
AMD1|262	4856.56	0.0131385	0.0930501	0.141198	0.887714	0.908487
AMDHD1|144193	78.4923	1.19876	0.212681	5.63641	1.74e-08	3.91e-08
AMDHD2|51005	661.929	0.887454	0.101878	8.71095	3.01e-18	1.2e-17
AMFR|267	9465.72	0.312728	0.077425	4.03911	5.37e-05	9.31e-05
AMHR2|269	3.75994	0.98129	0.28918	3.39336	0.000690413	0.00109191
AMH|268	31.5601	2.44041	0.254838	9.57634	1.01e-21	4.8e-21
AMICA1|120425	467.031	-0.0733929	0.157547	-0.465847	0.641325	0.687912
AMIGO1|57463	341.514	-0.735994	0.098316	-7.48601	7.1e-14	2.24e-13
AMIGO2|347902	4441.5	-1.02472	0.160607	-6.38026	1.77e-10	4.53e-10
AMIGO3|386724	247.963	1.18551	0.104489	11.3458	7.78e-30	5.5e-29
AMMECR1L|83607	2361.33	-0.0109578	0.051233	-0.213881	0.83064	0.860279
AMMECR1|9949	974.466	0.984081	0.0886466	11.1012	1.24e-28	8.24e-28
AMN1|196394	549.607	0.164122	0.0803138	2.0435	0.0410026	0.0540705
AMN|81693	5.4765	0.627974	0.253781	2.47447	0.0133434	0.0186262
AMOTL1|154810	4913.38	-1.35492	0.116973	-11.5831	5.02e-31	3.78e-30
AMOTL2|51421	6838.42	-1.53215	0.0975011	-15.7141	1.21e-55	2.69e-54
AMOT|154796	2876.13	-0.566486	0.123103	-4.60174	4.19e-06	7.95e-06
AMPD1|270	58.0966	-2.80925	0.228784	-12.2791	1.17e-34	1.06e-33
AMPD2|271	1840.11	0.382063	0.0642777	5.94395	2.78e-09	6.6e-09
AMPD3|272	698.415	0.219189	0.0925723	2.36776	0.0178959	0.0246268
AMPH|273	370.439	-0.4209	0.189721	-2.21852	0.0265194	0.0358534
AMTN|401138	4.26317	1.63566	0.45544	3.5914	0.000328912	0.000535691
AMT|275	352.659	-1.0052	0.143444	-7.00763	2.42e-12	6.98e-12
AMY1A|276	57.2229	0.129399	0.269311	0.48048	0.630886	0.678322
AMY2A|279	7.11491	0.0313212	0.230214	0.136053	0.891779	0.91193
AMY2B|280	611.051	-1.29932	0.133452	-9.73623	2.11e-22	1.05e-21
AMZ1|155185	97.2626	2.25362	0.230721	9.7677	1.55e-22	7.73e-22
AMZ2P1|201283	580.789	-0.0945959	0.0672497	-1.40664	0.159535	0.193962
AMZ2|51321	4395.81	0.707598	0.0833294	8.49157	2.04e-17	7.78e-17
ANAPC10|10393	346.694	-0.195325	0.0483838	-4.03699	5.41e-05	9.39e-05
ANAPC11|51529	3022.32	1.32412	0.107073	12.3665	3.97e-35	3.65e-34
ANAPC13|25847	3340.29	0.188286	0.0581556	3.23762	0.0012053	0.00186431
ANAPC16|119504	6020.11	-0.306281	0.050315	-6.08726	1.15e-09	2.79e-09
ANAPC1|64682	2085.62	-0.0134305	0.082731	-0.162339	0.871039	0.894473
ANAPC2|29882	1766.83	0.312847	0.0748584	4.17919	2.93e-05	5.19e-05
ANAPC4|29945	1327.02	-0.341577	0.0397445	-8.59432	8.38e-18	3.26e-17
ANAPC5|51433	6530.87	0.250735	0.0430787	5.82038	5.87e-09	1.36e-08
ANAPC7|51434	2826.35	0.616762	0.0460731	13.3866	7.24e-41	8.7e-40
ANGEL1|23357	1474.31	-0.221814	0.0568536	-3.90149	9.56e-05	0.000162288
ANGEL2|90806	2029.42	0.340473	0.0564079	6.03591	1.58e-09	3.81e-09
ANGPT1|284	939.495	-2.87181	0.184083	-15.6006	7.21e-55	1.56e-53
ANGPT2|285	907.124	-0.457038	0.113734	-4.01847	5.86e-05	0.000101246
ANGPT4|51378	32.6055	-4.53932	0.202654	-22.3993	4e-111	1.03e-108
ANGPTL1|9068	806.092	-3.57634	0.17729	-20.1723	1.71e-90	1.49e-88
ANGPTL2|23452	8778.71	-1.78163	0.127394	-13.9853	1.92e-44	2.68e-43
ANGPTL3|27329	2.04218	-1.13071	0.283847	-3.9835	6.79e-05	0.000116678
ANGPTL4|51129	2258.67	-1.94833	0.196994	-9.89033	4.59e-23	2.35e-22
ANGPTL5|253935	52.3235	-4.95844	0.299294	-16.5672	1.2e-61	3.4e-60
ANGPTL6|83854	11.0717	1.69674	0.185152	9.16404	5e-20	2.2e-19
ANGPTL7|10218	252.706	-4.89149	0.295062	-16.5779	1.01e-61	2.86e-60
ANG|283	1124.96	-0.461239	0.11819	-3.90253	9.52e-05	0.000161621
ANK1|286	85.4878	-0.166204	0.197926	-0.83973	0.40106	0.451812
ANK2|287	2117.93	-2.54978	0.153045	-16.6603	2.55e-62	7.37e-61
ANK3|288	3030.91	0.0900509	0.13026	0.691314	0.489368	0.540892
ANKAR|150709	100.324	-1.12687	0.0889929	-12.6624	9.55e-37	9.45e-36
ANKDD1A|348094	326.741	-1.62192	0.110121	-14.7285	4.23e-49	7.12e-48
ANKFN1|162282	13.9372	-1.67212	0.294454	-5.67871	1.36e-08	3.07e-08
ANKFY1|51479	4967.63	-0.468129	0.0536218	-8.7302	2.54e-18	1.02e-17
ANKHD1-EIF4EBP3|404734	2599.34	0.0033114	0.0818653	0.0404493	0.967735	0.975134
ANKHD1|54882	6231.75	-0.0837632	0.0670435	-1.24939	0.211524	0.252033
ANKH|56172	5251.03	0.0670573	0.100654	0.666218	0.505272	0.556546
ANKIB1|54467	4033.18	0.177807	0.0668	2.66179	0.00777269	0.0111295
ANKK1|255239	57.5257	-1.63265	0.174705	-9.34518	9.17e-21	4.18e-20
ANKLE1|126549	39.7309	0.745626	0.177326	4.20484	2.61e-05	4.66e-05
ANKLE2|23141	4282.17	0.146935	0.0367955	3.99329	6.52e-05	0.000112138
ANKMY1|51281	628.304	0.302027	0.0809974	3.72885	0.000192357	0.00031953
ANKMY2|57037	1399.93	-0.681321	0.0605084	-11.2599	2.07e-29	1.43e-28
ANKRA2|57763	825.889	-0.0781622	0.0696093	-1.12287	0.261492	0.306367
ANKRD10|55608	3762.91	0.140822	0.0676598	2.08132	0.0374045	0.0495803
ANKRD11|29123	5588.5	-0.245292	0.0649657	-3.77571	0.000159551	0.000266647
ANKRD12|23253	3686.39	-0.547072	0.0790931	-6.91681	4.62e-12	1.31e-11
ANKRD13A|88455	3111.67	-0.324515	0.0525812	-6.17169	6.76e-10	1.67e-09
ANKRD13B|124930	514.509	0.818641	0.108656	7.53423	4.91e-14	1.56e-13
ANKRD13C|81573	1610.13	-0.0829008	0.0494319	-1.67707	0.0935288	0.117756
ANKRD13D|338692	1599.84	0.97215	0.0963634	10.0884	6.22e-24	3.3e-23
ANKRD16|54522	474.444	0.440421	0.071294	6.17752	6.51e-10	1.61e-09
ANKRD17|26057	8033.06	-0.10314	0.0752969	-1.36978	0.170755	0.206689
ANKRD19|138649	142.675	0.558504	0.106886	5.22523	1.74e-07	3.65e-07
ANKRD1|27063	19.8206	1.4795	0.2719	5.44133	5.29e-08	1.15e-07
ANKRD20A3|441425	31.497	-0.767172	0.179878	-4.26495	2e-05	3.59e-05
ANKRD20A4|728747	4.69519	-1.22125	0.249017	-4.9043	9.38e-07	1.87e-06
ANKRD20B|729171	19.5329	-0.287291	0.162736	-1.76538	0.0774994	0.0986701
ANKRD22|118932	378.282	2.08198	0.164029	12.6928	6.48e-37	6.46e-36
ANKRD23|200539	101.752	0.437965	0.102593	4.26897	1.96e-05	3.53e-05
ANKRD24|170961	87.6843	0.44286	0.172514	2.5671	0.0102553	0.014499
ANKRD26P1|124149	1.67107	-1.2728	0.370945	-3.43124	0.000600825	0.000955257
ANKRD26|22852	780.706	0.070971	0.0939708	0.755245	0.450102	0.501785
ANKRD27|84079	2437.12	0.32808	0.0793863	4.13271	3.59e-05	6.32e-05
ANKRD28|23243	3695.33	0.0735881	0.0658185	1.11804	0.263548	0.308424
ANKRD29|147463	431.88	-2.40336	0.148958	-16.1345	1.46e-58	3.65e-57
ANKRD2|26287	5.31235	0.461123	0.206834	2.22944	0.0257848	0.0348944
ANKRD30A|91074	1644.95	0.411221	0.300465	1.36861	0.17112	0.207079
ANKRD30B|374860	291.975	1.60749	0.273266	5.88252	4.04e-09	9.47e-09
ANKRD31|256006	7.11484	-0.675434	0.184761	-3.65572	0.000256458	0.000421807
ANKRD32|84250	462.621	0.426197	0.0777361	5.48261	4.19e-08	9.18e-08
ANKRD33|341405	1.56747	-1.12786	0.287596	-3.92167	8.79e-05	0.000149812
ANKRD34A|284615	59.3004	0.114085	0.110996	1.02783	0.30403	0.351936
ANKRD34B|340120	9.98328	1.8082	0.304914	5.93021	3.03e-09	7.16e-09
ANKRD34C|390616	5.30045	-0.964852	0.32313	-2.98596	0.00282692	0.00422879
ANKRD35|148741	345.323	-1.28662	0.161553	-7.9641	1.66e-15	5.73e-15
ANKRD36BP1|84832	397.991	-0.134837	0.15665	-0.860754	0.389373	0.4403
ANKRD36B|57730	114.561	-0.465808	0.143018	-3.25699	0.00112599	0.00174555
ANKRD36|375248	547.339	-0.433171	0.100345	-4.31681	1.58e-05	2.87e-05
ANKRD37|353322	331.015	-0.22729	0.111244	-2.04317	0.0410357	0.0541104
ANKRD39|51239	415.913	0.955332	0.0819621	11.6558	2.14e-31	1.65e-30
ANKRD40|91369	5178.12	-0.707371	0.0916295	-7.71991	1.16e-14	3.83e-14
ANKRD42|338699	790.538	0.291297	0.0736042	3.95761	7.57e-05	0.00012957
ANKRD43|134548	384.508	1.91746	0.227198	8.43961	3.18e-17	1.2e-16
ANKRD44|91526	232.993	-0.273222	0.14163	-1.92912	0.0537156	0.0696949
ANKRD45|339416	29.218	-0.51803	0.172271	-3.00706	0.00263788	0.00395479
ANKRD46|157567	1639.6	-0.234542	0.0886013	-2.64716	0.00811706	0.0115979
ANKRD49|54851	762.792	-0.0256086	0.0734317	-0.348741	0.727284	0.767789
ANKRD50|57182	3644.39	0.401384	0.0919334	4.36603	1.27e-05	2.31e-05
ANKRD52|283373	3623	0.242446	0.0605891	4.00148	6.29e-05	0.000108453
ANKRD53|79998	120.427	-3.01934	0.163629	-18.4524	4.99e-76	2.42e-74
ANKRD54|129138	1069.04	0.622615	0.0584719	10.6481	1.78e-26	1.07e-25
ANKRD55|79722	11.8921	0.579877	0.194716	2.97807	0.00290074	0.00433224
ANKRD56|345079	216.724	0.123263	0.158312	0.778607	0.436211	0.487574
ANKRD57|65124	1926.6	-0.0263286	0.0846344	-0.311086	0.755735	0.793274
ANKRD58|347454	38.6733	1.24657	0.140316	8.88404	6.45e-19	2.66e-18
ANKRD5|63926	783.21	0.75134	0.090509	8.30127	1.03e-16	3.77e-16
ANKRD6|22881	645.218	-0.715055	0.0753	-9.49609	2.18e-21	1.02e-20
ANKRD7|56311	3.41941	0.225549	0.244041	0.924226	0.355369	0.405325
ANKRD9|122416	196.882	0.399276	0.120002	3.32726	0.000877045	0.00137525
ANKS1A|23294	3164.52	-0.23934	0.0691136	-3.46299	0.000534199	0.000852734
ANKS1B|56899	297.096	0.527694	0.138726	3.80384	0.000142468	0.000238834
ANKS3|124401	698.218	0.644836	0.0967423	6.6655	2.64e-11	7.13e-11
ANKS4B|257629	2.10395	0.327378	0.366768	0.892603	0.37207	0.422521
ANKS6|203286	662.215	-0.113614	0.142862	-0.795274	0.426454	0.477826
ANKZF1|55139	1603.17	0.142978	0.0652616	2.19084	0.0284632	0.0383409
ANLN|54443	1521.39	3.42189	0.164215	20.8378	1.96e-96	2.18e-94
ANO10|55129	2498.38	0.087053	0.0681675	1.27705	0.201586	0.241135
ANO1|55107	12134	-0.526832	0.15221	-3.46122	0.000537726	0.000858082
ANO2|57101	139.688	-0.568531	0.18888	-3.01001	0.00261237	0.00391865
ANO3|63982	165.842	-1.86358	0.298524	-6.24265	4.3e-10	1.07e-09
ANO4|121601	19.5218	-1.19713	0.207156	-5.77885	7.52e-09	1.73e-08
ANO5|203859	207.601	-0.400888	0.219272	-1.82827	0.0675087	0.0865149
ANO6|196527	10519.2	-1.47942	0.0980604	-15.0868	1.98e-51	3.72e-50
ANO7|50636	77.4947	1.83923	0.167973	10.9496	6.67e-28	4.28e-27
ANO8|57719	778.881	0.130741	0.0868374	1.50558	0.132174	0.162705
ANO9|338440	534.475	1.57167	0.162425	9.67627	3.8e-22	1.86e-21
ANP32A|8125	7313.45	0.484383	0.0526271	9.20405	3.45e-20	1.53e-19
ANP32B|10541	7939.16	0.330964	0.0683284	4.84372	1.27e-06	2.51e-06
ANP32C|23520	3.95168	0.659677	0.155577	4.24019	2.23e-05	4e-05
ANP32D|23519	0.401955	-0.353272	0.352653	-1.00176	0.316461	0.364767
ANP32E|81611	3546.01	0.692481	0.106691	6.49051	8.55e-11	2.24e-10
ANPEP|290	6729.66	-1.16902	0.17387	-6.72355	1.77e-11	4.85e-11
ANTXR1|84168	12943.4	0.286878	0.107873	2.6594	0.00782797	0.0112062
ANTXR2|118429	4206.69	-1.87086	0.116491	-16.0601	4.86e-58	1.18e-56
ANTXRL|195977	4.36534	-1.24073	0.297738	-4.1672	3.08e-05	5.46e-05
ANUBL1|93550	541.394	-0.0623457	0.085809	-0.726563	0.467494	0.519245
ANXA10|11199	1.10827	1.09919	0.503169	2.18453	0.0289236	0.0389233
ANXA11|311	9724.28	-0.306268	0.0725149	-4.22352	2.41e-05	4.3e-05
ANXA13|312	12.5528	-0.282062	0.174996	-1.61182	0.107002	0.133401
ANXA1|301	22769.7	-2.09242	0.132053	-15.8453	1.52e-56	3.49e-55
ANXA2P1|303	212.016	-0.0471849	0.0996571	-0.473473	0.635876	0.683066
ANXA2P2|304	13585.7	-0.0381335	0.0934071	-0.408251	0.683089	0.726877
ANXA2P3|305	14.2155	0.0724017	0.138805	0.521607	0.601944	0.650214
ANXA2|302	42453.4	0.00571502	0.0957119	0.0597107	0.952386	0.962253
ANXA3|306	2477.11	-1.1614	0.16303	-7.12383	1.05e-12	3.09e-12
ANXA4|307	4339.61	0.115262	0.0576287	2.00008	0.045492	0.0596198
ANXA5|308	22774.6	-0.630319	0.0858831	-7.33927	2.15e-13	6.6e-13
ANXA6|309	17148.9	-0.644351	0.091683	-7.02803	2.09e-12	6.07e-12
ANXA7|310	8612.14	0.0684049	0.0564982	1.21075	0.225993	0.268012
ANXA8L1|728113	0.745942	-0.0678006	0.693744	-0.0977314	0.922146	0.937645
ANXA8L2|244	456.784	-1.29216	0.268203	-4.81785	1.45e-06	2.85e-06
ANXA8|653145	986.878	-0.946	0.255831	-3.69775	0.000217517	0.0003597
ANXA9|8416	1248.37	2.33792	0.181154	12.9057	4.18e-38	4.42e-37
AOAH|313	349.063	0.164603	0.136773	1.20348	0.228792	0.271034
AOC2|314	140.198	-2.74681	0.163252	-16.8255	1.59e-63	4.8e-62
AOC3|8639	17245.9	-4.1413	0.177871	-23.2826	6.65e-120	2.82e-117
AOX1|316	1756.02	-2.64934	0.187544	-14.1265	2.61e-45	3.76e-44
AOX2P|344454	1.29151	0.850163	0.357587	2.3775	0.0174306	0.0240237
AP1AR|55435	1688.23	0.42245	0.0723563	5.83847	5.27e-09	1.23e-08
AP1B1|162	7399.72	0.48206	0.0671144	7.18266	6.84e-13	2.04e-12
AP1G1|164	6785.58	0.0550924	0.0608813	0.904914	0.365511	0.415629
AP1G2|8906	3247.28	0.810716	0.100517	8.06547	7.3e-16	2.55e-15
AP1M1|8907	2713.88	-0.0117901	0.0659328	-0.178819	0.858079	0.88363
AP1M2|10053	4379.51	1.63045	0.156977	10.3866	2.85e-25	1.62e-24
AP1S1|1174	2127.81	1.21656	0.0744155	16.3483	4.48e-60	1.19e-58
AP1S2|8905	1191.63	-0.461654	0.100974	-4.57199	4.83e-06	9.12e-06
AP1S3|130340	359.03	1.07192	0.120648	8.8847	6.41e-19	2.65e-18
AP2A1|160	5150.92	0.496139	0.0705415	7.03329	2.02e-12	5.85e-12
AP2A2|161	4484.82	-0.0563164	0.0502668	-1.12035	0.262565	0.307384
AP2B1|163	19768.6	0.359038	0.0718959	4.99386	5.92e-07	1.2e-06
AP2M1|1173	16180.3	0.533081	0.0517233	10.3064	6.59e-25	3.67e-24
AP2S1|1175	3588.15	1.02187	0.0796534	12.8289	1.13e-37	1.17e-36
AP3B1|8546	3758.25	0.164335	0.0500934	3.28056	0.001036	0.00161257
AP3B2|8120	259.271	0.288899	0.224451	1.28714	0.198047	0.23725
AP3D1|8943	7855.54	0.424692	0.0506411	8.3863	5.02e-17	1.88e-16
AP3M1|26985	4169.97	0.118495	0.056069	2.11337	0.034569	0.0460566
AP3M2|10947	1593.76	0.505384	0.0917489	5.50834	3.62e-08	7.97e-08
AP3S1|1176	2913.57	0.291999	0.0765741	3.81328	0.000137132	0.000230206
AP3S2|10239	4445.61	-0.0827895	0.0656558	-1.26096	0.207323	0.247389
AP4B1|10717	899.883	0.0406762	0.0461592	0.881216	0.378201	0.429034
AP4E1|23431	981.526	-0.151953	0.0623744	-2.43614	0.0148449	0.0206057
AP4M1|9179	1032.65	0.714315	0.0551842	12.9442	2.53e-38	2.71e-37
AP4S1|11154	206.865	-0.279211	0.0610363	-4.57451	4.77e-06	9.02e-06
APAF1|317	1395.69	0.0224342	0.0675486	0.332119	0.739799	0.778629
APBA1|320	679.899	-1.24615	0.116688	-10.6793	1.27e-26	7.7e-26
APBA2|321	278.366	0.896692	0.175516	5.10888	3.24e-07	6.67e-07
APBA3|9546	517.158	0.565098	0.0890415	6.34645	2.2e-10	5.62e-10
APBB1IP|54518	1420.73	-1.31434	0.129337	-10.1621	2.93e-24	1.58e-23
APBB1|322	1612.17	-0.55766	0.0952176	-5.85669	4.72e-09	1.1e-08
APBB2|323	6563.93	-0.14155	0.0905184	-1.56377	0.117871	0.146149
APBB3|10307	688.417	-0.077109	0.0971548	-0.793672	0.427387	0.478678
APC2|10297	21.5144	1.26489	0.157935	8.00891	1.16e-15	4.01e-15
APCDD1L|164284	622.636	-1.45517	0.232863	-6.24905	4.13e-10	1.03e-09
APCDD1|147495	2910.42	-2.30442	0.119568	-19.2728	9.09e-83	5.54e-81
APCS|325	0.14038	0.656682	2.09064	0.314107	0.75344	0.791078
APC|324	2775.34	-0.463824	0.0832749	-5.56979	2.55e-08	5.67e-08
APEH|327	5162.19	0.709568	0.0761973	9.31223	1.25e-20	5.67e-20
APEX1|328	7891.85	0.356835	0.0518971	6.87583	6.16e-12	1.73e-11
APEX2|27301	1786.52	0.986735	0.0665001	14.8381	8.31e-50	1.44e-48
APH1A|51107	13729.1	0.853402	0.055416	15.3999	1.64e-53	3.35e-52
APH1B|83464	1597.79	-0.403071	0.0899129	-4.4829	7.36e-06	1.37e-05
API5|8539	6988.52	0.105491	0.0472567	2.2323	0.025595	0.0346495
APIP|51074	1162.82	-0.204009	0.0765503	-2.66503	0.00769814	0.0110325
APITD1|378708	552.463	0.890533	0.0700895	12.7057	5.5e-37	5.5e-36
APLF|200558	219.85	-0.735253	0.0972117	-7.56342	3.93e-14	1.25e-13
APLNR|187	2644.62	-0.656557	0.121729	-5.39358	6.91e-08	1.49e-07
APLN|8862	535.237	0.226931	0.150002	1.51285	0.130317	0.160594
APLP1|333	562.064	3.02694	0.203391	14.8824	4.29e-50	7.58e-49
APLP2|334	39016.2	-0.124377	0.0776215	-1.60235	0.109078	0.135755
APOA1BP|128240	5238.01	1.36631	0.0836083	16.3419	4.97e-60	1.32e-58
APOA1|335	11.2205	2.42955	0.266382	9.12056	7.47e-20	3.25e-19
APOA2|336	0.361918	1.50515	0.822389	1.83022	0.0672178	0.0861534
APOA5|116519	1.18849	1.08029	0.433013	2.49482	0.012602	0.0176379
APOB48R|55911	703.394	1.34758	0.148808	9.05583	1.36e-19	5.83e-19
APOBEC1|339	0.355156	1.67285	0.834867	2.00374	0.0450982	0.0591315
APOBEC2|10930	6.08307	-1.02217	0.137834	-7.41593	1.21e-13	3.76e-13
APOBEC3A|200315	66.0015	1.78206	0.206592	8.62601	6.35e-18	2.49e-17
APOBEC3B|9582	555.392	2.76551	0.193704	14.277	3.04e-46	4.59e-45
APOBEC3C|27350	753.013	-0.910327	0.107579	-8.46193	2.63e-17	9.98e-17
APOBEC3D|140564	228.357	-0.0260872	0.11867	-0.21983	0.826004	0.856341
APOBEC3F|200316	505.776	0.0232193	0.0986659	0.235332	0.813951	0.845734
APOBEC3G|60489	759.511	0.0856634	0.123455	0.693886	0.487754	0.539291
APOBEC3H|164668	18.1363	1.09901	0.168791	6.51108	7.46e-11	1.96e-10
APOBEC4|403314	2.22292	2.65949	0.42229	6.29779	3.02e-10	7.63e-10
APOB|338	444.176	-6.66981	0.260521	-25.6019	1.45e-144	3.55e-141
APOC1P1|342	0.869629	0.706612	0.359489	1.9656	0.0493445	0.0643574
APOC1|341	2676.92	1.12002	0.158136	7.08267	1.41e-12	4.14e-12
APOC2|344	274.207	1.81039	0.202193	8.95375	3.44e-19	1.44e-18
APOC3|345	0.209274	0.951745	0.966443	0.984792	0.324726	0.373565
APOC4|346	1.7643	1.18439	0.243789	4.85825	1.18e-06	2.34e-06
APOD|347	52074.2	-1.17594	0.234615	-5.01222	5.38e-07	1.09e-06
APOE|348	11682.9	0.462949	0.156052	2.96664	0.00301073	0.0044886
APOF|319	32.0082	1.86285	0.287071	6.48917	8.63e-11	2.26e-10
APOH|350	0.316542	0.342276	1.29666	0.263967	0.791806	0.825841
APOL1|8542	3952.84	0.487358	0.114085	4.27188	1.94e-05	3.49e-05
APOL2|23780	2167.76	0.416206	0.081631	5.09863	3.42e-07	7.03e-07
APOL3|80833	2604.88	-0.773753	0.112923	-6.85204	7.28e-12	2.04e-11
APOL4|80832	827.334	-0.673861	0.14082	-4.78527	1.71e-06	3.33e-06
APOL5|80831	1.94722	-1.34024	0.26296	-5.09673	3.46e-07	7.1e-07
APOL6|80830	8163.89	-0.941568	0.143011	-6.58389	4.58e-11	1.22e-10
APOLD1|81575	4513.37	-2.25381	0.152615	-14.768	2.36e-49	4.03e-48
APOM|55937	117.15	-0.379008	0.105555	-3.59064	0.000329866	0.000537155
APOOL|139322	586.746	-0.278524	0.115347	-2.41466	0.0157501	0.0218155
APOO|79135	737.142	1.27155	0.0864055	14.7161	5.08e-49	8.51e-48
APPBP2|10513	3743.61	-0.0761807	0.0741764	-1.02702	0.304411	0.352355
APPL1|26060	4850.12	-0.112156	0.0635417	-1.76507	0.0775519	0.0987241
APPL2|55198	3100.2	-0.456682	0.0649813	-7.02791	2.1e-12	6.07e-12
APP|351	70091.8	-0.266577	0.0855034	-3.11773	0.00182248	0.00277008
APRT|353	4039.48	0.79282	0.0995497	7.96407	1.66e-15	5.73e-15
APTX|54840	1569.63	0.619978	0.0558193	11.1069	1.16e-28	7.74e-28
AQP10|89872	1.03714	-0.265862	0.289249	-0.919144	0.35802	0.40804
AQP11|282679	108.814	0.753445	0.144556	5.21215	1.87e-07	3.91e-07
AQP12B|653437	0.387961	0.81347	0.597872	1.36061	0.173637	0.209838
AQP1|358	22381.5	-2.0492	0.120259	-17.0399	4.15e-65	1.35e-63
AQP2|359	4.95378	-1.51001	0.264554	-5.70773	1.14e-08	2.61e-08
AQP3|360	3601.77	1.15423	0.220445	5.2359	1.64e-07	3.45e-07
AQP4|361	79.2802	-2.39705	0.200274	-11.9689	5.17e-33	4.29e-32
AQP5|362	660.95	-0.0878764	0.321684	-0.273176	0.784718	0.819594
AQP6|363	20.6962	-0.0810782	0.217866	-0.372146	0.709784	0.751878
AQP7P1|375719	473.221	-5.91958	0.26704	-22.1674	7.09e-109	1.57e-106
AQP7P3|441432	46.4114	-5.7675	0.28988	-19.8961	4.39e-88	3.4e-86
AQP7|364	2617.02	-5.36868	0.273111	-19.6575	4.99e-86	3.44e-84
AQP8|343	2.499	0.526063	0.231485	2.27256	0.0230527	0.0313646
AQP9|366	180.209	0.763706	0.256787	2.97408	0.00293868	0.00438587
AQPEP|206338	500.573	-5.36268	0.242846	-22.0826	4.64e-108	9.34e-106
AQR|9716	3065.98	-0.0319146	0.0615735	-0.518317	0.604237	0.65233
ARAF|369	3226.57	0.196807	0.0553206	3.55757	0.000374302	0.000606175
ARAP1|116985	5767.4	-0.0166741	0.0756671	-0.220361	0.82559	0.856049
ARAP2|116984	932.152	0.0230147	0.115885	0.198599	0.842577	0.870237
ARAP3|64411	1226.55	-1.17571	0.0832764	-14.1182	2.93e-45	4.22e-44
ARCN1|372	11843.1	0.0999149	0.0580448	1.72134	0.0851892	0.107841
ARC|23237	237.604	-1.03229	0.231033	-4.46815	7.89e-06	1.47e-05
AREG|374	1675.46	-0.229357	0.250345	-0.916164	0.359581	0.409531
ARF1|375	30340.7	1.14529	0.0556172	20.5923	3.22e-94	3.3e-92
ARF3|377	14448.5	0.687901	0.049215	13.9775	2.14e-44	2.98e-43
ARF4|378	13071.8	0.716793	0.0623582	11.4948	1.4e-30	1.03e-29
ARF5|381	6938.17	0.829601	0.0714543	11.6102	3.66e-31	2.78e-30
ARF6|382	9418.39	0.523413	0.0552634	9.47124	2.77e-21	1.29e-20
ARFGAP1|55738	3744.54	1.16558	0.0896721	12.9982	1.25e-38	1.36e-37
ARFGAP2|84364	5307.04	0.165409	0.0492571	3.35807	0.000784896	0.00123513
ARFGAP3|26286	3208.56	0.145187	0.070411	2.06199	0.0392083	0.0518304
ARFGEF1|10565	6687.87	0.774559	0.0821179	9.43228	4.01e-21	1.86e-20
ARFGEF2|10564	6746.03	0.247048	0.0851039	2.9029	0.00369723	0.00545909
ARFIP1|27236	2845.9	0.0853383	0.0537549	1.58754	0.11239	0.139708
ARFIP2|23647	4341.35	0.787781	0.0816106	9.65292	4.78e-22	2.32e-21
ARFRP1|10139	1608.73	0.471566	0.0973653	4.84327	1.28e-06	2.52e-06
ARG1|383	1.82044	-0.795515	0.266749	-2.98226	0.00286127	0.00427657
ARG2|384	565.493	-0.456891	0.0878374	-5.20155	1.98e-07	4.13e-07
ARGFXP2|503640	2.82449	-0.202937	0.198575	-1.02197	0.306795	0.354841
ARGFX|503582	0.147059	-0.567465	1.06041	-0.53514	0.592553	0.641385
ARGLU1|55082	4849.77	-0.668379	0.0852818	-7.83729	4.6e-15	1.55e-14
ARHGAP10|79658	1252.58	-1.31326	0.111418	-11.7868	4.56e-32	3.63e-31
ARHGAP11A|9824	828.003	2.2347	0.130797	17.0852	1.91e-65	6.32e-64
ARHGAP11B|89839	53.4838	1.91065	0.165255	11.5618	6.43e-31	4.82e-30
ARHGAP12|94134	2747.63	-0.376844	0.0743811	-5.0664	4.05e-07	8.28e-07
ARHGAP15|55843	230.768	0.141111	0.121437	1.16201	0.245231	0.288948
ARHGAP17|55114	3228.43	-0.189481	0.0469891	-4.03245	5.52e-05	9.57e-05
ARHGAP18|93663	1886.85	-0.0898887	0.0749825	-1.1988	0.230607	0.273003
ARHGAP19|84986	1825.52	-1.02067	0.0820768	-12.4355	1.68e-35	1.57e-34
ARHGAP1|392	9581.78	0.242813	0.0518979	4.67866	2.89e-06	5.54e-06
ARHGAP20|57569	625.944	-3.21284	0.134385	-23.9078	2.54e-126	1.98e-123
ARHGAP21|57584	6311.63	-0.895241	0.0953949	-9.38458	6.32e-21	2.9e-20
ARHGAP22|58504	195.432	0.633653	0.118302	5.35622	8.5e-08	1.82e-07
ARHGAP23|57636	1804.68	-0.88944	0.0871391	-10.2071	1.84e-24	1e-23
ARHGAP24|83478	869.201	-1.45065	0.0886982	-16.3549	4.01e-60	1.07e-58
ARHGAP25|9938	931.992	-0.527767	0.0998287	-5.28672	1.25e-07	2.64e-07
ARHGAP26|23092	1763.68	-1.24592	0.106792	-11.6668	1.88e-31	1.46e-30
ARHGAP27|201176	1339.73	0.0366494	0.0779502	0.470165	0.638237	0.68521
ARHGAP28|79822	575.172	-0.600579	0.149193	-4.02551	5.69e-05	9.84e-05
ARHGAP29|9411	7211.88	-0.692969	0.0914835	-7.5748	3.6e-14	1.15e-13
ARHGAP30|257106	1417.49	0.284067	0.112719	2.52013	0.011731	0.0164768
ARHGAP31|57514	3003.3	-1.1721	0.0960848	-12.1986	3.16e-34	2.77e-33
ARHGAP32|9743	4601.92	0.580539	0.0973861	5.96121	2.5e-09	5.95e-09
ARHGAP33|115703	551.904	0.887495	0.1236	7.18036	6.95e-13	2.07e-12
ARHGAP36|158763	433.49	-2.73081	0.440938	-6.19319	5.9e-10	1.46e-09
ARHGAP39|80728	969.923	1.66516	0.109459	15.2126	2.92e-52	5.68e-51
ARHGAP42|143872	505.801	-1.02596	0.133224	-7.701	1.35e-14	4.42e-14
ARHGAP4|393	1160.23	0.598049	0.130901	4.56872	4.91e-06	9.26e-06
ARHGAP5|394	5937.5	-0.720498	0.076348	-9.43702	3.84e-21	1.78e-20
ARHGAP6|395	333.914	-1.28676	0.127319	-10.1066	5.16e-24	2.75e-23
ARHGAP8|23779	1218.89	1.11239	0.13196	8.42976	3.46e-17	1.31e-16
ARHGAP9|64333	366.308	0.497778	0.136771	3.63951	0.000273163	0.000448261
ARHGDIA|396	13799.3	0.771096	0.0774607	9.95468	2.41e-23	1.25e-22
ARHGDIB|397	12607.1	0.776693	0.0961311	8.07952	6.5e-16	2.28e-15
ARHGDIG|398	47.5124	-0.580535	0.334891	-1.7335	0.0830063	0.105228
ARHGEF10L|55160	2401.22	-0.156669	0.0809843	-1.93456	0.0530446	0.0688792
ARHGEF10|9639	2162.96	-1.1028	0.0773975	-14.2485	4.58e-46	6.85e-45
ARHGEF11|9826	4091.08	0.379094	0.0596027	6.36035	2.01e-10	5.14e-10
ARHGEF12|23365	12484.7	-0.414545	0.0699104	-5.92965	3.04e-09	7.18e-09
ARHGEF15|22899	1604.09	-1.88701	0.115443	-16.3458	4.66e-60	1.24e-58
ARHGEF16|27237	917.775	1.07726	0.114868	9.37826	6.71e-21	3.07e-20
ARHGEF17|9828	3817.84	-0.341094	0.0726889	-4.69252	2.7e-06	5.19e-06
ARHGEF18|23370	2250.59	0.425887	0.0537416	7.92473	2.29e-15	7.82e-15
ARHGEF19|128272	1223.41	0.881314	0.121318	7.26448	3.74e-13	1.13e-12
ARHGEF1|9138	3558.65	0.501178	0.0844104	5.93739	2.9e-09	6.86e-09
ARHGEF2|9181	5735.89	0.247303	0.0868124	2.84871	0.00438973	0.00643385
ARHGEF33|100271715	32.0148	-0.437409	0.131273	-3.33206	0.000862055	0.00135229
ARHGEF35|445328	1650.54	-0.241185	0.116403	-2.07197	0.038268	0.0506595
ARHGEF37|389337	2742.05	-1.04741	0.10646	-9.83859	7.68e-23	3.89e-22
ARHGEF38|54848	111.61	-0.0711036	0.192625	-0.36913	0.712031	0.753946
ARHGEF3|50650	2742.98	0.119629	0.0743124	1.60981	0.10744	0.133896
ARHGEF4|50649	472.962	-1.18525	0.163203	-7.26245	3.8e-13	1.15e-12
ARHGEF5|7984	1472.86	-0.22748	0.0951698	-2.39026	0.0168366	0.0232412
ARHGEF6|9459	5770.91	-1.38565	0.125685	-11.0248	2.9e-28	1.89e-27
ARHGEF7|8874	4069	-0.574039	0.0611389	-9.38911	6.05e-21	2.78e-20
ARHGEF9|23229	1822.47	-0.226298	0.0853105	-2.65264	0.00798656	0.0114223
ARID1A|8289	7315.2	0.160727	0.0495348	3.24473	0.00117564	0.0018199
ARID1B|57492	5187.14	-0.308424	0.0565223	-5.45667	4.85e-08	1.06e-07
ARID2|196528	2704.98	0.199526	0.0664612	3.00214	0.00268086	0.00401707
ARID3A|1820	198.336	0.876226	0.102004	8.59012	8.69e-18	3.38e-17
ARID3B|10620	316.805	0.389116	0.0729101	5.33692	9.45e-08	2.02e-07
ARID3C|138715	2.89451	0.100645	0.244934	0.410908	0.68114	0.72504
ARID4A|5926	1745.5	-0.763547	0.0704975	-10.8308	2.46e-27	1.54e-26
ARID4B|51742	3943.41	0.232432	0.0663405	3.50362	0.000458978	0.000737305
ARID5A|10865	3309.18	-1.0128	0.125429	-8.0747	6.76e-16	2.37e-15
ARID5B|84159	7714.99	-1.5526	0.0924694	-16.7904	2.87e-63	8.54e-62
ARIH1|25820	5131.28	-0.160363	0.0583099	-2.75018	0.00595618	0.00862026
ARIH2|10425	3892.2	-0.277193	0.0463239	-5.9838	2.18e-09	5.2e-09
ARL10|285598	107.687	-1.00225	0.11839	-8.46568	2.55e-17	9.67e-17
ARL11|115761	172.745	1.12951	0.122591	9.21365	3.15e-20	1.4e-19
ARL13A|392509	1.60488	-0.332497	0.221904	-1.49838	0.134034	0.16486
ARL13B|200894	684.885	-0.361012	0.0675483	-5.3445	9.07e-08	1.94e-07
ARL14|80117	2.84165	3.0227	0.439542	6.87694	6.12e-12	1.72e-11
ARL15|54622	1058.97	-0.664316	0.0922748	-7.19932	6.05e-13	1.81e-12
ARL16|339231	1207.75	0.460774	0.0769579	5.98735	2.13e-09	5.09e-09
ARL17A|51326	240.907	0.0129902	0.0789064	0.164628	0.869237	0.892904
ARL17B|641522	8.81298	-0.386844	0.14795	-2.6147	0.00893057	0.0127082
ARL1|400	6648.07	0.373116	0.0562381	6.63457	3.25e-11	8.75e-11
ARL2BP|23568	3980.4	-0.20943	0.05522	-3.79265	0.000149046	0.000249539
ARL2|402	2673.34	-0.287148	0.0881592	-3.25715	0.00112537	0.00174486
ARL3|403	1971.74	0.658506	0.0741951	8.87534	6.97e-19	2.87e-18
ARL4A|10124	2145.2	-1.39039	0.134687	-10.3231	5.54e-25	3.09e-24
ARL4C|10123	3719.59	-0.570363	0.119575	-4.76991	1.84e-06	3.59e-06
ARL4D|379	446.914	-0.265832	0.120668	-2.203	0.0275945	0.0372271
ARL5A|26225	2427.62	0.0652968	0.0663686	0.98385	0.325189	0.374009
ARL5B|221079	756.717	0.113985	0.107218	1.06311	0.287731	0.334378
ARL5C|390790	1.2119	-1.32329	0.259765	-5.09418	3.5e-07	7.19e-07
ARL6IP1|23204	18325.4	1.01372	0.0682755	14.8475	7.23e-50	1.26e-48
ARL6IP4|51329	4790.31	0.423586	0.10817	3.91594	9.01e-05	0.000153246
ARL6IP5|10550	11891.8	-0.432457	0.0613863	-7.04485	1.86e-12	5.4e-12
ARL6IP6|151188	813.02	0.262635	0.0676279	3.88353	0.000102951	0.000174372
ARL6|84100	196.519	-0.102347	0.0692456	-1.47804	0.139398	0.170982
ARL8A|127829	3666.49	0.762062	0.0560942	13.5854	4.89e-42	6.13e-41
ARL8B|55207	6799.38	0.386139	0.0523423	7.37718	1.62e-13	5e-13
ARL9|132946	37.2978	1.04104	0.200745	5.18586	2.15e-07	4.48e-07
ARMC10|83787	2148.05	0.404687	0.049565	8.16476	3.22e-16	1.15e-15
ARMC1|55156	2286.15	0.472176	0.0737307	6.40407	1.51e-10	3.89e-10
ARMC2|84071	133.456	-0.172784	0.0775386	-2.22836	0.0258564	0.034984
ARMC3|219681	46.6147	2.69716	0.245546	10.9843	4.55e-28	2.93e-27
ARMC4|55130	23.6275	0.175052	0.235501	0.743315	0.457291	0.509014
ARMC5|79798	814.907	0.596874	0.0900426	6.6288	3.38e-11	9.09e-11
ARMC6|93436	1572.18	0.803759	0.0738787	10.8794	1.44e-27	9.13e-27
ARMC7|79637	847.442	0.633272	0.069482	9.11418	7.93e-20	3.45e-19
ARMC8|25852	2013.18	-0.140549	0.0481971	-2.91614	0.00354394	0.00524625
ARMC9|80210	721.198	0.793578	0.0801938	9.89575	4.34e-23	2.23e-22
ARMCX1|51309	1956.29	-0.494693	0.0957759	-5.16511	2.4e-07	4.99e-07
ARMCX2|9823	2386.87	0.280503	0.0930255	3.01533	0.002567	0.00385326
ARMCX3|51566	4967.29	-0.0775008	0.0569275	-1.36139	0.173389	0.20959
ARMCX5|64860	930.19	-0.153108	0.0555122	-2.7581	0.0058139	0.00842246
ARMCX6|54470	651.18	0.123872	0.0623319	1.9873	0.0468891	0.0613353
ARMS2|387715	1.35341	-1.75656	0.254889	-6.89145	5.52e-12	1.56e-11
ARNT2|9915	2508.6	1.92357	0.162215	11.8581	1.95e-32	1.58e-31
ARNTL2|56938	208.239	0.690483	0.178746	3.86292	0.000112039	0.000189321
ARNTL|406	723.518	-0.164077	0.0833536	-1.96845	0.0490167	0.0639598
ARNT|405	4443.12	-0.332473	0.0547487	-6.07271	1.26e-09	3.05e-09
ARPC1A|10552	6555.34	0.437912	0.0600395	7.29373	3.01e-13	9.2e-13
ARPC1B|10095	6459.12	1.15353	0.106141	10.8678	1.64e-27	1.03e-26
ARPC2|10109	11135.1	0.324514	0.0533281	6.08525	1.16e-09	2.83e-09
ARPC3|10094	9695.36	0.836271	0.0618887	13.5125	1.32e-41	1.63e-40
ARPC4|10093	8621.08	0.597859	0.0537719	11.1184	1.02e-28	6.84e-28
ARPC5L|81873	2081.76	1.0147	0.0615794	16.478	5.28e-61	1.46e-59
ARPC5|10092	9712.22	0.672096	0.0578777	11.6124	3.57e-31	2.71e-30
ARPM1|84517	118.051	-0.0667869	0.0933205	-0.715673	0.474194	0.525998
ARPP19|10776	10891.1	-0.175134	0.0685918	-2.55328	0.0106714	0.0150557
ARPP21|10777	4.17362	-0.355457	0.301471	-1.17908	0.238368	0.281439
ARR3|407	0.482557	0.609202	0.470313	1.29531	0.195213	0.234171
ARRB1|408	2354.08	-0.855325	0.09512	-8.99207	2.43e-19	1.03e-18
ARRB2|409	1871.46	0.145073	0.0735139	1.9734	0.0484495	0.0632663
ARRDC1|92714	2331.11	1.22429	0.0960971	12.7401	3.54e-37	3.57e-36
ARRDC2|27106	1919.21	-0.358422	0.09489	-3.77723	0.00015858	0.000265047
ARRDC3|57561	8438.85	-1.50125	0.0950863	-15.7883	3.75e-56	8.47e-55
ARRDC4|91947	2090.81	-1.10543	0.0861214	-12.8357	1.03e-37	1.08e-36
ARRDC5|645432	7.69265	0.704875	0.202006	3.48937	0.000484155	0.00077577
ARSA|410	2149.07	0.500321	0.102152	4.89781	9.69e-07	1.93e-06
ARSB|411	923.957	0.457656	0.0889684	5.14403	2.69e-07	5.57e-07
ARSD|414	6907.06	0.188895	0.0861924	2.19155	0.0284121	0.0382746
ARSE|415	122.085	1.03963	0.169405	6.13696	8.41e-10	2.06e-09
ARSF|416	4.01686	0.353182	0.334751	1.05506	0.291398	0.338397
ARSG|22901	887.731	0.978769	0.135621	7.21693	5.32e-13	1.59e-12
ARSH|347527	13.3221	0.955662	0.200268	4.77192	1.82e-06	3.56e-06
ARSI|340075	190.569	1.53718	0.145755	10.5463	5.28e-26	3.11e-25
ARSJ|79642	350.951	-0.276067	0.140674	-1.96245	0.0497095	0.0648031
ARSK|153642	403.104	-0.464834	0.069096	-6.72737	1.73e-11	4.73e-11
ART1|417	0.891749	1.43311	0.413971	3.46186	0.000536451	0.000856188
ART3|419	40.111	1.51178	0.320513	4.71674	2.4e-06	4.62e-06
ART4|420	31.6182	-2.05187	0.247789	-8.28071	1.22e-16	4.47e-16
ART5|116969	40.2657	-0.726892	0.171944	-4.22749	2.36e-05	4.23e-05
ARTN|9048	132.786	3.18025	0.204736	15.5334	2.06e-54	4.38e-53
ARV1|64801	1318.03	0.822944	0.064515	12.7559	2.89e-37	2.94e-36
ARVCF|421	1038.02	0.0800378	0.12298	0.650817	0.515165	0.56626
ARX|170302	32.3488	1.52288	0.305537	4.98428	6.22e-07	1.25e-06
AR|367	1658.8	0.280833	0.192739	1.45707	0.145098	0.177349
AS3MT|57412	672.511	0.319925	0.138157	2.31565	0.0205772	0.0281358
ASAH1|427	17013.8	-0.114014	0.118548	-0.961758	0.336171	0.385481
ASAH2B|653308	28.6471	0.822506	0.187285	4.39173	1.12e-05	2.07e-05
ASAH2|56624	15.969	0.329567	0.170116	1.9373	0.0527083	0.0684699
ASAM|79827	2064.26	-2.66752	0.14989	-17.7965	7.52e-71	2.93e-69
ASAP1IT1|29065	0.203562	-0.32033	0.524318	-0.610947	0.541235	0.591781
ASAP1|50807	3345.16	0.183076	0.0837356	2.18636	0.0287895	0.0387482
ASAP2|8853	2603.95	-0.114541	0.0801594	-1.42891	0.153029	0.186517
ASAP3|55616	2612.39	-0.0696881	0.0681701	-1.02227	0.306654	0.354699
ASB10|136371	0.172654	0.227937	1.0939	0.20837	0.83494	0.864142
ASB11|140456	0.219601	-0.570915	0.651738	-0.875988	0.381036	0.431849
ASB12|142689	6.69837	-1.12074	0.207758	-5.39444	6.87e-08	1.49e-07
ASB13|79754	3052.55	1.13715	0.108605	10.4705	1.18e-25	6.82e-25
ASB14|142686	32.1996	-0.374594	0.0826133	-4.53431	5.78e-06	1.09e-05
ASB15|142685	1.54278	0.839913	0.392391	2.1405	0.0323141	0.0432401
ASB16|92591	57.7839	1.10244	0.165382	6.66603	2.63e-11	7.11e-11
ASB18|401036	0.0205203	-0.0221289	2.90115	-0.00762765	0.993914	0.995112
ASB1|51665	1327.16	-0.982652	0.0586525	-16.7538	5.31e-63	1.57e-61
ASB2|51676	95.7127	-0.353674	0.150623	-2.34808	0.0188707	0.0259115
ASB3|51130	823.436	-0.0810511	0.0455901	-1.77782	0.0754329	0.0961604
ASB4|51666	3.84779	-1.2882	0.235256	-5.47573	4.36e-08	9.54e-08
ASB5|140458	3.4313	-2.68982	0.368812	-7.29319	3.03e-13	9.23e-13
ASB6|140459	1866.56	0.302464	0.0536429	5.63847	1.72e-08	3.86e-08
ASB7|140460	1289.13	0.0922513	0.0593936	1.55322	0.120371	0.148974
ASB8|140461	2131.36	-0.0759673	0.045145	-1.68274	0.0924253	0.116472
ASB9|140462	122.81	-0.216152	0.132499	-1.63136	0.102815	0.128511
ASCC1|51008	1331.25	0.265419	0.0499701	5.31156	1.09e-07	2.31e-07
ASCC2|84164	3437.72	0.262308	0.0592868	4.42439	9.67e-06	1.78e-05
ASCC3|10973	2991.53	0.194304	0.0788771	2.46337	0.0137637	0.0191812
ASCL1|429	37.8051	4.58727	0.419423	10.9371	7.66e-28	4.9e-27
ASCL2|430	198.189	2.92468	0.196683	14.87	5.16e-50	9.04e-49
ASCL3|56676	0.408104	-0.358648	0.390302	-0.9189	0.358148	0.408137
ASCL4|121549	8.19978	2.9006	0.314989	9.20857	3.3e-20	1.47e-19
ASF1A|25842	1352.68	0.242184	0.0729463	3.32002	0.000900098	0.00140925
ASF1B|55723	1008.2	3.08624	0.136257	22.6501	1.39e-113	4.11e-111
ASFMR1|100126270	2.61419	-0.226636	0.21606	-1.04895	0.294201	0.341388
ASGR1|432	30.3895	-0.0359759	0.136557	-0.263449	0.792205	0.826131
ASGR2|433	17.4897	0.183544	0.169299	1.08414	0.278303	0.324341
ASH1L|55870	7891.76	-0.225814	0.0816172	-2.76674	0.005662	0.00821217
ASH2L|9070	3804.35	0.35505	0.0932228	3.80862	0.000139747	0.000234393
ASIP|434	2.88121	-0.120234	0.245241	-0.490268	0.623944	0.671413
ASL|435	1375.59	0.578338	0.0868995	6.65525	2.83e-11	7.64e-11
ASMTL|8623	1817.43	0.0354105	0.0842542	0.420281	0.67428	0.718679
ASMT|438	2.79012	-0.251405	0.193146	-1.30163	0.193044	0.231769
ASNA1|439	3544.93	0.846372	0.0665929	12.7096	5.23e-37	5.23e-36
ASNSD1|54529	2730.43	-0.223606	0.0449691	-4.97244	6.61e-07	1.33e-06
ASNS|440	1659.29	1.30861	0.114481	11.4308	2.93e-30	2.12e-29
ASPA|443	166.087	-4.01975	0.181706	-22.1222	1.93e-108	4.1e-106
ASPDH|554235	0.87349	-0.931408	0.267341	-3.48397	0.000494028	0.000791005
ASPG|374569	12.0182	-2.24781	0.272992	-8.23397	1.81e-16	6.55e-16
ASPHD1|253982	165.257	1.73017	0.207195	8.35044	6.8e-17	2.52e-16
ASPHD2|57168	193.618	1.10522	0.0935741	11.8112	3.42e-32	2.73e-31
ASPH|444	24953.6	-0.781722	0.129479	-6.03745	1.57e-09	3.78e-09
ASPM|259266	1123.72	3.59896	0.180588	19.9292	2.27e-88	1.78e-86
ASPN|54829	4555.4	1.89524	0.197644	9.58915	8.88e-22	4.25e-21
ASPRV1|151516	164.811	-1.06121	0.0849654	-12.4899	8.48e-36	8.03e-35
ASPSCR1|79058	1080.07	1.20902	0.0979691	12.3408	5.46e-35	4.98e-34
ASRGL1|80150	572.088	0.914059	0.18049	5.06432	4.1e-07	8.37e-07
ASS1|445	7643.4	-0.52209	0.175836	-2.9692	0.0029858	0.00445382
ASTE1|28990	606.19	-0.146226	0.0480527	-3.04304	0.00234201	0.00352667
ASTL|431705	9.13313	1.60943	0.255204	6.30645	2.86e-10	7.22e-10
ASTN1|460	144.56	-2.44887	0.209951	-11.664	1.95e-31	1.5e-30
ASTN2|23245	887.885	0.640232	0.14856	4.30957	1.64e-05	2.96e-05
ASXL1|171023	4647.02	-0.329366	0.0456493	-7.21513	5.39e-13	1.61e-12
ASXL2|55252	1976.46	-0.51918	0.11669	-4.44923	8.62e-06	1.6e-05
ASXL3|80816	49.1731	-2.13308	0.162137	-13.156	1.57e-39	1.78e-38
ASZ1|136991	0.143618	0.747795	1.47113	0.508314	0.611233	0.659073
ATAD1|84896	3044.78	-0.103836	0.0615658	-1.68658	0.0916834	0.115627
ATAD2B|54454	1086.96	0.279605	0.0705633	3.96247	7.42e-05	0.000127039
ATAD2|29028	3494.11	2.0702	0.120689	17.1532	5.95e-66	2.01e-64
ATAD3A|55210	1318.84	1.03933	0.110524	9.40358	5.27e-21	2.43e-20
ATAD3B|83858	589.172	0.767188	0.12053	6.3651	1.95e-10	4.99e-10
ATAD3C|219293	357.014	0.310338	0.170777	1.81721	0.0691844	0.0885577
ATAD5|79915	276.5	1.0431	0.120605	8.64884	5.2e-18	2.05e-17
ATCAY|85300	1.74437	-0.631123	0.380301	-1.65954	0.0970076	0.121759
ATE1|11101	735.276	-0.451818	0.103917	-4.3479	1.37e-05	2.51e-05
ATF1|466	1231.79	-0.099849	0.0536985	-1.85944	0.0629649	0.0809792
ATF2|1386	1430.9	-0.302751	0.0818029	-3.70098	0.000214765	0.000355331
ATF3|467	6196.11	-1.90297	0.193686	-9.82505	8.78e-23	4.44e-22
ATF4|468	16452	0.040166	0.0643684	0.624002	0.532626	0.583284
ATF5|22809	2397.72	0.821067	0.0805755	10.19	2.2e-24	1.19e-23
ATF6B|1388	5758.71	0.578268	0.0519717	11.1266	9.31e-29	6.25e-28
ATF6|22926	4644.12	0.288977	0.0616046	4.69083	2.72e-06	5.23e-06
ATF7IP2|80063	285.163	0.475206	0.118025	4.02631	5.67e-05	9.81e-05
ATF7IP|55729	3190.12	-0.225925	0.08802	-2.56675	0.0102657	0.0145118
ATF7|11016	5137.01	-0.692236	0.0563596	-12.2825	1.12e-34	1.01e-33
ATG10|83734	289.678	-0.103276	0.0576342	-1.79192	0.0731463	0.0933778
ATG12|9140	1510.7	0.0682843	0.0572406	1.19294	0.232895	0.275577
ATG16L1|55054	2266.45	0.610396	0.0692534	8.81394	1.21e-18	4.91e-18
ATG16L2|89849	898.917	0.547481	0.127684	4.28777	1.8e-05	3.26e-05
ATG2A|23130	1886.91	0.188699	0.0739377	2.55214	0.0107065	0.0151008
ATG2B|55102	2865.71	-0.538982	0.0639584	-8.42708	3.54e-17	1.34e-16
ATG3|64422	2172.1	0.318014	0.0414666	7.66916	1.73e-14	5.64e-14
ATG4A|115201	895.153	0.221678	0.0620611	3.57193	0.000354362	0.000575219
ATG4B|23192	2157.65	0.352237	0.0633519	5.56001	2.7e-08	5.98e-08
ATG4C|84938	569.607	-0.314956	0.0586454	-5.37052	7.85e-08	1.69e-07
ATG4D|84971	815.597	0.941675	0.0826265	11.3968	4.34e-30	3.11e-29
ATG5|9474	2339.46	0.190762	0.0753592	2.53136	0.011362	0.0159827
ATG7|10533	2067.12	0.290845	0.0488211	5.95737	2.56e-09	6.09e-09
ATG9A|79065	3803.2	-0.101127	0.0540991	-1.86929	0.0615826	0.0793217
ATG9B|285973	88.3125	2.2152	0.151017	14.6686	1.02e-48	1.7e-47
ATHL1|80162	2702.32	0.842118	0.186069	4.52584	6.02e-06	1.13e-05
ATIC|471	5415.1	0.976107	0.061991	15.7459	7.32e-56	1.64e-54
ATL1|51062	961.084	-0.710158	0.0995568	-7.1332	9.81e-13	2.9e-12
ATL2|64225	3897.06	-0.457963	0.0865731	-5.28991	1.22e-07	2.6e-07
ATL3|25923	1776.11	0.101557	0.0976552	1.03995	0.298362	0.345826
ATMIN|23300	4905.2	-0.215071	0.0549433	-3.91442	9.06e-05	0.000154121
ATM|472	3174.24	-0.708993	0.0844469	-8.39573	4.63e-17	1.73e-16
ATN1|1822	13003.7	-0.201551	0.0552416	-3.64854	0.000263733	0.000433334
ATOH7|220202	4.55548	0.345309	0.234786	1.47074	0.141362	0.17313
ATOH8|84913	746.432	-3.70014	0.164585	-22.4816	6.29e-112	1.7e-109
ATOX1|475	2396.41	0.965205	0.0820916	11.7577	6.45e-32	5.1e-31
ATP10A|57194	859.336	0.30836	0.114676	2.68897	0.00716722	0.0103034
ATP10B|23120	20.9866	-0.333345	0.231299	-1.44119	0.149532	0.182482
ATP10D|57205	1372.13	-0.571326	0.0881166	-6.48375	8.95e-11	2.34e-10
ATP11A|23250	1952.98	-0.307238	0.110213	-2.78769	0.00530857	0.00772368
ATP11B|23200	3620.13	-0.42832	0.110462	-3.87753	0.000105522	0.00017857
ATP11C|286410	1739.63	-0.355576	0.0903752	-3.93444	8.34e-05	0.000142217
ATP12A|479	4.41426	-1.16648	0.336635	-3.46512	0.000530003	0.000846451
ATP13A1|57130	3748.26	0.872471	0.0590687	14.7704	2.27e-49	3.89e-48
ATP13A2|23400	3144.2	0.833366	0.0855986	9.73575	2.12e-22	1.05e-21
ATP13A3|79572	6107.33	0.253966	0.0851964	2.98095	0.0028736	0.004294
ATP13A4|84239	656.743	-0.291078	0.293804	-0.990723	0.321821	0.37055
ATP13A5|344905	434.038	-1.58492	0.317772	-4.9876	6.11e-07	1.23e-06
ATP1A1|476	40714.1	0.36033	0.0889968	4.0488	5.15e-05	8.95e-05
ATP1A2|477	2977.94	-4.93251	0.260192	-18.9572	3.85e-80	2.13e-78
ATP1A3|478	86.2787	3.39045	0.230146	14.7318	4.03e-49	6.8e-48
ATP1A4|480	64.2862	0.871217	0.249351	3.49394	0.000475942	0.000763236
ATP1B1|481	10294.4	0.327092	0.121259	2.69747	0.00698691	0.0100509
ATP1B2|482	232.618	-1.55538	0.121079	-12.846	9.05e-38	9.46e-37
ATP1B3|483	4782.42	0.46312	0.0879882	5.26343	1.41e-07	2.98e-07
ATP1B4|23439	0.327604	-0.895914	0.442451	-2.02489	0.0428788	0.0563693
ATP2A1|487	22.1389	1.10426	0.159762	6.91191	4.78e-12	1.35e-11
ATP2A2|488	15492.5	0.260893	0.0596809	4.37147	1.23e-05	2.26e-05
ATP2A3|489	3645.88	1.53701	0.145514	10.5627	4.44e-26	2.62e-25
ATP2B1|490	3803.26	-0.423178	0.0791629	-5.34566	9.01e-08	1.93e-07
ATP2B2|491	46.9057	-0.35458	0.210633	-1.6834	0.0922981	0.116322
ATP2B3|492	2.30057	1.55704	0.367308	4.23906	2.24e-05	4.02e-05
ATP2B4|493	13253.8	-1.10246	0.10383	-10.6179	2.46e-26	1.47e-25
ATP2C1|27032	8128.51	0.288575	0.0570391	5.05925	4.21e-07	8.58e-07
ATP2C2|9914	863.363	1.32057	0.183718	7.18804	6.57e-13	1.96e-12
ATP4A|495	1.69973	-0.897561	0.306318	-2.93016	0.00338788	0.0050259
ATP4B|496	1.05595	1.42576	0.370294	3.85035	0.000117948	0.000198959
ATP5A1|498	26190.8	-0.100668	0.0583229	-1.72605	0.0843377	0.106826
ATP5B|506	31123.6	0.108754	0.0737679	1.47428	0.140407	0.172069
ATP5C1|509	8627.63	0.590151	0.0699769	8.43352	3.35e-17	1.27e-16
ATP5D|513	2198.09	0.550083	0.131179	4.19336	2.75e-05	4.89e-05
ATP5EP2|432369	105.331	0.516944	0.104764	4.93435	8.04e-07	1.61e-06
ATP5E|514	11625.4	0.602358	0.0845067	7.12793	1.02e-12	3e-12
ATP5F1|515	7277.93	0.267253	0.0519221	5.1472	2.64e-07	5.48e-07
ATP5G1|516	2634.75	1.20588	0.125204	9.63137	5.89e-22	2.85e-21
ATP5G2|517	13849.4	0.444084	0.0749293	5.92671	3.09e-09	7.31e-09
ATP5G3|518	7831.4	0.273741	0.0736231	3.71813	0.000200699	0.000332849
ATP5H|10476	6216.28	0.596693	0.0828958	7.19811	6.11e-13	1.82e-12
ATP5I|521	3399.03	0.7022	0.0916517	7.66161	1.84e-14	5.97e-14
ATP5J2|9551	3932.76	0.87846	0.0882001	9.95985	2.28e-23	1.19e-22
ATP5J|522	4368.02	0.14936	0.0811614	1.84029	0.065726	0.0843301
ATP5L2|267020	0.953634	-0.010305	0.275562	-0.0373964	0.970169	0.976981
ATP5L|10632	6719.55	-0.0155304	0.0687338	-0.22595	0.82124	0.851991
ATP5O|539	7669.74	-0.00167597	0.0713733	-0.0234817	0.981266	0.985409
ATP5SL|55101	1983.58	0.226143	0.0527956	4.28337	1.84e-05	3.32e-05
ATP5S|27109	342.654	-0.214473	0.0622819	-3.44359	0.000574047	0.000913874
ATP6AP1L|92270	155.396	0.00827181	0.0998721	0.082824	0.933991	0.947496
ATP6AP1|537	12732.3	1.24576	0.070915	17.5669	4.41e-69	1.64e-67
ATP6AP2|10159	10577.1	0.411686	0.0546387	7.53468	4.9e-14	1.55e-13
ATP6V0A1|535	3850.95	-0.154955	0.0590566	-2.62385	0.00869433	0.0123919
ATP6V0A2|23545	1361.77	0.115559	0.0536106	2.15553	0.0311208	0.0417218
ATP6V0A4|50617	331.543	0.420533	0.287505	1.4627	0.14355	0.175611
ATP6V0B|533	6143.29	1.50642	0.0809574	18.6076	2.79e-77	1.41e-75
ATP6V0C|527	7109.4	1.11831	0.0759487	14.7246	4.48e-49	7.53e-48
ATP6V0D1|9114	4715.77	0.337069	0.0692113	4.87014	1.12e-06	2.21e-06
ATP6V0D2|245972	66.6441	0.905646	0.251046	3.60749	0.000309169	0.000504758
ATP6V0E1|8992	8822.86	0.414183	0.0689863	6.00385	1.93e-09	4.61e-09
ATP6V0E2|155066	3174.66	0.923835	0.0998913	9.2484	2.28e-20	1.02e-19
ATP6V1A|523	5537.3	0.35977	0.0527957	6.81439	9.47e-12	2.63e-11
ATP6V1B1|525	1389.03	0.0196747	0.227548	0.0864641	0.931097	0.945199
ATP6V1B2|526	5346.7	0.119769	0.0621278	1.92779	0.0538812	0.0698911
ATP6V1C1|528	5194.29	0.481232	0.0703048	6.84494	7.65e-12	2.14e-11
ATP6V1C2|245973	370.826	1.11587	0.162744	6.85658	7.05e-12	1.97e-11
ATP6V1D|51382	3232.1	0.394771	0.0567638	6.95462	3.54e-12	1.01e-11
ATP6V1E1|529	6348.29	0.168556	0.0582946	2.89145	0.00383472	0.00565396
ATP6V1E2|90423	214.494	0.0204358	0.0983107	0.207869	0.835331	0.864495
ATP6V1F|9296	4370.51	0.856865	0.0738529	11.6023	4.01e-31	3.04e-30
ATP6V1G1|9550	6817.29	0.85205	0.0668775	12.7405	3.52e-37	3.55e-36
ATP6V1G2|534	107.31	0.919746	0.151949	6.05298	1.42e-09	3.44e-09
ATP6V1G3|127124	0.220902	0.318919	0.737072	0.432684	0.665244	0.71054
ATP6V1H|51606	3755.83	0.634107	0.0651713	9.72984	2.25e-22	1.11e-21
ATP7A|538	1756.06	-0.316336	0.0900372	-3.51339	0.000442423	0.000711708
ATP7B|540	1083.55	0.99968	0.125936	7.93802	2.05e-15	7.04e-15
ATP8A1|10396	1233.23	-0.742766	0.143427	-5.17872	2.23e-07	4.65e-07
ATP8A2|51761	53.4253	-0.481495	0.192636	-2.49951	0.0124367	0.0174153
ATP8B1|5205	4699.24	0.928369	0.108315	8.57105	1.03e-17	3.97e-17
ATP8B2|57198	2490	-0.38796	0.0846026	-4.58568	4.53e-06	8.56e-06
ATP8B3|148229	102.873	1.23026	0.144072	8.53922	1.35e-17	5.2e-17
ATP8B4|79895	389.681	-1.49985	0.137825	-10.8823	1.4e-27	8.86e-27
ATP8B5P|158381	84.034	0.426676	0.0963817	4.42694	9.56e-06	1.76e-05
ATP9A|10079	9919.35	-0.400207	0.11287	-3.54574	0.000391513	0.000633259
ATP9B|374868	1226.15	-0.422318	0.0549706	-7.68261	1.56e-14	5.09e-14
ATPAF1|64756	3575.58	-0.282725	0.069067	-4.09349	4.25e-05	7.44e-05
ATPAF2|91647	733.441	0.442268	0.0699052	6.32668	2.5e-10	6.36e-10
ATPBD4|89978	352.586	-0.194063	0.0688573	-2.81834	0.00482731	0.0070466
ATPIF1|93974	3349.24	1.01496	0.0890164	11.402	4.09e-30	2.93e-29
ATRIP|84126	854.246	0.709621	0.0780584	9.09089	9.82e-20	4.26e-19
ATRNL1|26033	251.713	0.602915	0.245115	2.45972	0.0139047	0.0193653
ATRN|8455	5765.12	-0.128579	0.0581023	-2.21297	0.0268999	0.0363378
ATRX|546	6113.21	-0.440779	0.0779858	-5.65204	1.59e-08	3.58e-08
ATR|545	2411.55	-0.03594	0.0654798	-0.548872	0.583094	0.632057
ATXN10|25814	5997.32	0.309547	0.0472418	6.5524	5.66e-11	1.5e-10
ATXN1L|342371	3930.03	-0.852773	0.068744	-12.4051	2.45e-35	2.27e-34
ATXN1|6310	2872.74	0.0440462	0.0743727	0.592236	0.553693	0.604217
ATXN2L|11273	6177.97	0.611562	0.046197	13.2381	5.29e-40	6.09e-39
ATXN2|6311	2266.51	0.0257409	0.0475412	0.541444	0.588202	0.637205
ATXN3|4287	1326.82	-0.385225	0.0569818	-6.76049	1.38e-11	3.79e-11
ATXN7L1|222255	638.952	-0.374185	0.06454	-5.79773	6.72e-09	1.55e-08
ATXN7L2|127002	218.93	0.429372	0.0962157	4.4626	8.1e-06	1.5e-05
ATXN7L3B|552889	8563.7	0.0841466	0.0574126	1.46565	0.142745	0.17467
ATXN7L3|56970	3325.42	0.462749	0.0491951	9.40641	5.13e-21	2.37e-20
ATXN7|6314	1999	-0.378832	0.0653172	-5.79988	6.64e-09	1.53e-08
ATXN8OS|6315	0.304053	1.6952	2.46502	0.6877	0.491641	0.543036
AUH|549	755.923	-0.56435	0.0597648	-9.44284	3.63e-21	1.69e-20
AUP1|550	5935.68	0.730846	0.0531072	13.7617	4.33e-43	5.69e-42
AURKAIP1|54998	2984.05	0.936225	0.119955	7.80484	5.96e-15	1.99e-14
AURKAPS1|6791	28.4935	1.15181	0.115359	9.98458	1.78e-23	9.31e-23
AURKA|6790	922.232	3.22229	0.131059	24.5866	1.76e-133	2.28e-130
AURKB|9212	424.942	3.66415	0.179252	20.4413	7.18e-93	6.86e-91
AURKC|6795	36.513	0.0676631	0.133971	0.505059	0.613517	0.661226
AUTS2|26053	4561.47	0.0225439	0.0986648	0.228489	0.819266	0.850033
AVEN|57099	550.834	0.0693954	0.0815391	0.85107	0.39473	0.445505
AVIL|10677	134.075	0.22191	0.141959	1.56319	0.118007	0.146299
AVL9|23080	1094.9	0.508752	0.0927605	5.48458	4.14e-08	9.08e-08
AVPI1|60370	761.984	-1.33987	0.109647	-12.2199	2.43e-34	2.15e-33
AVPR1A|552	199.202	-1.91627	0.160868	-11.9121	1.02e-32	8.36e-32
AVPR1B|553	0.417924	1.22409	0.515391	2.37507	0.0175455	0.0241752
AVPR2|554	165.949	-2.86579	0.1775	-16.1453	1.23e-58	3.07e-57
AVP|551	0.229847	-0.961993	0.761701	-1.26295	0.206606	0.24667
AWAT1|158833	0.859535	1.27793	0.555157	2.30193	0.0213391	0.0291348
AWAT2|158835	5.53366	0.629105	0.412927	1.52353	0.127627	0.157535
AXIN1|8312	2084.4	0.935915	0.0724177	12.9238	3.3e-38	3.51e-37
AXIN2|8313	784.666	-0.767898	0.118055	-6.50458	7.79e-11	2.05e-10
AXL|558	3988.74	-0.638376	0.08783	-7.26831	3.64e-13	1.1e-12
AZGP1|563	63318.7	0.336804	0.170853	1.97131	0.0486882	0.0635652
AZI1|22994	834.526	1.01059	0.121624	8.30911	9.64e-17	3.54e-16
AZI2|64343	2977.07	-0.46762	0.0592596	-7.89105	3e-15	1.02e-14
AZIN1|51582	13405.2	0.61061	0.0753225	8.1066	5.21e-16	1.84e-15
AZU1|566	24.9781	1.54288	0.314215	4.91026	9.1e-07	1.81e-06
B2M|567	113291	0.233805	0.104172	2.24441	0.0248062	0.0336471
B3GALNT1|8706	1512.38	0.852965	0.0888272	9.60252	7.8e-22	3.75e-21
B3GALNT2|148789	2219.69	0.591921	0.0652937	9.06552	1.24e-19	5.35e-19
B3GALT1|8708	32.7788	-3.07303	0.242393	-12.6779	7.84e-37	7.78e-36
B3GALT2|8707	23.5732	-1.27372	0.141635	-8.99293	2.41e-19	1.02e-18
B3GALT4|8705	549.191	0.335146	0.103517	3.23761	0.00120537	0.00186431
B3GALT5|10317	191.012	-0.248433	0.271658	-0.914506	0.360451	0.410426
B3GALT6|126792	1484.23	0.607888	0.0795617	7.64046	2.16e-14	7e-14
B3GALTL|145173	746.381	-0.0226537	0.0618192	-0.366451	0.714029	0.755677
B3GAT1|27087	192.443	-1.05775	0.269986	-3.9178	8.94e-05	0.000152132
B3GAT2|135152	26.1773	-0.347528	0.138424	-2.51061	0.0120522	0.0169036
B3GAT3|26229	1793.63	1.07269	0.0992348	10.8096	3.1e-27	1.93e-26
B3GNT1|11041	1553.02	-0.37014	0.069355	-5.33688	9.46e-08	2.02e-07
B3GNT2|10678	2718.73	-0.0107755	0.0629147	-0.171271	0.864011	0.888555
B3GNT3|10331	458.738	-0.458661	0.245351	-1.86941	0.0615663	0.0793059
B3GNT4|79369	19.6146	2.19764	0.21105	10.4129	2.17e-25	1.23e-24
B3GNT5|84002	987.674	-0.762397	0.156304	-4.87764	1.07e-06	2.13e-06
B3GNT6|192134	0.822682	0.401006	0.495921	0.808609	0.41874	0.469938
B3GNT7|93010	372.78	0.661924	0.149525	4.42684	9.56e-06	1.76e-05
B3GNT8|374907	202.688	0.38613	0.120888	3.19412	0.00140258	0.00215666
B3GNT9|84752	820.507	0.397862	0.0810944	4.90616	9.29e-07	1.85e-06
B3GNTL1|146712	191.501	0.861179	0.0973176	8.84917	8.82e-19	3.61e-18
B4GALNT1|2583	186.859	1.7325	0.167541	10.3408	4.61e-25	2.58e-24
B4GALNT2|124872	42.4307	3.24975	0.351621	9.24221	2.41e-20	1.08e-19
B4GALNT3|283358	682.059	1.66697	0.183917	9.0637	1.26e-19	5.43e-19
B4GALNT4|338707	1043.08	1.82023	0.192012	9.47978	2.55e-21	1.19e-20
B4GALT1|2683	15536.4	0.726373	0.0882897	8.22715	1.92e-16	6.92e-16
B4GALT2|8704	2868.78	0.663977	0.0843817	7.86874	3.58e-15	1.21e-14
B4GALT3|8703	3381.23	1.31076	0.068477	19.1416	1.14e-81	6.66e-80
B4GALT4|8702	1352.43	0.623198	0.0565081	11.0285	2.79e-28	1.82e-27
B4GALT5|9334	5038.84	-0.0617965	0.0789762	-0.782469	0.433939	0.485153
B4GALT6|9331	320.561	-1.21771	0.115075	-10.5819	3.62e-26	2.14e-25
B4GALT7|11285	1193.25	0.623417	0.0818398	7.61753	2.59e-14	8.33e-14
B9D1|27077	406.777	0.672758	0.103561	6.49627	8.23e-11	2.16e-10
B9D2|80776	215.902	0.514465	0.0925983	5.55588	2.76e-08	6.12e-08
BAALC|79870	328.478	-1.22962	0.187668	-6.55212	5.67e-11	1.5e-10
BAAT|570	2.21519	0.647522	0.21028	3.07933	0.00207466	0.00313692
BACE1|23621	3035.98	-0.600988	0.0669199	-8.9807	2.69e-19	1.13e-18
BACE2|25825	3359.71	0.391884	0.112232	3.49174	0.00047988	0.000769236
BACH1|571	2347.04	-0.310038	0.0826227	-3.75245	0.000175113	0.000291555
BACH2|60468	532.4	-1.42703	0.123207	-11.5824	5.06e-31	3.81e-30
BAD|572	1947.31	0.59695	0.0926296	6.44449	1.16e-10	3.01e-10
BAG1|573	4112.83	0.385713	0.0836919	4.60873	4.05e-06	7.7e-06
BAG2|9532	475.932	0.21333	0.127183	1.67734	0.0934753	0.117712
BAG3|9531	4531.64	0.146878	0.0897761	1.63605	0.10183	0.127361
BAG4|9530	708.998	0.00204445	0.116687	0.0175209	0.986021	0.989013
BAG5|9529	4106.89	-0.280862	0.0519149	-5.41005	6.3e-08	1.37e-07
BAGE2|85319	18.1083	-0.209356	0.206016	-1.01621	0.309528	0.357726
BAGE|574	1.10825	2.08989	0.906099	2.30647	0.0210844	0.0288031
BAHCC1|57597	1236.79	-0.148392	0.121749	-1.21884	0.222905	0.26458
BAHD1|22893	2114.39	0.250055	0.0620962	4.0269	5.65e-05	9.79e-05
BAI1|575	110.689	-0.159617	0.219949	-0.725701	0.468022	0.519773
BAI2|576	1238.66	1.71083	0.192182	8.9021	5.48e-19	2.27e-18
BAI3|577	27.6248	-2.14238	0.174342	-12.2884	1.05e-34	9.42e-34
BAIAP2L1|55971	2028.73	1.27003	0.0989824	12.8309	1.1e-37	1.14e-36
BAIAP2L2|80115	48.4088	1.3979	0.192102	7.27686	3.42e-13	1.04e-12
BAIAP2|10458	2962.81	1.07553	0.102118	10.5322	6.14e-26	3.6e-25
BAIAP3|8938	672.389	0.968801	0.182478	5.30913	1.1e-07	2.34e-07
BAK1|578	1005.21	1.01316	0.0697885	14.5176	9.38e-48	1.5e-46
BAMBI|25805	3333.79	1.29422	0.165604	7.81517	5.49e-15	1.84e-14
BANF1|8815	6220.1	0.980818	0.0747533	13.1207	2.5e-39	2.81e-38
BANF2|140836	0.114414	0.020165	1.12026	0.0180003	0.985639	0.988782
BANK1|55024	275.338	-1.53293	0.229353	-6.68374	2.33e-11	6.32e-11
BANP|54971	629.37	0.395431	0.0673365	5.87246	4.29e-09	1.01e-08
BAP1|8314	4085.96	0.121656	0.047803	2.54495	0.0109293	0.0154029
BARD1|580	306.159	1.00541	0.138259	7.27189	3.55e-13	1.08e-12
BARHL1|56751	0.224199	0.242263	0.702115	0.345047	0.730059	0.770219
BARHL2|343472	0.250878	0.736903	0.809888	0.909883	0.362884	0.412931
BARX1|56033	32.6534	1.38367	0.28775	4.80858	1.52e-06	2.98e-06
BARX2|8538	1706.97	-0.432092	0.221325	-1.9523	0.0509027	0.0662478
BASE|317716	0.814265	2.92296	0.739054	3.955	7.65e-05	0.000130936
BASP1|10409	1465.3	1.10897	0.121819	9.10342	8.75e-20	3.8e-19
BAT1|7919	14055.6	0.0960444	0.0465131	2.06489	0.0389333	0.0514913
BAT2L1|84726	14361.3	-0.268003	0.0599684	-4.46907	7.86e-06	1.46e-05
BAT2L2|23215	13924.5	0.278394	0.0645697	4.31152	1.62e-05	2.94e-05
BAT2|7916	16359.5	0.380552	0.0528794	7.19659	6.17e-13	1.84e-12
BAT3|7917	10941.2	0.323197	0.0524188	6.16567	7.02e-10	1.73e-09
BAT4|7918	966.327	0.295414	0.0774287	3.81531	0.000136014	0.000228428
BAT5|7920	2484.75	0.67844	0.0569284	11.9174	9.6e-33	7.86e-32
BATF2|116071	354.818	1.21501	0.169241	7.17918	7.01e-13	2.09e-12
BATF3|55509	75.5145	0.318922	0.136203	2.34152	0.0192052	0.0263467
BATF|10538	509.578	1.1664	0.161718	7.21257	5.49e-13	1.64e-12
BAX|581	1356.89	1.20787	0.0880538	13.7174	7.99e-43	1.04e-41
BAZ1A|11177	3185.41	0.521645	0.0636532	8.19511	2.5e-16	8.99e-16
BAZ1B|9031	6664.76	0.249393	0.0540134	4.61725	3.89e-06	7.39e-06
BAZ2A|11176	7661.48	-0.00147028	0.0539259	-0.0272649	0.978248	0.983188
BAZ2B|29994	2622.41	-0.739532	0.0771705	-9.58309	9.42e-22	4.5e-21
BBC3|27113	437.498	1.29043	0.141945	9.09106	9.81e-20	4.25e-19
BBOX1|8424	890.115	-2.10862	0.26866	-7.84864	4.21e-15	1.42e-14
BBS10|79738	1247.33	-0.694804	0.0703163	-9.88112	5.03e-23	2.57e-22
BBS12|166379	425.731	-0.601815	0.0685136	-8.78388	1.58e-18	6.39e-18
BBS1|582	2574.44	0.0227291	0.0826376	0.275045	0.783282	0.818357
BBS2|583	2482.1	-0.679435	0.0553455	-12.2762	1.22e-34	1.09e-33
BBS4|585	1118.26	0.109129	0.0673421	1.62052	0.10512	0.131223
BBS5|129880	574.757	-0.0145236	0.0697032	-0.208363	0.834945	0.864142
BBS7|55212	729.259	-0.521822	0.0582293	-8.96149	3.2e-19	1.35e-18
BBS9|27241	821.26	-0.356734	0.0601378	-5.93195	2.99e-09	7.09e-09
BBX|56987	5031	-0.43075	0.0758965	-5.6755	1.38e-08	3.13e-08
BCAM|4059	15208.1	0.52762	0.135109	3.90514	9.42e-05	0.000159933
BCAN|63827	67.1275	0.364096	0.212125	1.71643	0.0860841	0.108882
BCAP29|55973	3565.29	-0.233072	0.0711099	-3.27763	0.00104683	0.00162853
BCAP31|10134	15891.9	0.42177	0.0832272	5.0677	4.03e-07	8.23e-07
BCAR1|9564	2782.85	0.475891	0.0861553	5.52364	3.32e-08	7.32e-08
BCAR3|8412	2058.18	-0.0082008	0.0903336	-0.0907835	0.927665	0.942303
BCAR4|400500	3.12919	3.48203	0.423557	8.22092	2.02e-16	7.28e-16
BCAS1|8537	1548.32	2.57032	0.228216	11.2627	2.01e-29	1.39e-28
BCAS2|10286	2019.49	0.19881	0.0514558	3.86371	0.00011168	0.000188729
BCAS3|54828	1523.45	-0.0785848	0.0793852	-0.989917	0.322215	0.370981
BCAS4|55653	2146.32	0.706052	0.0914746	7.71856	1.18e-14	3.87e-14
BCAT1|586	1170.07	0.355446	0.156643	2.26914	0.0232598	0.0316309
BCAT2|587	1780.83	0.852007	0.0992475	8.58467	9.11e-18	3.54e-17
BCCIP|56647	3110.36	0.64264	0.0566156	11.3509	7.34e-30	5.2e-29
BCDIN3D|144233	601.799	0.421504	0.0555249	7.59126	3.17e-14	1.02e-13
BCHE|590	183.275	-2.02829	0.202388	-10.0218	1.22e-23	6.43e-23
BCKDHA|593	2588.78	0.175526	0.0782844	2.24216	0.0249509	0.0338316
BCKDHB|594	1315.77	-0.645233	0.0827551	-7.79691	6.34e-15	2.11e-14
BCKDK|10295	3122.83	0.650867	0.0630223	10.3276	5.29e-25	2.96e-24
BCL10|8915	1324.81	0.00114493	0.051494	0.0222342	0.982261	0.986103
BCL11A|53335	486.754	-0.266883	0.247862	-1.07674	0.281596	0.327853
BCL11B|64919	334.985	0.192545	0.169453	1.13627	0.255842	0.300542
BCL2A1|597	156.386	0.874967	0.167734	5.21639	1.82e-07	3.82e-07
BCL2L10|10017	14.5168	-0.136169	0.193748	-0.702814	0.482171	0.533694
BCL2L11|10018	2735.38	0.31493	0.0735634	4.28106	1.86e-05	3.35e-05
BCL2L12|83596	627.989	1.30225	0.0919744	14.1588	1.65e-45	2.4e-44
BCL2L13|23786	3897.64	-0.259612	0.0607403	-4.27413	1.92e-05	3.45e-05
BCL2L14|79370	70.1306	-0.0424362	0.212399	-0.199795	0.841641	0.869467
BCL2L15|440603	27.1347	0.857669	0.162451	5.27956	1.29e-07	2.74e-07
BCL2L1|598	6213.42	0.498128	0.0587376	8.48056	2.24e-17	8.53e-17
BCL2L2|599	3817.23	-0.946811	0.0680334	-13.9169	5e-44	6.86e-43
BCL2|596	5228.64	-0.317291	0.132394	-2.39656	0.0165499	0.0228648
BCL3|602	2595.94	1.1348	0.103757	10.9371	7.66e-28	4.9e-27
BCL6B|255877	1083.75	-0.818944	0.103273	-7.92988	2.19e-15	7.51e-15
BCL6|604	5058.1	-1.04225	0.0935815	-11.1374	8.25e-29	5.55e-28
BCL7A|605	1487.17	0.0810916	0.0707282	1.14653	0.251578	0.295902
BCL7B|9275	2533.8	-0.0042823	0.0625309	-0.0684829	0.945401	0.956583
BCL7C|9274	1857.03	0.809981	0.0975681	8.3017	1.03e-16	3.76e-16
BCL8|606	14.1365	-0.688883	0.183357	-3.75706	0.000171923	0.000286464
BCL9L|283149	5611.36	-0.0627053	0.0552912	-1.13409	0.256756	0.301435
BCL9|607	2597.66	1.14845	0.0698842	16.4336	1.1e-60	3.01e-59
BCLAF1|9774	10715.7	-0.154927	0.0621999	-2.49079	0.012746	0.0178293
BCMO1|53630	12.1984	0.278009	0.194669	1.42811	0.15326	0.186763
BCO2|83875	53.0411	-0.695868	0.138116	-5.03829	4.7e-07	9.55e-07
BCORL1|63035	1269.42	-0.0329388	0.0694052	-0.474587	0.635081	0.682343
BCOR|54880	2818.05	0.451231	0.0748948	6.02486	1.69e-09	4.07e-09
BCR|613	4608.04	0.00416695	0.0663679	0.0627855	0.949937	0.960226
BCS1L|617	875.339	0.353113	0.0579706	6.09123	1.12e-09	2.73e-09
BDH1|622	1393.64	0.738956	0.120411	6.13695	8.41e-10	2.06e-09
BDH2|56898	1992.69	-0.780917	0.0795778	-9.81324	9.87e-23	4.98e-22
BDKRB1|623	50.4043	0.0211213	0.166111	0.127152	0.89882	0.917831
BDKRB2|624	1022.5	-0.69068	0.122706	-5.62875	1.82e-08	4.08e-08
BDNFOS|497258	184.87	-0.766656	0.0963771	-7.95475	1.79e-15	6.17e-15
BDNF|627	39.6599	-1.10416	0.187414	-5.89157	3.83e-09	8.98e-09
BDP1|55814	2988.3	-0.496465	0.090147	-5.50729	3.64e-08	8.01e-08
BEAN|146227	85.1306	0.343097	0.128837	2.66303	0.0077441	0.011091
BECN1|8678	4693.19	0.118012	0.0554457	2.12843	0.0333018	0.0444867
BEGAIN|57596	104.221	-0.953402	0.181418	-5.25528	1.48e-07	3.11e-07
BEND2|139105	0.575784	-2.16984	0.449749	-4.82455	1.4e-06	2.76e-06
BEND3|57673	424.02	0.876114	0.0934229	9.37794	6.73e-21	3.08e-20
BEND4|389206	11.4891	-0.306329	0.264247	-1.15925	0.246354	0.290218
BEND5|79656	213.119	-0.912442	0.121965	-7.48117	7.37e-14	2.32e-13
BEND6|221336	111.029	0.737369	0.129774	5.68194	1.33e-08	3.02e-08
BEND7|222389	848.927	-0.953866	0.14453	-6.59978	4.12e-11	1.1e-10
BEST1|7439	141.939	-1.0189	0.102907	-9.90117	4.11e-23	2.12e-22
BEST2|54831	0.618047	0.410147	0.401071	1.02263	0.306482	0.354521
BEST3|144453	10.8662	0.247149	0.254599	0.970737	0.331679	0.380755
BEST4|266675	21.0688	0.285889	0.17848	1.6018	0.109199	0.135898
BET1L|51272	4888.04	0.140033	0.0485901	2.88191	0.00395267	0.00582039
BET1|10282	1428.47	0.129467	0.0565402	2.28981	0.0220322	0.0300316
BET3L|100128327	2.39055	-0.30205	0.187283	-1.6128	0.106789	0.13317
BEX1|55859	426.651	3.4687	0.313636	11.0596	1.97e-28	1.3e-27
BEX2|84707	654.637	-0.083025	0.164474	-0.50479	0.613707	0.661345
BEX4|56271	2446.54	-0.0138613	0.0842798	-0.164468	0.869363	0.892987
BEX5|340542	178.363	-0.113829	0.140513	-0.810099	0.417884	0.469166
BFAR|51283	3799.03	0.282863	0.0409614	6.9056	5e-12	1.41e-11
BFSP1|631	188.034	0.75985	0.12022	6.3205	2.61e-10	6.61e-10
BFSP2|8419	12.7432	2.73629	0.284021	9.63411	5.74e-22	2.78e-21
BGLAP|632	82.2045	0.569406	0.103863	5.4823	4.2e-08	9.2e-08
BGN|633	27262.5	2.36097	0.122252	19.3123	4.24e-83	2.62e-81
BHLHA15|168620	17.4255	1.33051	0.209789	6.34213	2.27e-10	5.77e-10
BHLHB9|80823	416.664	-0.286438	0.0810297	-3.53497	0.000407818	0.000658375
BHLHE22|27319	119.382	-0.819939	0.133306	-6.1508	7.71e-10	1.89e-09
BHLHE40|8553	23249.9	0.545272	0.116211	4.6921	2.7e-06	5.2e-06
BHLHE41|79365	4053.99	-1.20341	0.121126	-9.93514	2.93e-23	1.51e-22
BHMT2|23743	806.93	-3.34308	0.181445	-18.4247	8.33e-76	4.01e-74
BHMT|635	7.70532	-0.804619	0.221802	-3.62764	0.000286026	0.000468699
BICC1|80114	595.597	-1.10031	0.156664	-7.02342	2.17e-12	6.26e-12
BICD1|636	347.945	0.0292724	0.105739	0.276836	0.781906	0.817227
BICD2|23299	2465.75	-0.226225	0.0510102	-4.4349	9.21e-06	1.7e-05
BID|637	1237.07	0.57343	0.0720476	7.95905	1.73e-15	5.96e-15
BIK|638	566.389	1.9887	0.173665	11.4514	2.31e-30	1.68e-29
BIN1|274	1716.79	-0.930589	0.147534	-6.3076	2.83e-10	7.17e-10
BIN2|51411	516.421	0.549649	0.131264	4.18737	2.82e-05	5.02e-05
BIN3|55909	1012.55	-0.175383	0.0692071	-2.53418	0.0112711	0.0158628
BIRC2|329	3567.21	-0.27946	0.0615469	-4.54059	5.61e-06	1.05e-05
BIRC3|330	1190.21	-0.0317844	0.156675	-0.202868	0.839238	0.867618
BIRC5|332	791.898	3.60186	0.190283	18.929	6.58e-80	3.64e-78
BIRC6|57448	6936.72	-0.146395	0.0758324	-1.93051	0.0535433	0.0694852
BIRC7|79444	13.4496	1.06403	0.283774	3.74956	0.000177144	0.000294851
BIVM|54841	1326.06	-0.458733	0.0824972	-5.56058	2.69e-08	5.96e-08
BLCAP|10904	5656.7	-0.587591	0.0695846	-8.44427	3.06e-17	1.16e-16
BLID|414899	0.276185	-0.544574	0.633902	-0.859082	0.390295	0.44116
BLK|640	48.3176	1.9394	0.286433	6.77085	1.28e-11	3.53e-11
BLMH|642	2344.25	0.7675	0.108264	7.08914	1.35e-12	3.95e-12
BLM|641	390.426	2.19188	0.13085	16.7511	5.56e-63	1.64e-61
BLNK|29760	678.639	0.961155	0.100251	9.5875	9.02e-22	4.32e-21
BLOC1S1|2647	2360.89	0.37038	0.0922927	4.0131	5.99e-05	0.000103403
BLOC1S2|282991	1864.82	0.415906	0.0550008	7.56182	3.97e-14	1.27e-13
BLOC1S3|388552	989.483	0.849061	0.0571762	14.8499	6.97e-50	1.21e-48
BLVRA|644	3233.78	0.730989	0.0979269	7.46465	8.35e-14	2.62e-13
BLVRB|645	3930.33	0.820674	0.126739	6.47529	9.46e-11	2.47e-10
BLZF1|8548	1886.19	0.446712	0.0612687	7.29104	3.08e-13	9.37e-13
BMF|90427	1387.5	0.916215	0.0850222	10.7762	4.46e-27	2.76e-26
BMI1|648	5666.45	0.680322	0.084049	8.09435	5.76e-16	2.03e-15
BMP10|27302	0.134782	0.28621	1.33255	0.214784	0.829936	0.859595
BMP15|9210	0.0801343	-0.162048	1.11945	-0.144757	0.884902	0.905895
BMP1|649	1842.89	0.611329	0.101959	5.99584	2.02e-09	4.84e-09
BMP2K|55589	1289.76	-0.471921	0.110008	-4.28987	1.79e-05	3.23e-05
BMP2|650	324.764	-2.75744	0.16241	-16.9782	1.19e-64	3.8e-63
BMP3|651	107.474	-4.15158	0.295759	-14.037	9.25e-45	1.31e-43
BMP4|652	921.596	0.0443142	0.1572	0.281897	0.778023	0.813674
BMP5|653	89.2327	-1.9801	0.280079	-7.06978	1.55e-12	4.53e-12
BMP6|654	541.069	-1.91285	0.159099	-12.023	2.69e-33	2.26e-32
BMP7|655	581.882	0.840889	0.209276	4.01808	5.87e-05	0.000101393
BMP8A|353500	491.792	2.6802	0.122202	21.9325	1.27e-106	2.41e-104
BMP8B|656	209.079	1.0386	0.134073	7.7465	9.45e-15	3.11e-14
BMPER|168667	195.977	-3.27531	0.189973	-17.241	1.31e-66	4.51e-65
BMPR1A|657	1959.79	-0.541931	0.0742443	-7.29929	2.89e-13	8.83e-13
BMPR1B|658	6479.61	4.47543	0.280494	15.9555	2.61e-57	6.22e-56
BMPR2|659	8489.6	-0.472588	0.0696824	-6.78202	1.19e-11	3.28e-11
BMS1P4|729096	93.655	-0.313243	0.116402	-2.69104	0.00712295	0.0102428
BMS1P5|399761	229.98	-0.724502	0.100567	-7.20415	5.84e-13	1.75e-12
BMS1|9790	3596.87	0.128801	0.0488572	2.63627	0.0083822	0.0119662
BMX|660	225.047	-3.04606	0.182376	-16.7021	1.27e-62	3.68e-61
BNC1|646	110.027	-1.57827	0.253016	-6.23783	4.44e-10	1.11e-09
BNC2|54796	921.728	-0.540434	0.136103	-3.97078	7.16e-05	0.000122841
BNIP1|662	522.225	0.505351	0.0647201	7.80826	5.8e-15	1.94e-14
BNIP2|663	2572.09	-0.710191	0.063577	-11.1706	5.68e-29	3.85e-28
BNIP3L|665	9853.83	-0.73967	0.101327	-7.29983	2.88e-13	8.8e-13
BNIP3|664	2935.82	-0.128818	0.107186	-1.20181	0.229435	0.271731
BNIPL|149428	1404.39	1.00828	0.203648	4.95108	7.38e-07	1.48e-06
BOC|91653	2910.23	-1.58515	0.125821	-12.5985	2.15e-36	2.11e-35
BOD1L|259282	4207.82	-0.521285	0.068669	-7.59127	3.17e-14	1.02e-13
BOD1|91272	2593.37	0.187604	0.0595722	3.14918	0.00163728	0.00250097
BOK|666	4287.36	-1.1938	0.139035	-8.58633	8.98e-18	3.49e-17
BOLA1|51027	749.071	0.989171	0.0853966	11.5833	5.01e-31	3.78e-30
BOLA2|552900	2443.02	1.4227	0.08327	17.0854	1.91e-65	6.31e-64
BOLA3|388962	648.439	0.765768	0.0799021	9.58383	9.35e-22	4.47e-21
BOLL|66037	0.944291	1.54258	0.394215	3.91305	9.11e-05	0.000154965
BOP1|23246	931.226	1.92277	0.1678	11.4587	2.13e-30	1.55e-29
BPESC1|60467	0.0909966	-0.0417306	1.17087	-0.0356407	0.971569	0.977936
BPGM|669	1303.85	0.351453	0.061535	5.71144	1.12e-08	2.55e-08
BPHL|670	1253.51	0.0414659	0.0785796	0.527694	0.597712	0.646287
BPIL1|80341	366.138	0.690326	0.323233	2.13569	0.0327047	0.043731
BPIL2|254240	0.313641	0.907262	0.64462	1.40744	0.159298	0.19371
BPIL3|128859	0.596035	2.27255	0.942078	2.41227	0.0158534	0.0219492
BPI|671	27.9903	-0.0894891	0.282661	-0.316595	0.751551	0.789392
BPNT1|10380	2184.75	0.86495	0.0554247	15.6059	6.64e-55	1.43e-53
BPTF|2186	6508.54	-0.0422015	0.0814753	-0.517967	0.604481	0.652521
BRAF|673	540.457	-0.0682573	0.0863959	-0.790053	0.429497	0.480793
BRAP|8315	1775.48	-0.00421092	0.0435451	-0.0967026	0.922963	0.938308
BRCA1|672	811.681	0.952629	0.106917	8.90998	5.1e-19	2.12e-18
BRCA2|675	383.241	1.63257	0.140388	11.629	2.93e-31	2.25e-30
BRCC3|79184	1804.2	0.564946	0.0573029	9.85894	6.27e-23	3.19e-22
BRD1|23774	2414.91	-0.0669505	0.0483989	-1.38331	0.166571	0.201899
BRD2|6046	14567.9	0.159101	0.0440268	3.61374	0.000301811	0.000493323
BRD3|8019	3061.3	0.282692	0.0607341	4.65459	3.25e-06	6.21e-06
BRD4|23476	4276.34	0.275145	0.0517567	5.31611	1.06e-07	2.26e-07
BRD7P3|23629	1.33196	-0.636168	0.239872	-2.65211	0.00799903	0.0114385
BRD7|29117	3242.93	0.0364186	0.0551087	0.660851	0.508708	0.559983
BRD8|10902	3002.36	0.0227342	0.0538211	0.422404	0.672731	0.717538
BRD9|65980	1876.24	0.164134	0.0467367	3.51188	0.000444951	0.000715598
BRDT|676	11.5979	1.61054	0.351335	4.58406	4.56e-06	8.63e-06
BREA2|286076	11.6837	1.04322	0.169286	6.16246	7.16e-10	1.76e-09
BRE|9577	1603.79	0.119271	0.0476347	2.50386	0.0122846	0.0172122
BRF1|2972	1696.98	0.511514	0.0757743	6.7505	1.47e-11	4.05e-11
BRF2|55290	1088.07	0.507603	0.0912954	5.56	2.7e-08	5.98e-08
BRI3BP|140707	270.243	1.44381	0.109356	13.2028	8.45e-40	9.66e-39
BRI3|25798	3279.12	0.0245052	0.0839329	0.291962	0.770315	0.806842
BRIP1|83990	274.748	2.16457	0.155718	13.9006	6.28e-44	8.58e-43
BRIX1|55299	1951.95	0.790409	0.0702716	11.2479	2.37e-29	1.64e-28
BRMS1L|84312	537.811	-0.345666	0.0633344	-5.45779	4.82e-08	1.05e-07
BRMS1|25855	2325.79	1.13691	0.0937537	12.1266	7.64e-34	6.62e-33
BRP44L|51660	1459.66	-0.389745	0.0848967	-4.59081	4.42e-06	8.37e-06
BRP44|25874	3268.76	0.940642	0.0945204	9.95174	2.48e-23	1.29e-22
BRPF1|7862	1616.83	0.155046	0.054689	2.83504	0.00458196	0.00670049
BRPF3|27154	3553.88	0.158759	0.0649326	2.44497	0.0144862	0.0201335
BRS3|680	0.521164	-0.238075	0.445605	-0.534275	0.593151	0.641961
BRSK1|84446	268.1	1.39026	0.180341	7.70906	1.27e-14	4.16e-14
BRSK2|9024	49.5178	3.65134	0.268101	13.6193	3.08e-42	3.9e-41
BRWD1|54014	4983.06	0.0976395	0.0780835	1.25045	0.211135	0.2516
BRWD3|254065	655.396	0.298529	0.11394	2.62005	0.0087916	0.0125232
BSCL2|26580	5324.75	0.855849	0.0731368	11.702	1.24e-31	9.71e-31
BSDC1|55108	6215.89	0.0315736	0.0460744	0.685275	0.49317	0.544537
BSG|682	23044.1	0.740935	0.0870968	8.50703	1.78e-17	6.83e-17
BSND|7809	1.82485	0.713704	0.323432	2.20666	0.0273381	0.0369017
BSN|8927	188.303	0.473867	0.176596	2.68334	0.0072891	0.0104691
BSPRY|54836	2256.41	0.928385	0.152591	6.08413	1.17e-09	2.85e-09
BST1|683	363.146	-1.2114	0.105007	-11.5363	8.65e-31	6.44e-30
BST2|684	8659.83	1.49624	0.154151	9.70637	2.83e-22	1.39e-21
BTAF1|9044	2866.4	-0.673877	0.0869085	-7.75387	8.91e-15	2.94e-14
BTBD10|84280	1585.8	0.199546	0.0463669	4.30362	1.68e-05	3.04e-05
BTBD11|121551	467.962	-0.70548	0.163659	-4.31067	1.63e-05	2.95e-05
BTBD12|84464	673.979	0.710505	0.0613306	11.5848	4.92e-31	3.71e-30
BTBD16|118663	1.60915	-0.0657922	0.269401	-0.244216	0.807063	0.839479
BTBD17|388419	0.543569	-0.54847	0.391486	-1.401	0.161215	0.195907
BTBD18|643376	4.69116	-0.611099	0.142182	-4.298	1.72e-05	3.11e-05
BTBD19|149478	43.6807	-0.368637	0.11556	-3.18999	0.00142276	0.00218649
BTBD1|53339	4329.88	-0.0753779	0.0698478	-1.07917	0.28051	0.326706
BTBD2|55643	4380.33	0.09101	0.0717699	1.26808	0.204769	0.244657
BTBD3|22903	2466.67	-0.193969	0.0760987	-2.54891	0.0108061	0.0152391
BTBD6|90135	3558.53	-0.36252	0.0875391	-4.14124	3.45e-05	6.09e-05
BTBD7|55727	2742.73	-0.501154	0.0595965	-8.40913	4.13e-17	1.55e-16
BTBD8|284697	39.4945	-1.21146	0.1673	-7.24127	4.45e-13	1.34e-12
BTBD9|114781	1433.81	0.0794215	0.0522891	1.51889	0.12879	0.15887
BTC|685	59.3468	-0.417999	0.171563	-2.43642	0.0148335	0.0205927
BTD|686	1747.22	-0.524759	0.0961055	-5.46024	4.75e-08	1.04e-07
BTF3L1|690	0.352172	0.0491259	0.411018	0.119523	0.904861	0.922937
BTF3L4|91408	2811.43	0.377486	0.0540377	6.98561	2.84e-12	8.14e-12
BTF3|689	28444.5	0.0243717	0.0670351	0.363566	0.716182	0.757586
BTG1|694	11889.2	-0.442996	0.0796475	-5.56196	2.67e-08	5.92e-08
BTG2|7832	18014.3	-0.676679	0.149504	-4.52617	6.01e-06	1.13e-05
BTG3|10950	1191.85	0.0318389	0.126029	0.252631	0.800553	0.833767
BTG4|54766	0.382552	0.172315	0.555528	0.310183	0.756422	0.793867
BTK|695	435.664	0.365701	0.117369	3.11582	0.00183437	0.00278742
BTLA|151888	64.2462	0.500655	0.210126	2.38264	0.0171889	0.0237056
BTN1A1|696	15.0439	-2.42007	0.277533	-8.71994	2.78e-18	1.11e-17
BTN2A1|11120	1502.78	-0.270655	0.0531095	-5.09616	3.47e-07	7.12e-07
BTN2A2|10385	767.837	0.171233	0.0809011	2.11657	0.0342961	0.0457179
BTN2A3|54718	70.2838	-0.679657	0.0900576	-7.54692	4.46e-14	1.42e-13
BTN3A1|11119	2162.89	-0.384306	0.0848555	-4.52895	5.93e-06	1.11e-05
BTN3A2|11118	3008.33	-0.294335	0.102957	-2.85881	0.0042523	0.0062404
BTN3A3|10384	1557.59	-0.317875	0.0981436	-3.23888	0.0012	0.00185652
BTNL2|56244	0.796932	-1.92529	0.292303	-6.58661	4.5e-11	1.2e-10
BTNL3|10917	1.9206	-0.68637	0.381546	-1.79892	0.0720315	0.0920329
BTNL8|79908	4.95604	-0.96108	0.273897	-3.5089	0.000449959	0.000723413
BTNL9|153579	2622.82	-4.20482	0.175826	-23.9147	2.15e-126	1.75e-123
BTRC|8945	2441.33	0.261661	0.0745692	3.50897	0.000449853	0.000723303
BUB1B|701	728.893	3.09569	0.154957	19.9777	8.6e-89	6.82e-87
BUB1|699	989.043	3.69961	0.169183	21.8676	5.29e-106	9.47e-104
BUB3|9184	6558.45	1.05521	0.0596315	17.6955	4.54e-70	1.73e-68
BUD13|84811	1096.49	-0.21421	0.0474668	-4.51285	6.4e-06	1.2e-05
BUD31|8896	2860.55	0.757558	0.068252	11.0994	1.26e-28	8.39e-28
BVES|11149	322.419	-1.03112	0.123517	-8.348	6.94e-17	2.57e-16
BYSL|705	1260.79	1.06247	0.0808265	13.145	1.82e-39	2.05e-38
BZRAP1|9256	1196.96	-0.209218	0.157252	-1.33046	0.183367	0.220885
BZW1|9689	14459.9	0.715188	0.0731723	9.77402	1.46e-22	7.28e-22
BZW2|28969	5324.25	0.977267	0.0840358	11.6292	2.93e-31	2.24e-30
C10orf105|414152	39.1428	-1.34187	0.124174	-10.8063	3.21e-27	2e-26
C10orf107|219621	37.8183	-0.2574	0.213394	-1.20622	0.227733	0.269862
C10orf108|414235	32.5271	-1.78433	0.209964	-8.49827	1.92e-17	7.35e-17
C10orf10|11067	11515.1	-2.27292	0.148965	-15.2581	1.45e-52	2.85e-51
C10orf110|55853	37.8729	0.0336723	0.139568	0.241262	0.809352	0.841538
C10orf111|221060	15.5566	-0.206453	0.125858	-1.64036	0.10093	0.126333
C10orf113|387638	0.361554	0.495885	0.476732	1.04018	0.298258	0.345725
C10orf114|399726	78.4859	0.432038	0.151625	2.84937	0.00438053	0.00642133
C10orf116|10974	10602.6	-1.24517	0.200581	-6.20784	5.37e-10	1.33e-09
C10orf118|55088	1896.98	-0.339615	0.110812	-3.06478	0.00217829	0.00328877
C10orf119|79892	4446.29	0.210814	0.055103	3.82582	0.000130339	0.000219255
C10orf11|83938	130.709	-0.757005	0.133326	-5.67785	1.36e-08	3.09e-08
C10orf122|387718	0.255862	-0.0310637	0.723638	-0.0429271	0.96576	0.973539
C10orf125|282969	226.803	0.0016265	0.126076	0.012901	0.989707	0.99169
C10orf128|170371	102.181	-2.20976	0.146127	-15.1222	1.16e-51	2.19e-50
C10orf129|142827	2.0795	-2.32281	0.354436	-6.55356	5.62e-11	1.49e-10
C10orf12|26148	337.308	0.0881001	0.0970129	0.908127	0.363811	0.413889
C10orf131|100127889	2.47271	0.147827	0.202397	0.73038	0.465158	0.516945
C10orf137|26098	1139.74	0.0177614	0.0629029	0.282362	0.777666	0.813492
C10orf140|387640	90.4959	-0.22518	0.171681	-1.31162	0.18965	0.227975
C10orf18|54906	5792.91	0.882595	0.101094	8.73045	2.54e-18	1.01e-17
C10orf25|220979	147.78	-0.600997	0.0892414	-6.73451	1.64e-11	4.51e-11
C10orf26|54838	5598.63	-0.187364	0.0611463	-3.06418	0.00218265	0.00329433
C10orf27|219793	1.51693	-0.671435	0.394659	-1.7013	0.0888858	0.112266
C10orf28|27291	947.33	-0.0763103	0.0508076	-1.50194	0.133111	0.163786
C10orf2|56652	960.23	0.430025	0.0847984	5.07115	3.95e-07	8.08e-07
C10orf32|119032	1872.58	-0.321448	0.0754606	-4.2598	2.05e-05	3.67e-05
C10orf35|219738	529.707	1.03808	0.114408	9.0735	1.15e-19	4.98e-19
C10orf41|100131213	80.0117	-0.158553	0.149133	-1.06317	0.287707	0.334369
C10orf46|143384	4698.24	0.227421	0.055754	4.07901	4.52e-05	7.91e-05
C10orf47|254427	522.583	0.596783	0.0978145	6.10118	1.05e-09	2.56e-09
C10orf4|118924	1067.57	-0.413203	0.0578466	-7.14307	9.13e-13	2.7e-12
C10orf50|645528	1.67097	-0.906436	0.268194	-3.37977	0.000725458	0.00114501
C10orf53|282966	0.127841	0.704338	1.94088	0.362895	0.716683	0.758075
C10orf54|64115	3015.05	-1.64125	0.105666	-15.5325	2.09e-54	4.44e-53
C10orf55|414236	37.4142	-0.28781	0.117904	-2.44105	0.0146448	0.0203466
C10orf57|80195	3770.11	0.811321	0.0827843	9.80043	1.12e-22	5.64e-22
C10orf58|84293	9465.31	-0.821839	0.146184	-5.62196	1.89e-08	4.23e-08
C10orf62|414157	0.844213	-0.00677839	0.320431	-0.021154	0.983123	0.986765
C10orf67|256815	4.63973	2.09397	0.327412	6.39551	1.6e-10	4.11e-10
C10orf68|79741	25.7566	0.437024	0.146306	2.98706	0.00281678	0.00421425
C10orf71|118461	0.777261	-1.65897	0.669077	-2.4795	0.0131568	0.0183775
C10orf72|196740	1767.58	-1.39959	0.127304	-10.994	4.08e-28	2.64e-27
C10orf75|90271	337.132	0.464746	0.116908	3.97533	7.03e-05	0.000120619
C10orf76|79591	1789.37	-0.0243688	0.0378027	-0.644632	0.519166	0.570144
C10orf78|119392	346.499	-0.0680965	0.0548953	-1.24048	0.214798	0.255653
C10orf79|80217	156.108	-0.0420883	0.176704	-0.238186	0.811737	0.843568
C10orf81|79949	2868.82	-0.545389	0.222916	-2.44661	0.0144206	0.0200452
C10orf82|143379	182.614	2.44361	0.292044	8.36727	5.9e-17	2.2e-16
C10orf84|63877	1976.06	-0.0599547	0.054419	-1.10172	0.270582	0.315973
C10orf88|80007	539.485	0.135185	0.0483983	2.79318	0.00521932	0.00760063
C10orf90|118611	154.573	-1.81334	0.285892	-6.34274	2.26e-10	5.75e-10
C10orf91|170393	4.53346	2.5078	0.278547	9.00315	2.19e-19	9.31e-19
C10orf93|255352	24.6796	0.580265	0.205674	2.82128	0.00478318	0.00698427
C10orf95|79946	22.0814	1.40155	0.136178	10.292	7.65e-25	4.24e-24
C10orf96|374355	0.0806316	-0.113432	1.57757	-0.0719033	0.942679	0.954472
C10orf99|387695	1.09307	-0.912846	0.794459	-1.14902	0.250549	0.294786
C11orf10|746	3078.61	0.749902	0.065849	11.3882	4.79e-30	3.42e-29
C11orf16|56673	6.98116	0.617568	0.276634	2.23244	0.0255858	0.0346395
C11orf17|56672	730.965	0.451664	0.0604654	7.4698	8.03e-14	2.52e-13
C11orf1|64776	885.906	-0.174421	0.0825735	-2.11232	0.0346592	0.0461673
C11orf20|25858	3.16989	0.211488	0.239369	0.883525	0.376953	0.427717
C11orf21|29125	29.9677	0.0290737	0.181112	0.160529	0.872464	0.895691
C11orf24|53838	2347.35	0.910212	0.0753528	12.0793	1.36e-33	1.16e-32
C11orf2|738	4953.9	-0.253837	0.0906671	-2.79966	0.00511569	0.00745417
C11orf30|56946	1493.22	0.187683	0.0965587	1.94372	0.0519294	0.0675076
C11orf31|280636	2529.32	0.965581	0.0758862	12.7241	4.35e-37	4.37e-36
C11orf34|349633	1.50308	-0.876939	0.298319	-2.9396	0.00328633	0.00488231
C11orf35|256329	108.806	1.32459	0.16904	7.83596	4.65e-15	1.56e-14
C11orf36|283303	0.0660686	0.234242	1.84198	0.127168	0.898807	0.917831
C11orf41|25758	701.32	0.844443	0.15768	5.35543	8.54e-08	1.83e-07
C11orf42|160298	2.86399	-0.249677	0.220069	-1.13454	0.256569	0.301232
C11orf45|219833	130.412	-0.0126265	0.101214	-0.12475	0.900721	0.919531
C11orf46|120534	1775.58	-0.199994	0.0524985	-3.80951	0.000139244	0.000233631
C11orf48|79081	1563.57	1.15838	0.0790538	14.6531	1.29e-48	2.12e-47
C11orf49|79096	1210.82	0.667162	0.073955	9.02119	1.86e-19	7.92e-19
C11orf51|25906	1217.95	0.580895	0.0820922	7.07613	1.48e-12	4.33e-12
C11orf52|91894	954.863	0.203916	0.113554	1.79576	0.072532	0.09263
C11orf53|341032	29.4319	-1.75462	0.218803	-8.01918	1.06e-15	3.7e-15
C11orf54|28970	1429.79	-0.471363	0.0627066	-7.51696	5.61e-14	1.77e-13
C11orf57|55216	2083.21	-0.207931	0.050896	-4.0854	4.4e-05	7.7e-05
C11orf58|10944	8927.71	0.05976	0.0501228	1.19227	0.233155	0.275851
C11orf59|55004	4881.78	0.384329	0.0711869	5.39887	6.71e-08	1.45e-07
C11orf61|79684	505.275	-0.55614	0.0666124	-8.34889	6.89e-17	2.55e-16
C11orf63|79864	499.129	-0.863303	0.108585	-7.95046	1.86e-15	6.38e-15
C11orf65|160140	15.0253	0.0844519	0.113715	0.742662	0.457686	0.509367
C11orf66|220004	60.6782	-0.150049	0.121964	-1.23027	0.218595	0.259807
C11orf67|28971	1113.62	0.118951	0.138321	0.859961	0.389811	0.440692
C11orf68|83638	2174.83	0.101827	0.06198	1.6429	0.100403	0.125689
C11orf70|85016	90.559	-0.589606	0.143921	-4.09674	4.19e-05	7.34e-05
C11orf71|54494	601.775	-0.0599927	0.0790677	-0.758751	0.448001	0.499586
C11orf73|51501	1185.6	-0.0581244	0.0692998	-0.838738	0.401617	0.452387
C11orf74|119710	469.348	-0.338158	0.0748051	-4.52052	6.17e-06	1.16e-05
C11orf75|56935	635.666	0.423639	0.112426	3.76817	0.000164446	0.000274499
C11orf80|79703	925.89	1.089	0.114836	9.48308	2.47e-21	1.16e-20
C11orf82|220042	346.063	1.79134	0.11875	15.0849	2.03e-51	3.82e-50
C11orf83|790955	877.622	1.42556	0.124068	11.4901	1.48e-30	1.09e-29
C11orf84|144097	1032.72	1.11967	0.0843601	13.2725	3.34e-40	3.88e-39
C11orf85|283129	2.19829	1.9597	0.364053	5.383	7.33e-08	1.58e-07
C11orf86|254439	4.70491	2.01953	0.441611	4.57309	4.81e-06	9.08e-06
C11orf87|399947	9.8101	-3.09462	0.242907	-12.74	3.55e-37	3.57e-36
C11orf88|399949	6.44816	0.862981	0.215117	4.01168	6.03e-05	0.000103999
C11orf90|387804	7.63967	-0.298378	0.260783	-1.14416	0.252556	0.296968
C11orf92|399948	282.545	-1.47947	0.2198	-6.73098	1.69e-11	4.62e-11
C11orf93|120376	79.4082	-1.21721	0.153947	-7.90669	2.64e-15	8.99e-15
C11orf94|143678	0.151667	0.11257	0.771774	0.145859	0.884033	0.905208
C11orf95|65998	1521.73	-0.428787	0.0737428	-5.81462	6.08e-09	1.41e-08
C11orf9|745	142.589	0.508232	0.183912	2.76345	0.00571946	0.00828996
C12orf10|60314	1927.53	0.317443	0.0763358	4.15851	3.2e-05	5.66e-05
C12orf11|55726	1539.74	0.82607	0.07189	11.4907	1.47e-30	1.08e-29
C12orf23|90488	3743.06	0.561129	0.0667753	8.40324	4.34e-17	1.63e-16
C12orf24|29902	232.962	0.411778	0.113843	3.61709	0.000297939	0.000487198
C12orf26|84190	335.778	-0.514333	0.0682507	-7.53594	4.85e-14	1.54e-13
C12orf27|283460	0.908311	-0.523989	0.541598	-0.967486	0.333301	0.382437
C12orf29|91298	1089.45	0.0259477	0.0596552	0.434961	0.66359	0.709029
C12orf32|83695	1643.64	1.05616	0.0766758	13.7743	3.64e-43	4.8e-42
C12orf34|84915	448.189	1.33886	0.135759	9.862	6.08e-23	3.1e-22
C12orf35|55196	3666.3	-0.220368	0.0843431	-2.61276	0.00898147	0.0127773
C12orf36|283422	1.73719	2.59421	0.668442	3.88098	0.000104035	0.000176131
C12orf39|80763	204.16	-5.60082	0.403151	-13.8926	7.02e-44	9.56e-43
C12orf40|283461	0.932814	-2.06736	0.408723	-5.0581	4.23e-07	8.63e-07
C12orf41|54934	1515.72	0.273046	0.0461928	5.911	3.4e-09	8.02e-09
C12orf42|374470	3.11881	1.17962	0.271483	4.3451	1.39e-05	2.54e-05
C12orf43|64897	694.877	-0.101751	0.0415423	-2.44933	0.0143122	0.019903
C12orf44|60673	2342.06	0.880958	0.0765461	11.5089	1.19e-30	8.82e-30
C12orf45|121053	465.462	0.533604	0.0780815	6.83394	8.26e-12	2.3e-11
C12orf47|51275	814.255	0.085139	0.0585963	1.45297	0.146231	0.178635
C12orf48|55010	289.443	1.67023	0.0986179	16.9364	2.43e-64	7.59e-63
C12orf49|79794	1530.62	0.466662	0.080395	5.80461	6.45e-09	1.49e-08
C12orf4|57102	1137.9	0.198762	0.0602556	3.29865	0.000971517	0.00151644
C12orf50|160419	0.432414	0.331439	0.352752	0.939581	0.347433	0.397016
C12orf51|283450	3849.03	-0.124959	0.0685898	-1.82183	0.0684806	0.0876914
C12orf52|84934	1138.02	0.865256	0.0636793	13.5877	4.74e-42	5.95e-41
C12orf53|196500	72.4288	-0.189722	0.225898	-0.839857	0.400988	0.451758
C12orf54|121273	3.74862	-1.73321	0.24403	-7.10242	1.23e-12	3.6e-12
C12orf56|115749	3.46143	2.06026	0.518047	3.97697	6.98e-05	0.000119814
C12orf57|113246	4412.77	0.427238	0.0914744	4.67058	3e-06	5.76e-06
C12orf59|120939	49.5343	1.14826	0.148808	7.71642	1.2e-14	3.93e-14
C12orf5|57103	763.761	0.286649	0.0781515	3.66786	0.00024459	0.000402933
C12orf60|144608	87.1469	1.24599	0.142994	8.71361	2.94e-18	1.17e-17
C12orf61|283416	27.519	-0.251806	0.0992516	-2.53705	0.0111792	0.015738
C12orf62|84987	1685	0.121886	0.0830363	1.46787	0.14214	0.174028
C12orf63|374467	10.726	-0.418233	0.156285	-2.67609	0.00744864	0.0106875
C12orf65|91574	683.868	0.168371	0.0655118	2.57008	0.0101674	0.0143821
C12orf66|144577	386.773	0.411929	0.0816487	5.04514	4.53e-07	9.23e-07
C12orf68|387856	83.699	-0.631809	0.12295	-5.13873	2.77e-07	5.72e-07
C12orf69|440087	37.892	0.863351	0.209701	4.11705	3.84e-05	6.75e-05
C12orf70|341346	4.28719	2.26111	0.21154	10.6888	1.15e-26	6.97e-26
C12orf71|728858	2.55073	-0.555107	0.178762	-3.10528	0.00190101	0.00288555
C12orf72|254013	206.3	-0.175896	0.0716427	-2.45519	0.0140812	0.0195943
C12orf73|728568	367.203	0.69672	0.082822	8.41226	4.02e-17	1.51e-16
C12orf74|338809	4.57256	1.84284	0.394336	4.67328	2.96e-06	5.68e-06
C12orf75|387882	872.595	0.129486	0.131983	0.981082	0.326552	0.375289
C12orf76|400073	395.822	0.341386	0.0759519	4.49477	6.96e-06	1.3e-05
C12orf77|196415	0.311371	0.815389	0.523738	1.55686	0.119503	0.147984
C13orf15|28984	1937.98	-1.56573	0.103904	-15.0691	2.59e-51	4.83e-50
C13orf16|121793	5.4586	1.28826	0.185735	6.93601	4.03e-12	1.15e-11
C13orf18|80183	339.578	-0.452575	0.130942	-3.4563	0.000547649	0.000873346
C13orf1|57213	683.465	0.0417811	0.0631874	0.661225	0.508468	0.559751
C13orf23|80209	2682	0.442709	0.0689385	6.42179	1.35e-10	3.48e-10
C13orf26|122046	3.0128	-4.16212	0.409447	-10.1652	2.83e-24	1.53e-23
C13orf27|93081	447.468	0.792047	0.0940154	8.42465	3.62e-17	1.36e-16
C13orf29|283487	375.551	0.0598535	0.158791	0.376934	0.706223	0.748634
C13orf30|144809	1.37831	0.78686	0.326617	2.40912	0.015991	0.0221225
C13orf31|144811	702.409	-0.20194	0.0843327	-2.39457	0.0166399	0.0229827
C13orf33|84935	1341.8	-2.49294	0.166334	-14.9875	8.86e-51	1.62e-49
C13orf34|79866	425.757	0.941284	0.0889166	10.5861	3.46e-26	2.05e-25
C13orf35|400165	0.475347	-0.545706	0.456924	-1.1943	0.232359	0.27496
C13orf36|400120	24.1532	-4.30814	0.289022	-14.9059	3.02e-50	5.37e-49
C13orf37|440145	1089.65	0.829435	0.0852586	9.72845	2.28e-22	1.13e-21
C13orf38|728591	18.8621	-0.291802	0.193101	-1.51114	0.130753	0.161097
C13orf39|196541	0.959428	-1.37119	0.334653	-4.09735	4.18e-05	7.32e-05
C14orf101|54916	1269.73	-0.0431558	0.0538864	-0.800866	0.423209	0.474653
C14orf102|55051	778.708	-0.294595	0.0475118	-6.20046	5.63e-10	1.4e-09
C14orf104|55172	747.681	0.323064	0.0524219	6.16276	7.15e-10	1.76e-09
C14orf105|55195	0.278995	0.0328269	0.559483	0.0586736	0.953212	0.962788
C14orf106|55320	1526.13	-0.134299	0.0809226	-1.6596	0.096994	0.12175
C14orf109|26175	888.846	0.446365	0.0623963	7.15371	8.45e-13	2.51e-12
C14orf115|55237	0.95347	1.73892	0.570732	3.04683	0.0023127	0.00348522
C14orf118|55668	601.068	-0.522264	0.0715061	-7.30377	2.8e-13	8.55e-13
C14orf119|55017	2664.17	0.433957	0.0514351	8.43698	3.26e-17	1.23e-16
C14orf126|112487	961.298	-0.203774	0.0616023	-3.3079	0.000939996	0.00146912
C14orf128|84837	203.413	-1.10526	0.0855399	-12.9209	3.43e-38	3.64e-37
C14orf129|51527	1366.72	0.519564	0.0556647	9.3338	1.02e-20	4.64e-20
C14orf132|56967	1813.36	-0.662649	0.130197	-5.0896	3.59e-07	7.35e-07
C14orf135|64430	2176.43	-0.110612	0.0587941	-1.88134	0.0599251	0.0773093
C14orf138|79609	339.576	0.0297857	0.0598488	0.497683	0.618707	0.666292
C14orf139|79686	1205.01	-3.05278	0.159363	-19.1562	8.6e-82	5.08e-80
C14orf142|84520	583.358	0.687624	0.0588126	11.6918	1.4e-31	1.09e-30
C14orf143|90141	233.186	0.751287	0.0684715	10.9722	5.2e-28	3.34e-27
C14orf145|145508	341.767	0.268016	0.103886	2.57991	0.00988252	0.0140023
C14orf147|171546	3972.42	0.482066	0.0842704	5.72046	1.06e-08	2.42e-08
C14orf148|122945	19.8107	0.13225	0.121691	1.08676	0.277141	0.323052
C14orf149|112849	269.434	-0.780747	0.0820504	-9.51545	1.81e-21	8.53e-21
C14orf153|84334	1232.12	0.186886	0.0727302	2.56958	0.0101822	0.014402
C14orf156|81892	1542.22	0.738657	0.0863712	8.55213	1.21e-17	4.66e-17
C14orf159|80017	2190.28	-0.702684	0.0834953	-8.41585	3.9e-17	1.47e-16
C14orf162|56936	16.4297	1.26492	0.242157	5.22357	1.76e-07	3.68e-07
C14orf166B|145497	0.981102	-1.85122	0.318373	-5.81464	6.08e-09	1.41e-08
C14orf166|51637	6661.05	0.361817	0.0594426	6.08683	1.15e-09	2.8e-09
C14orf167|55449	2193.49	0.321737	0.0787525	4.08541	4.4e-05	7.7e-05
C14orf169|79697	836.353	0.675392	0.0575264	11.7406	7.9e-32	6.22e-31
C14orf174|161394	118.734	0.957258	0.139588	6.85772	7e-12	1.96e-11
C14orf176|643382	35.7476	-0.329581	0.110054	-2.99473	0.00274689	0.00411285
C14orf178|283579	1.72654	-1.14928	0.206766	-5.55833	2.72e-08	6.04e-08
C14orf179|112752	717.864	0.514606	0.0755429	6.81211	9.62e-12	2.67e-11
C14orf180|400258	762.803	-5.17172	0.32761	-15.7862	3.87e-56	8.72e-55
C14orf181|400223	92.8614	0.246521	0.122029	2.02018	0.0433648	0.0569507
C14orf182|283551	25.3432	0.557615	0.174408	3.19719	0.00138774	0.00213503
C14orf183|196913	0.239931	-0.210259	0.458939	-0.45814	0.646852	0.692928
C14orf184|650662	9.50808	0.890756	0.194113	4.58885	4.46e-06	8.44e-06
C14orf19|280655	8.21087	-0.26909	0.126858	-2.1212	0.0339054	0.0452497
C14orf1|11161	2292.25	0.526546	0.0628533	8.37737	5.41e-17	2.02e-16
C14orf21|161424	810.083	0.0695402	0.0751553	0.925287	0.354817	0.404767
C14orf23|387978	0.0969928	0.221988	1.38595	0.16017	0.872747	0.895803
C14orf28|122525	341.334	-0.8075	0.0701946	-11.5037	1.26e-30	9.34e-30
C14orf2|9556	2666.92	0.587905	0.08051	7.30226	2.83e-13	8.65e-13
C14orf33|100129075	208.022	-0.340163	0.0846233	-4.01973	5.83e-05	0.000100721
C14orf34|645687	2.3662	1.97902	0.364349	5.43165	5.58e-08	1.21e-07
C14orf37|145407	283.614	-0.141077	0.110331	-1.27867	0.201013	0.240567
C14orf39|317761	6.03819	0.451101	0.288705	1.5625	0.118171	0.146465
C14orf43|91748	3462.19	-0.28124	0.0608394	-4.62266	3.79e-06	7.21e-06
C14orf45|80127	767.048	0.080879	0.09979	0.810492	0.417658	0.468939
C14orf48|256369	0.0972879	0.0530529	1.23471	0.0429679	0.965727	0.973539
C14orf49|161176	424.404	-2.79415	0.169097	-16.524	2.47e-61	6.89e-60
C14orf4|64207	4234.66	-0.079754	0.0730526	-1.09173	0.27495	0.320761
C14orf50|145376	80.3888	-0.650603	0.185081	-3.51524	0.000439353	0.000706829
C14orf53|440184	10.2768	5.68781	0.611764	9.29739	1.44e-20	6.49e-20
C14orf64|388011	71.3273	-1.19433	0.18014	-6.63002	3.36e-11	9.02e-11
C14orf68|283600	0.794873	0.555122	0.322904	1.71916	0.085586	0.108301
C14orf72|145200	6.44626	0.452103	0.187018	2.41743	0.0156306	0.0216607
C14orf73|91828	26.0628	2.04216	0.234554	8.70655	3.13e-18	1.25e-17
C14orf79|122616	761.867	0.711937	0.0984472	7.23166	4.77e-13	1.43e-12
C14orf80|283643	452.42	1.77262	0.133062	13.3218	1.73e-40	2.04e-39
C14orf86|283592	0.711427	-1.86809	0.430243	-4.34194	1.41e-05	2.57e-05
C14orf93|60686	581.447	-0.0542957	0.0577561	-0.940086	0.347173	0.396813
C15orf17|57184	3123.78	-0.693113	0.0566963	-12.225	2.29e-34	2.02e-33
C15orf21|283651	131.031	0.534013	0.0806935	6.61779	3.65e-11	9.77e-11
C15orf23|90417	805.833	1.27882	0.0917325	13.9408	3.58e-44	4.94e-43
C15orf24|56851	2705.05	0.235137	0.0558258	4.21198	2.53e-05	4.52e-05
C15orf26|161502	6.50436	0.710552	0.186433	3.81129	0.000138243	0.00023203
C15orf27|123591	40.1838	0.0676702	0.100383	0.674123	0.500233	0.551387
C15orf28|80035	19.582	-0.888878	0.164741	-5.39562	6.83e-08	1.48e-07
C15orf29|79768	997.218	-0.225237	0.0572123	-3.93686	8.26e-05	0.000140838
C15orf2|23742	0.622176	-1.98524	0.487241	-4.07446	4.61e-05	8.06e-05
C15orf32|145858	0.737285	-1.61247	0.428849	-3.75998	0.000169924	0.00028328
C15orf33|196951	76.5819	-0.329248	0.122465	-2.6885	0.00717742	0.0103173
C15orf34|80072	54.6884	-0.134032	0.127817	-1.04862	0.294351	0.341542
C15orf37|283687	129.491	0.34788	0.0868566	4.00522	6.2e-05	0.000106781
C15orf38|348110	927.189	-0.0929888	0.0865742	-1.07409	0.282781	0.329076
C15orf39|56905	2323.08	0.114807	0.0751584	1.52754	0.126627	0.15635
C15orf40|123207	632.118	-0.268722	0.0539186	-4.98386	6.23e-07	1.26e-06
C15orf41|84529	304.372	-0.266984	0.0808126	-3.30375	0.000954021	0.00149032
C15orf42|90381	379.925	2.42025	0.150424	16.0895	3.02e-58	7.39e-57
C15orf43|145645	1.4883	-0.953967	0.938527	-1.01645	0.309415	0.357638
C15orf44|81556	2546.26	0.396892	0.0455193	8.71921	2.8e-18	1.12e-17
C15orf48|84419	928.875	1.86776	0.206824	9.0307	1.71e-19	7.28e-19
C15orf50|414926	2.6835	2.09562	0.329811	6.354	2.1e-10	5.35e-10
C15orf51|196968	19.052	-1.53479	0.159927	-9.59686	8.24e-22	3.95e-21
C15orf52|388115	1265.58	-0.923981	0.136451	-6.7715	1.27e-11	3.52e-11
C15orf53|400359	1.03126	1.22305	0.343603	3.55948	0.000371584	0.000602223
C15orf54|400360	4.4722	2.58297	0.249445	10.3548	3.98e-25	2.24e-24
C15orf55|256646	2.13783	0.487713	0.309198	1.57735	0.114715	0.142426
C15orf56|644809	25.8335	0.611541	0.139954	4.36958	1.24e-05	2.28e-05
C15orf57|90416	1058.36	-0.102393	0.0575537	-1.77909	0.0752251	0.0959123
C15orf58|390637	138.266	0.60723	0.0727444	8.34745	6.98e-17	2.58e-16
C15orf59|388135	146.419	1.03448	0.206127	5.01865	5.2e-07	1.05e-06
C15orf5|81698	1.27859	-1.11828	0.250826	-4.45838	8.26e-06	1.53e-05
C15orf60|283677	0.165859	0.151557	0.644212	0.23526	0.814007	0.845747
C15orf61|145853	336.749	0.267995	0.0856751	3.12804	0.00175976	0.00267948
C15orf62|643338	110.878	-0.332068	0.104517	-3.17716	0.00148726	0.00228147
C15orf63|25764	2046.74	0.983083	0.101727	9.66393	4.29e-22	2.09e-21
C16orf11|146325	0.72004	2.3335	0.48971	4.76506	1.89e-06	3.67e-06
C16orf13|84326	1606.34	1.32055	0.100444	13.1472	1.77e-39	1.99e-38
C16orf3|750	8.59573	-0.121398	0.14462	-0.839429	0.401228	0.451976
C16orf42|115939	2016.03	0.740371	0.094323	7.84931	4.18e-15	1.41e-14
C16orf45|89927	1509.06	-0.0215818	0.133919	-0.161156	0.87197	0.895241
C16orf46|123775	163.749	-0.00847465	0.0827324	-0.102434	0.918412	0.934705
C16orf48|84080	652.836	0.125246	0.110847	1.1299	0.258518	0.30332
C16orf52|730094	946.651	-0.344874	0.059856	-5.76173	8.33e-09	1.91e-08
C16orf53|79447	3008.25	1.28863	0.0754734	17.074	2.32e-65	7.63e-64
C16orf54|283897	219.841	-0.266849	0.155109	-1.7204	0.0853604	0.108051
C16orf55|124045	355.464	0.984598	0.0793054	12.4153	2.16e-35	2e-34
C16orf57|79650	2084.58	0.25023	0.0735174	3.40369	0.000664819	0.00105331
C16orf58|64755	5823.47	0.747512	0.0555324	13.4608	2.66e-41	3.25e-40
C16orf59|80178	243.478	3.00394	0.136673	21.979	4.57e-107	8.92e-105
C16orf5|29965	1722.99	-0.67488	0.0774492	-8.71384	2.94e-18	1.17e-17
C16orf61|56942	794.705	0.867378	0.0847521	10.2343	1.39e-24	7.61e-24
C16orf62|57020	3325.71	0.0416089	0.0576688	0.721514	0.470593	0.522331
C16orf63|123811	2483.56	0.281007	0.0555022	5.063	4.13e-07	8.43e-07
C16orf68|79091	484.993	-0.0350675	0.0619553	-0.566013	0.571385	0.620814
C16orf70|80262	1452.24	0.35785	0.0519257	6.89158	5.52e-12	1.56e-11
C16orf71|146562	78.4741	1.81016	0.141339	12.8072	1.49e-37	1.54e-36
C16orf72|29035	3503.47	0.249657	0.0531352	4.69851	2.62e-06	5.04e-06
C16orf73|254528	2.27865	0.0720177	0.253863	0.283687	0.77665	0.812648
C16orf74|404550	306.429	1.10903	0.158586	6.99322	2.69e-12	7.72e-12
C16orf75|116028	626.041	2.78884	0.122432	22.7787	7.46e-115	2.39e-112
C16orf79|283870	49.7165	1.50119	0.169145	8.87517	6.98e-19	2.88e-18
C16orf7|9605	610.876	0.252408	0.0876371	2.88015	0.00397481	0.00585167
C16orf80|29105	1464.83	-0.00333606	0.0603055	-0.0553193	0.955884	0.965187
C16orf81|283860	1.49001	-0.895083	0.231626	-3.86435	0.000111387	0.000188267
C16orf82|162083	0.548349	-1.97545	0.372143	-5.3083	1.11e-07	2.35e-07
C16orf86|388284	113.17	-0.83082	0.119383	-6.95929	3.42e-12	9.77e-12
C16orf87|388272	310.29	0.444455	0.0822077	5.40648	6.43e-08	1.39e-07
C16orf88|400506	1396.67	1.22704	0.0648737	18.9142	8.71e-80	4.79e-78
C16orf89|146556	1130.64	-0.585449	0.240138	-2.43797	0.0147699	0.0205132
C16orf90|646174	0.255668	0.401476	0.617687	0.649967	0.515713	0.566831
C16orf91|283951	590.51	1.07449	0.0752746	14.2742	3.17e-46	4.77e-45
C16orf92|146378	0.403496	1.35963	0.648215	2.09749	0.0359499	0.0478017
C16orf93|90835	153.011	1.66516	0.143505	11.6035	3.96e-31	3e-30
C17orf100|388327	131.507	-0.262012	0.0970212	-2.70057	0.00692209	0.00996498
C17orf101|79701	925.935	0.305417	0.079411	3.84603	0.000120046	0.000202412
C17orf102|400591	0.995147	1.28079	0.461709	2.77403	0.00553674	0.00803707
C17orf103|256302	1847.13	-1.78802	0.0995095	-17.9684	3.45e-72	1.41e-70
C17orf104|284071	39.5276	0.81306	0.142189	5.71818	1.08e-08	2.46e-08
C17orf105|284067	0.154685	-0.256563	0.677519	-0.378681	0.704925	0.747421
C17orf106|100134934	688.602	0.364919	0.0898342	4.06214	4.86e-05	8.48e-05
C17orf107|100130311	308.353	-0.507672	0.138134	-3.67522	0.000237643	0.000391819
C17orf108|201229	713.655	-0.71926	0.09344	-7.69755	1.39e-14	4.54e-14
C17orf28|283987	6387.69	1.65397	0.116719	14.1706	1.39e-45	2.04e-44
C17orf37|84299	4251.85	2.4366	0.166096	14.6698	1.01e-48	1.67e-47
C17orf39|79018	1153.54	-0.774101	0.069266	-11.1758	5.36e-29	3.64e-28
C17orf42|79736	434.333	0.247993	0.0575851	4.30654	1.66e-05	3e-05
C17orf44|284029	189.176	-0.110089	0.109282	-1.00738	0.31375	0.362027
C17orf46|124783	6.44724	-0.00300164	0.154209	-0.0194648	0.98447	0.987864
C17orf47|284083	10.7185	0.44798	0.157363	2.84679	0.00441624	0.00647174
C17orf48|56985	407.346	-0.769175	0.0594123	-12.9464	2.46e-38	2.64e-37
C17orf49|124944	2350.8	0.44542	0.0733177	6.0752	1.24e-09	3.01e-09
C17orf50|146853	3.05756	-0.180224	0.226583	-0.7954	0.426381	0.477771
C17orf51|339263	594.35	-1.24846	0.0972216	-12.8414	9.62e-38	1e-36
C17orf53|78995	229.077	0.783218	0.107646	7.27586	3.44e-13	1.04e-12
C17orf54|283982	0.490539	0.625877	0.478515	1.30796	0.190888	0.229321
C17orf55|284185	47.2201	0.483886	0.198335	2.43974	0.0146976	0.0204186
C17orf56|146705	774.991	0.470936	0.0779301	6.04306	1.51e-09	3.65e-09
C17orf57|124989	118.861	-0.954295	0.123664	-7.71683	1.19e-14	3.92e-14
C17orf58|284018	1525.48	0.296788	0.106872	2.77704	0.00548565	0.00796765
C17orf59|54785	556.335	0.348837	0.0962398	3.62467	0.000289336	0.000473885
C17orf60|284021	55.3237	0.187032	0.132171	1.41507	0.157047	0.191103
C17orf61|254863	1358.91	-0.102216	0.0992547	-1.02983	0.303089	0.350867
C17orf62|79415	3298.93	0.978203	0.0713948	13.7013	9.97e-43	1.3e-41
C17orf63|55731	2195.49	0.410947	0.0594049	6.91772	4.59e-12	1.3e-11
C17orf64|124773	2.16189	-1.57286	0.210563	-7.46977	8.03e-14	2.52e-13
C17orf65|339201	449.311	0.49801	0.0688283	7.23553	4.64e-13	1.4e-12
C17orf66|256957	1.23428	0.0336435	0.321483	0.104651	0.916653	0.933402
C17orf67|339210	80.4373	0.298592	0.117689	2.53712	0.011177	0.015736
C17orf68|80169	1904.1	-0.271686	0.0723408	-3.75564	0.000172902	0.000287996
C17orf69|147081	185.144	-0.467571	0.102246	-4.57301	4.81e-06	9.08e-06
C17orf70|80233	2113.76	0.925636	0.079082	11.7048	1.2e-31	9.41e-31
C17orf71|55181	1551.22	0.46776	0.0713507	6.55578	5.54e-11	1.47e-10
[truncated: 17,506 more rows]

## Sheet: DESEQ_normalvsLUMINALA
gene	baseMean	log2FoldChange	lfcSE	stat	pvalue	padj
?|100130426	0.0582819	0.078681	1.58419	0.0496664	0.960388	0.972418
?|100133144	22.4944	-0.0100109	0.134271	-0.0745573	0.940567	0.957944
?|100134869	18.7508	0.335963	0.109422	3.07035	0.0021381	0.00319814
?|10357	274.08	0.3056	0.0571139	5.35071	8.76087e-08	1.82603e-07
?|10431	2515.69	0.554164	0.056992	9.72355	2.39294e-22	1.08004e-21
?|155060	623.824	0.3061	0.100804	3.03657	0.00239285	0.00356509
?|26823	1.45235	-0.258682	0.185272	-1.39623	0.162646	0.196397
?|280660	0.107266	0.180166	2.77065	0.0650266	0.948153	0.963557
?|340602	3.30306	1.74879	0.416135	4.20245	2.64043e-05	4.6112e-05
?|388795	4.03818	-0.0778165	0.174508	-0.445919	0.655656	0.706682
?|390284	16.3697	-0.141192	0.089054	-1.58547	0.11286	0.139375
?|391343	1.37839	0.00600352	0.333438	0.0180049	0.985635	0.990517
?|391714	0.642156	-0.889854	0.255553	-3.48207	0.00049755	0.000787121
?|553137	6.22241	1.294	0.291554	4.43829	9.06772e-06	1.64306e-05
?|57714	2110.57	0.551717	0.116314	4.74334	2.10221e-06	3.97383e-06
?|645851	31.9504	0.288405	0.115213	2.50324	0.0123061	0.0170252
?|652919	72.7571	-0.975438	0.31918	-3.05608	0.00224253	0.00334925
?|653553	1007.58	1.40901	0.13388	10.5244	6.6667e-26	3.57885e-25
?|728603	0.387136	-1.14856	0.946152	-1.21393	0.224774	0.265998
?|728788	1.8349	-1.88504	0.237554	-7.93521	2.10141e-15	6.73657e-15
?|729884	41.2692	0.157686	0.2731	0.577391	0.563675	0.6168
?|8225	1339.81	0.245723	0.0792645	3.10004	0.00193498	0.00290712
?|90288	125.137	1.36082	0.159213	8.54716	1.26156e-17	4.52478e-17
A1BG|1	461.254	1.52831	0.126482	12.0833	1.29464e-33	9.63997e-33
A1CF|29974	0.27745	-0.45901	0.42755	-1.07358	0.28301	0.328573
A2BP1|54715	3.3066	-0.252712	0.308195	-0.819974	0.412231	0.463769
A2LD1|87769	238.144	0.121642	0.0725192	1.67737	0.0934693	0.116733
A2ML1|144568	305.427	3.6338	0.327225	11.1049	1.1875e-28	7.22414e-28
A2M|2	50489.3	-1.07718	0.0948307	-11.359	6.68897e-30	4.30052e-29
A4GALT|53947	1020.07	-0.0567059	0.113429	-0.499926	0.617127	0.669113
A4GNT|51146	2.82384	-1.4776	0.180461	-8.1879	2.65829e-16	8.89563e-16
AAA1|404744	0.161323	-0.109162	0.707424	-0.154309	0.877366	0.906191
AAAS|8086	1800.97	0.268802	0.0456369	5.89002	3.86149e-09	8.73696e-09
AACSL|729522	3.9238	2.61478	0.380564	6.87081	6.38368e-12	1.70208e-11
AACS|65985	3127.99	-0.537784	0.0835756	-6.4347	1.23721e-10	3.06962e-10
AADACL2|344752	2.58097	-3.79341	0.40135	-9.45162	3.33639e-21	1.42245e-20
AADACL3|126767	3.31456	-4.119	0.382389	-10.7717	4.6804e-27	2.64229e-26
AADACL4|343066	0.249984	-1.55561	0.546194	-2.84809	0.00439821	0.00637525
AADAC|13	91.1819	-4.0873	0.329555	-12.4025	2.5335e-35	2.0384e-34
AADAT|51166	246.853	0.183052	0.16351	1.11952	0.26292	0.307096
AAGAB|79719	3921.46	0.783513	0.0526391	14.8846	4.1493e-50	6.17687e-49
AAK1|22848	2585.85	-0.227998	0.050813	-4.487	7.22321e-06	1.31916e-05
AAMP|14	6104.36	0.36733	0.0518491	7.0846	1.39442e-12	3.86511e-12
AANAT|15	1.05349	0.753839	0.258643	2.91459	0.00356156	0.00521126
AARS2|57505	1182.5	0.33641	0.0592832	5.67462	1.38999e-08	3.04825e-08
AARSD1|80755	1412.33	0.17925	0.0704584	2.54405	0.0109575	0.0152419
AARS|16	7914.57	0.301096	0.0688877	4.37082	1.23782e-05	2.21679e-05
AASDHPPT|60496	2288.23	0.106518	0.0587555	1.8129	0.0698477	0.0886382
AASDH|132949	904.703	-0.317794	0.0546215	-5.8181	5.95185e-09	1.33151e-08
AASS|10157	916.095	-1.70696	0.0952743	-17.9163	8.80157e-72	2.81193e-70
AATF|26574	3131.62	0.538679	0.0581222	9.26805	1.89577e-20	7.81333e-20
AATK|9625	220.449	0.914876	0.141648	6.45878	1.05547e-10	2.62933e-10
ABAT|18	3190.39	1.27662	0.146483	8.71513	2.9043e-18	1.07863e-17
ABCA10|10349	289.236	-3.54238	0.166167	-21.3182	7.69563e-101	7.11033e-99
ABCA11P|79963	310.721	-0.209333	0.0625323	-3.34759	0.000815174	0.00126489
ABCA12|26154	1296.32	1.41865	0.26492	5.35502	8.55464e-08	1.78475e-07
ABCA13|154664	73.7801	0.0731643	0.308167	0.237418	0.812333	0.851126
ABCA17P|650655	38.3138	1.47745	0.14711	10.0431	9.85081e-24	4.74807e-23
ABCA1|19	3160.37	-1.411	0.0999619	-14.1154	3.05381e-45	3.70295e-44
ABCA2|20	3874.31	0.150636	0.0798141	1.88733	0.0591157	0.0758012
ABCA3|21	5730.95	1.14014	0.114035	9.99815	1.55277e-23	7.41173e-23
ABCA4|24	258.229	0.814057	0.210888	3.86014	0.00011332	0.000189235
ABCA5|23461	1311.89	-1.59037	0.0970556	-16.3862	2.40063e-60	5.15768e-59
ABCA6|23460	775.404	-2.68957	0.143927	-18.687	6.31535e-78	2.5626e-76
ABCA7|10347	926.988	0.539724	0.0868037	6.21775	5.04326e-10	1.20392e-09
ABCA8|10351	1891.98	-3.73333	0.197927	-18.8622	2.3351e-79	9.86154e-78
ABCA9|10350	1040.74	-3.61991	0.163755	-22.1056	2.78896e-108	3.24773e-106
ABCB10|23456	1415.64	0.385729	0.0571065	6.75457	1.43264e-11	3.74725e-11
ABCB11|8647	9.81963	-2.63837	0.229852	-11.4785	1.69116e-30	1.12023e-29
ABCB1|5243	460.475	-2.0362	0.136972	-14.8659	5.48767e-50	8.12621e-49
ABCB4|5244	76.2938	0.268778	0.104075	2.58254	0.00980757	0.0137151
ABCB5|340273	94.1711	-3.60031	0.217875	-16.5246	2.43895e-61	5.44201e-60
ABCB6|10058	1400.88	0.0764322	0.0832023	0.91863	0.358289	0.407768
ABCB7|22	1248.97	-0.271345	0.042399	-6.3998	1.55579e-10	3.83442e-10
ABCB8|11194	1743.64	1.03559	0.0651063	15.9062	5.73746e-57	1.09518e-55
ABCB9|23457	509.964	0.983964	0.0998218	9.85721	6.37992e-23	2.97105e-22
ABCC10|89845	1108.91	0.348198	0.0550735	6.32242	2.57499e-10	6.2702e-10
ABCC11|85320	3151.38	0.387676	0.266484	1.45478	0.14573	0.17733
ABCC12|94160	75.5788	2.20728	0.347454	6.35274	2.11516e-10	5.17806e-10
ABCC13|150000	85.5751	5.46245	0.379376	14.3985	5.28498e-47	6.96174e-46
ABCC1|4363	3371.63	0.289676	0.0620206	4.67065	3.00249e-06	5.62218e-06
ABCC2|1244	66.1855	-0.108937	0.195789	-0.556403	0.577935	0.630859
ABCC3|8714	1762.66	0.552112	0.159831	3.45436	0.00055161	0.000868872
ABCC4|10257	540.906	0.282062	0.131447	2.14582	0.0318873	0.0422502
ABCC5|10057	3603.44	0.99485	0.0988918	10.06	8.30146e-24	4.01604e-23
ABCC6P1|653190	20.7692	-1.13884	0.227181	-5.01294	5.36041e-07	1.05863e-06
ABCC6P2|730013	68.1715	-0.0742397	0.153924	-0.482313	0.629584	0.681305
ABCC6|368	403.71	-1.37533	0.17158	-8.01566	1.0955e-15	3.5553e-15
ABCC8|6833	461.413	0.774708	0.236714	3.27275	0.00106505	0.00163305
ABCC9|10060	1317.87	-2.35806	0.130766	-18.0326	1.08048e-72	3.56177e-71
ABCD1|215	1186.78	0.4064	0.0934284	4.34985	1.36231e-05	2.43287e-05
ABCD2|225	355.517	-4.16048	0.179877	-23.1295	2.33621e-118	3.83139e-116
ABCD3|5825	5901.09	0.605206	0.0805338	7.51494	5.69383e-14	1.69395e-13
ABCD4|5826	1365.85	-0.466986	0.0552848	-8.44692	2.9908e-17	1.05199e-16
ABCE1|6059	4464.85	0.184126	0.0563755	3.26606	0.00109054	0.00167122
ABCF1|23	4661.4	0.431104	0.0517305	8.33365	7.83879e-17	2.70123e-16
ABCF2|10061	3480.17	0.368753	0.0449426	8.20498	2.30638e-16	7.74566e-16
ABCF3|55324	2975.91	0.516721	0.0470114	10.9914	4.20383e-28	2.49266e-27
ABCG1|9619	2475.97	0.858785	0.0876414	9.79885	1.13878e-22	5.22648e-22
ABCG2|9429	376.202	-1.16897	0.150029	-7.79164	6.61438e-15	2.07345e-14
ABCG4|64137	7.45163	0.0812457	0.110796	0.733288	0.463383	0.516473
ABCG5|64240	5.15096	-0.0160103	0.133791	-0.119666	0.904747	0.929787
ABCG8|64241	3.43736	-2.28513	0.293378	-7.78904	6.75183e-15	2.11485e-14
ABHD10|55347	1792.7	0.0756638	0.0529183	1.42982	0.152767	0.185332
ABHD11|83451	2542.18	1.3654	0.0985854	13.85	1.2727e-43	1.45283e-42
ABHD12B|145447	59.2215	2.22609	0.256202	8.68882	3.66232e-18	1.35224e-17
ABHD12|26090	3974.48	1.08008	0.0709513	15.2229	2.49273e-52	3.97544e-51
ABHD13|84945	1277.63	-0.338762	0.0518871	-6.52882	6.62883e-11	1.67379e-10
ABHD14A|25864	730.845	-0.0431236	0.0855622	-0.504003	0.614259	0.666608
ABHD14B|84836	4804.02	-0.684185	0.0651239	-10.5059	8.11517e-26	4.33514e-25
ABHD15|116236	1277.21	-0.712877	0.0931742	-7.65101	1.99402e-14	6.08502e-14
ABHD1|84696	64.7543	-0.630294	0.118538	-5.31722	1.05363e-07	2.18499e-07
ABHD2|11057	15603.9	1.15097	0.125933	9.13954	6.27183e-20	2.51846e-19
ABHD3|171586	1406.24	0.893903	0.0916985	9.74829	1.87609e-22	8.51903e-22
ABHD4|63874	2459.52	-0.155483	0.0616006	-2.52405	0.0116011	0.0160974
ABHD5|51099	2535.8	-0.800791	0.0650586	-12.3088	8.12595e-35	6.38144e-34
ABHD6|57406	505.301	-1.16941	0.0869459	-13.4499	3.08303e-41	3.19001e-40
ABHD8|79575	731.172	0.674871	0.0803473	8.39942	4.48684e-17	1.56451e-16
ABI1|10006	4059.76	0.0417872	0.0459248	0.909905	0.362873	0.412484
ABI2|10152	3766.19	-0.251721	0.052095	-4.83196	1.35197e-06	2.58669e-06
ABI3BP|25890	2397.43	-2.09276	0.158742	-13.1835	1.09274e-39	1.06514e-38
ABI3|51225	538.062	0.298904	0.0874595	3.41763	0.000631687	0.000989245
ABL1|25	6005.1	-0.257103	0.0456175	-5.63606	1.73989e-08	3.79401e-08
ABL2|27	3087.12	0.283689	0.0552121	5.13817	2.77427e-07	5.5883e-07
ABLIM1|3983	9412.87	-1.45233	0.0783188	-18.5438	9.15292e-77	3.50446e-75
ABLIM2|84448	223.367	0.175165	0.107094	1.63562	0.101918	0.126594
ABLIM3|22885	2814.14	-1.5021	0.134399	-11.1764	5.32038e-29	3.29572e-28
ABO|28	45.5551	-0.663237	0.202396	-3.27693	0.00104943	0.00161035
ABP1|26	86.1953	2.80507	0.221995	12.6357	1.34114e-36	1.15112e-35
ABRA|137735	2.64482	-2.49196	0.218941	-11.3819	5.14921e-30	3.33234e-29
ABR|29	4910.32	-0.170564	0.0515075	-3.31145	0.000928151	0.00143252
ABT1|29777	1508.29	0.233956	0.0466644	5.01359	5.34229e-07	1.05516e-06
ABTB1|80325	1365.08	-0.45512	0.0812216	-5.60343	2.10147e-08	4.56076e-08
ABTB2|25841	451.257	0.451052	0.138816	3.24927	0.001157	0.0017699
ACAA1|30	3320.89	0.0291391	0.0689208	0.422791	0.672448	0.723078
ACAA2|10449	3635.74	-1.26696	0.0804708	-15.7444	7.5062e-56	1.36401e-54
ACACA|31	6895.12	-0.182236	0.0947444	-1.92345	0.0544239	0.0701233
ACACB|32	6417.56	-3.41446	0.144047	-23.7039	3.28941e-124	7.27366e-122
ACAD10|80724	1471.6	0.10114	0.0556821	1.81638	0.069312	0.0880153
ACAD11|84129	1087.4	-1.08344	0.0674617	-16.0601	4.8585e-58	9.62894e-57
ACAD8|27034	1347.24	-0.3397	0.0616013	-5.51449	3.49793e-08	7.47359e-08
ACAD9|28976	2502.74	0.0434086	0.0505037	0.859514	0.390057	0.440868
ACADL|33	192.976	-3.62148	0.246685	-14.6806	8.58809e-49	1.20897e-47
ACADM|34	3190.9	-0.709748	0.0733619	-9.67461	3.86564e-22	1.72664e-21
ACADSB|36	6675.06	0.150962	0.132575	1.13869	0.254831	0.298499
ACADS|35	1402.1	-1.2714	0.119169	-10.6689	1.42334e-26	7.87723e-26
ACADVL|37	12036.7	-0.660984	0.0724142	-9.12781	6.98959e-20	2.79868e-19
ACAN|176	381.958	3.5997	0.210077	17.1351	8.11711e-66	2.12144e-64
ACAP1|9744	364.153	0.922965	0.154825	5.96134	2.50179e-09	5.72835e-09
ACAP2|23527	3572.48	-0.209197	0.0603797	-3.46469	0.000530844	0.000837168
ACAP3|116983	1705.01	0.744209	0.086764	8.5774	9.70441e-18	3.50106e-17
ACAT1|38	3773.28	-0.922512	0.0891436	-10.3486	4.24615e-25	2.19559e-24
ACAT2|39	1339.8	0.676031	0.0779659	8.67085	4.28898e-18	1.57682e-17
ACBD3|64746	5265.37	0.710556	0.0564942	12.5775	2.80815e-36	2.37799e-35
ACBD4|79777	673.368	-0.191868	0.098079	-1.95626	0.0504349	0.0652957
ACBD5|91452	2365.1	0.177148	0.0660628	2.68151	0.00732916	0.0103749
ACBD6|84320	1382.05	0.757071	0.0561269	13.4886	1.82655e-41	1.90596e-40
ACBD7|414149	199.703	0.788919	0.163747	4.81792	1.45062e-06	2.7706e-06
ACCN1|40	34.5968	1.48568	0.294801	5.03961	4.66487e-07	9.26197e-07
ACCN2|41	347.23	-0.191059	0.128983	-1.48127	0.138533	0.169065
ACCN3|9311	70.9019	2.01357	0.154819	13.006	1.13103e-38	1.05093e-37
ACCN4|55515	7.02523	1.26004	0.194557	6.47648	9.38888e-11	2.34752e-10
ACCN5|51802	0.204689	0.724245	0.783078	0.924869	0.355034	0.404461
ACCSL|390110	0.10044	-0.230242	0.812604	-0.283339	0.776917	0.820044
ACCS|84680	651.48	-0.830161	0.0900153	-9.22244	2.90409e-20	1.18647e-19
ACD|65057	918.767	0.180343	0.0682736	2.64148	0.00825458	0.0116302
ACE2|59272	53.6047	-0.584995	0.241735	-2.41998	0.0155213	0.0212478
ACER1|125981	3.66518	-0.0779026	0.23694	-0.328786	0.742318	0.788472
ACER2|340485	417.884	-0.663322	0.128367	-5.16738	2.37405e-07	4.80622e-07
ACER3|55331	1316.63	-0.408022	0.109597	-3.72292	0.000196933	0.000322648
ACE|1636	1758.22	-0.181749	0.104942	-1.73191	0.0832901	0.104598
ACHE|43	89.808	0.626022	0.172965	3.61937	0.000295324	0.00047686
ACIN1|22985	8050.87	0.107765	0.0370266	2.91049	0.00360862	0.00527581
ACLY|47	11506.4	0.328291	0.0706608	4.64601	3.38409e-06	6.31388e-06
ACMSD|130013	29.5419	2.42351	0.343319	7.05905	1.67643e-12	4.62854e-12
ACN9|57001	367.205	-0.144504	0.108671	-1.32974	0.183604	0.220002
ACO1|48	4526.94	-2.01721	0.0945322	-21.3389	4.94721e-101	4.61427e-99
ACO2|50	7226.8	-0.191181	0.0673326	-2.83936	0.00452047	0.00654331
ACOT11|26027	140.969	0.573725	0.131605	4.35944	1.30394e-05	2.33138e-05
ACOT12|134526	0.516801	-0.509809	0.299008	-1.705	0.0881942	0.110481
ACOT13|55856	1672.15	0.137192	0.0564003	2.43246	0.0149964	0.0205651
ACOT1|641371	1889.25	-0.710205	0.0995968	-7.1308	9.97881e-13	2.78518e-12
ACOT2|10965	1180.12	-0.666864	0.0890813	-7.48601	7.09979e-14	2.10111e-13
ACOT4|122970	651.88	0.894533	0.114051	7.8433	4.38874e-15	1.39016e-14
ACOT6|641372	14.2279	-0.353617	0.188845	-1.87252	0.0611345	0.0782522
ACOT7|11332	1400.49	1.35081	0.0928614	14.5465	6.14314e-48	8.4073e-47
ACOT8|10005	861.726	0.735136	0.0665279	11.05	2.1913e-28	1.31558e-27
ACOT9|23597	1205.76	-0.259621	0.0763784	-3.39914	0.000675986	0.00105583
ACOX1|51	5072.79	-0.525131	0.0737616	-7.1193	1.08473e-12	3.022e-12
ACOX2|8309	1151.69	0.535456	0.177066	3.02405	0.00249417	0.00370735
ACOX3|8310	1736.42	0.242961	0.0735978	3.3012	0.000962729	0.00148356
ACOXL|55289	9.56236	1.67215	0.190174	8.79275	1.45942e-18	5.49795e-18
ACP1|52	4201.92	0.52603	0.0463864	11.3402	8.29815e-30	5.31082e-29
ACP2|53	3011.55	0.52727	0.0577335	9.13281	6.67412e-20	2.67726e-19
ACP5|54	3388.56	0.613083	0.114609	5.34932	8.82834e-08	1.8399e-07
ACP6|51205	853.279	0.370522	0.0842215	4.39938	1.08563e-05	1.95437e-05
ACPL2|92370	1230.97	0.264096	0.0647782	4.07693	4.56335e-05	7.83449e-05
ACPP|55	103.337	0.299789	0.150563	1.99112	0.046468	0.0604741
ACPT|93650	0.983728	0.392185	0.39899	0.982942	0.325636	0.373565
ACRBP|84519	72.5055	0.532226	0.101189	5.2597	1.44287e-07	2.96313e-07
ACRC|93953	51.4007	-0.586994	0.0836794	-7.01479	2.3029e-12	6.29896e-12
ACRV1|56	4.25784	1.50332	0.211774	7.09871	1.25926e-12	3.49687e-12
ACR|49	13.179	-0.631729	0.148541	-4.25289	2.1103e-05	3.71506e-05
ACSBG1|23205	23.2413	-1.33684	0.122873	-10.8799	1.4377e-27	8.31688e-27
ACSBG2|81616	5.85181	-1.47949	0.123784	-11.9522	6.32596e-33	4.57533e-32
ACSF2|80221	2603.68	-0.0215596	0.10494	-0.205446	0.837223	0.872283
ACSF3|197322	881.659	0.00259051	0.0663276	0.0390563	0.968846	0.978491
ACSL1|2180	15930.9	-2.70431	0.136214	-19.8534	1.02985e-87	5.94351e-86
ACSL3|2181	10150.9	0.0245592	0.0867153	0.283216	0.777011	0.8201
ACSL4|2182	2880.27	-1.17828	0.0987823	-11.9281	8.44937e-33	6.08429e-32
ACSL5|51703	1585.92	-0.895842	0.104308	-8.58845	8.81474e-18	3.18945e-17
ACSL6|23305	54.725	1.58857	0.185496	8.56394	1.09071e-17	3.92275e-17
ACSM1|116285	232.481	-2.01986	0.217659	-9.27992	1.69599e-20	7.00904e-20
ACSM2A|123876	3.93586	-3.23157	0.298664	-10.8201	2.76546e-27	1.57751e-26
ACSM2B|348158	2.04436	-3.45652	0.321786	-10.7417	6.48643e-27	3.64306e-26
ACSM3|6296	227.265	-2.15411	0.152489	-14.1263	2.61353e-45	3.18281e-44
ACSM4|341392	0.243777	0.112747	0.45744	0.246474	0.805315	0.844718
ACSM5|54988	324.895	-3.82062	0.158748	-24.0671	5.52677e-128	1.59951e-125
ACSS1|84532	2844.39	0.557258	0.104759	5.31945	1.04081e-07	2.1593e-07
ACSS2|55902	3734.92	-1.69156	0.0808585	-20.9199	3.5249e-97	2.8085e-95
ACSS3|79611	1141.91	-1.32515	0.143906	-9.20843	3.30921e-20	1.34891e-19
ACTA1|58	139.479	1.35042	0.245108	5.50948	3.59897e-08	7.68614e-08
ACTA2|59	30055	-1.6046	0.109761	-14.619	2.12522e-48	2.94745e-47
ACTBL2|345651	14.0299	-0.333561	0.244605	-1.36367	0.172671	0.20775
ACTB|60	235323	0.400238	0.057795	6.92513	4.35574e-12	1.17185e-11
ACTC1|70	21.8885	-0.460161	0.253914	-1.81227	0.0699444	0.0887484
ACTG1|71	181502	0.63031	0.0508899	12.3858	3.12101e-35	2.49986e-34
ACTG2|72	6297.35	-1.73896	0.229259	-7.58514	3.3214e-14	1.001e-13
ACTL6A|86	3141.93	0.861225	0.0597868	14.405	4.81655e-47	6.34894e-46
ACTL6B|51412	1.71498	3.30147	1.06967	3.08643	0.00202574	0.00303698
ACTL7A|10881	0.123011	-0.243936	0.681003	-0.358201	0.720193	0.767831
ACTL7B|10880	0.373174	0.209044	0.311125	0.671896	0.50165	0.55557
ACTL8|81569	61.2244	5.83712	0.377003	15.483	4.52096e-54	7.66697e-53
ACTL9|284382	0.0433926	0.147891	2.30806	0.0640759	0.94891	0.963997
ACTN1|87	17949.3	-0.301966	0.0709393	-4.25668	2.07482e-05	3.65424e-05
ACTN2|88	70.9208	2.96718	0.267394	11.0967	1.30194e-28	7.89349e-28
ACTN3|89	4.1397	-1.16662	0.184295	-6.33016	2.44911e-10	5.97106e-10
ACTN4|81	27853.4	0.107378	0.0605829	1.77241	0.0763272	0.0963947
ACTR10|55860	2777.95	-0.141484	0.0390187	-3.62606	0.000287779	0.000464982
ACTR1A|10121	7047.21	0.120162	0.0423607	2.83663	0.00455926	0.00659606
ACTR1B|10120	3254.13	-0.142774	0.048007	-2.97403	0.00293915	0.0043383
ACTR2|10097	16704.4	0.417024	0.0525123	7.94145	1.99835e-15	6.41348e-15
ACTR3B|57180	662.722	0.481507	0.10035	4.79829	1.60023e-06	3.04628e-06
ACTR3C|653857	101.595	0.258042	0.101263	2.54824	0.0108269	0.0150723
ACTR3|10096	10277.8	0.523593	0.0534824	9.79001	1.24282e-22	5.69601e-22
ACTR5|79913	602.886	0.404053	0.0461831	8.74893	2.15381e-18	8.0492e-18
ACTR6|64431	1639.42	0.134874	0.0518582	2.60082	0.00929999	0.0130415
ACTR8|93973	1265.03	-0.0206348	0.0415242	-0.496935	0.619235	0.671176
ACTRT1|139741	0.118127	0.185246	0.950387	0.194917	0.845458	0.879234
ACVR1B|91	3222.58	0.251115	0.0584519	4.29609	1.73834e-05	3.07871e-05
ACVR1C|130399	1298.04	-4.91179	0.191207	-25.6884	1.57529e-145	1.40917e-142
ACVR1|90	2613.61	-0.396627	0.057097	-6.94654	3.74343e-12	1.01182e-11
ACVR2A|92	1032.47	-0.855151	0.0647099	-13.2152	7.17315e-40	7.04078e-39
ACVR2B|93	1053.72	0.0217699	0.0745914	0.291855	0.770398	0.814255
ACVRL1|94	1646.2	-1.04622	0.0843413	-12.4046	2.46804e-35	1.98817e-34
ACY1|95	1892.7	0.245056	0.0717713	3.4144	0.000639225	0.00100039
ACY3|91703	49.0552	0.129949	0.218785	0.593959	0.552539	0.606063
ACYP1|97	208.972	0.542429	0.0880865	6.15791	7.37106e-10	1.74291e-09
ACYP2|98	380.008	-0.715268	0.0763317	-9.37052	7.21754e-21	3.04157e-20
ADAD1|132612	0.115803	0.442308	1.53539	0.288075	0.77329	0.816873
ADAD2|161931	5.56474	-0.924122	0.18503	-4.99446	5.90019e-07	1.16093e-06
ADAL|161823	489.013	-0.255943	0.0666994	-3.83726	0.000124416	0.000207114
ADAM10|102	4462.22	-0.0787975	0.0813486	-0.96864	0.332725	0.380987
ADAM11|4185	35.2096	-0.1525	0.135169	-1.12822	0.259227	0.303251
ADAM12|8038	4823.83	1.24122	0.13537	9.16908	4.77071e-20	1.92906e-19
ADAM15|8751	11394.1	0.787479	0.0801137	9.82951	8.4025e-23	3.88811e-22
ADAM17|6868	1967.05	-0.07051	0.0692626	-1.01801	0.308673	0.355661
ADAM18|8749	0.32268	1.04325	0.820584	1.27135	0.203602	0.242372
ADAM19|8728	1041.91	1.59752	0.110442	14.4648	2.02203e-47	2.71257e-46
ADAM20|8748	4.33679	-0.709044	0.118151	-6.00118	1.95887e-09	4.51676e-09
ADAM21P1|145241	5.0984	0.599882	0.171561	3.49662	0.000471195	0.00074717
ADAM21|8747	19.952	0.919051	0.141554	6.49257	8.43864e-11	2.11638e-10
ADAM22|53616	190.405	-0.554218	0.147032	-3.76938	0.000163655	0.000269697
ADAM23|8745	98.3094	-0.28843	0.155799	-1.8513	0.0641263	0.0818581
ADAM28|10863	325.021	0.353931	0.121263	2.91872	0.00351475	0.00514506
ADAM29|11086	15.6272	1.38974	0.343312	4.04803	5.16498e-05	8.83194e-05
ADAM2|2515	1.59275	0.84384	0.686026	1.23004	0.218682	0.259304
ADAM30|11085	0.110325	0.210781	0.851638	0.2475	0.804521	0.84411
ADAM32|203102	90.9514	-0.12257	0.180366	-0.679564	0.496781	0.550735
ADAM33|80332	600.642	-2.4749	0.162476	-15.2324	2.154e-52	3.43802e-51
ADAM3A|1587	0.032913	-0.0466687	2.53631	-0.0184003	0.98532	0.990352
ADAM5P|255926	0.0703797	0.0474477	1.18328	0.0400985	0.968015	0.978075
ADAM6|8755	101081	-0.0463169	0.201292	-0.230099	0.818015	0.856077
ADAM7|8756	0.0370993	-0.0977368	2.51433	-0.038872	0.968992	0.978539
ADAM8|101	888.463	2.27527	0.120821	18.8318	4.14474e-79	1.72449e-77
ADAM9|8754	6689.35	0.363615	0.107319	3.38817	0.000703614	0.00109706
ADAMDEC1|27299	363.704	2.67581	0.221217	12.0958	1.1109e-33	8.31589e-33
ADAMTS10|81794	391.6	-0.122376	0.122116	-1.00213	0.316279	0.363786
ADAMTS12|81792	797.985	0.441976	0.14743	2.99787	0.00271875	0.00402747
ADAMTS13|11093	228.64	0.659669	0.121166	5.44434	5.19967e-08	1.09973e-07
ADAMTS14|140766	286.248	2.93466	0.158556	18.5087	1.75805e-76	6.67925e-75
ADAMTS15|170689	1007.42	0.323509	0.182557	1.7721	0.0763781	0.0964529
ADAMTS16|170690	533.514	0.478193	0.197948	2.41575	0.0157027	0.0214887
ADAMTS17|170691	197.992	1.00148	0.141233	7.09099	1.33156e-12	3.69501e-12
ADAMTS18|170692	203.408	-1.63071	0.203775	-8.00252	1.21897e-15	3.94498e-15
ADAMTS19|171019	84.6154	2.63002	0.257484	10.2143	1.71135e-24	8.5829e-24
ADAMTS1|9510	5969.57	-2.06293	0.136581	-15.1041	1.52239e-51	2.35724e-50
ADAMTS20|80070	2.9258	3.55938	0.37201	9.56796	1.09037e-21	4.76218e-21
ADAMTS2|9509	1588.67	0.0320104	0.12494	0.256207	0.797791	0.838345
ADAMTS3|9508	175.093	-1.38825	0.136754	-10.1515	3.26394e-24	1.61555e-23
ADAMTS4|9507	1996.6	0.863508	0.139534	6.18851	6.07366e-10	1.44534e-09
ADAMTS5|11096	2296.96	-3.04303	0.118758	-25.6239	8.26365e-145	6.50515e-142
ADAMTS6|11174	149.756	1.09827	0.117435	9.35221	8.58367e-21	3.60262e-20
ADAMTS7|11173	444.591	1.00968	0.113818	8.87094	7.25335e-19	2.77392e-18
ADAMTS8|11095	131.683	-1.39945	0.19049	-7.3466	2.03305e-13	5.86406e-13
ADAMTS9|56999	1329.83	-1.0595	0.12475	-8.49298	2.014e-17	7.15443e-17
ADAMTSL1|92949	443.722	-0.998516	0.11737	-8.50739	1.77897e-17	6.33325e-17
ADAMTSL2|9719	404.178	1.68487	0.115761	14.5547	5.45345e-48	7.48423e-47
ADAMTSL3|57188	521.618	-0.975051	0.14888	-6.54922	5.78393e-11	1.4644e-10
ADAMTSL4|54507	1199.31	-1.6837	0.139308	-12.0861	1.25025e-33	9.32005e-33
ADAMTSL5|339366	196.049	0.824451	0.142878	5.77033	7.9115e-09	1.75811e-08
ADAP1|11033	549.711	1.15192	0.11207	10.2786	8.80116e-25	4.47563e-24
ADAP2|55803	743.898	0.140563	0.0819446	1.71534	0.0862824	0.108176
ADARB1|104	1648.85	-0.525246	0.0623979	-8.41768	3.84005e-17	1.34327e-16
ADARB2|105	12.4374	-0.295052	0.220978	-1.33521	0.181807	0.217969
ADAR|103	28046.8	0.875465	0.0555986	15.7462	7.29827e-56	1.32868e-54
ADAT1|23536	785.887	-0.00318103	0.0867365	-0.0366747	0.970744	0.979874
ADAT2|134637	320.904	-0.50032	0.0839757	-5.95792	2.55473e-09	5.84413e-09
ADAT3|113179	120.363	1.21734	0.12586	9.67214	3.96024e-22	1.76849e-21
ADA|100	407.851	0.418553	0.104477	4.00617	6.17103e-05	0.000105057
ADCK1|57143	467.392	0.158309	0.0620882	2.54974	0.0107805	0.0150135
ADCK2|90956	2350.69	0.592661	0.0542495	10.9247	8.77884e-28	5.1312e-27
ADCK4|79934	1582.67	0.57204	0.0626375	9.13256	6.68989e-20	2.68195e-19
ADCK5|203054	464.737	1.38864	0.112802	12.3104	7.95817e-35	6.25466e-34
ADCY10|55811	12.6422	0.286071	0.187626	1.52468	0.127338	0.156274
ADCY1|107	2932.97	1.07471	0.198573	5.41216	6.2268e-08	1.31147e-07
ADCY2|108	448.571	0.821851	0.192595	4.26724	1.97905e-05	3.49118e-05
ADCY3|109	3092.91	-0.347761	0.0842584	-4.12732	3.67019e-05	6.34817e-05
ADCY4|196883	708.644	-1.59165	0.108436	-14.6783	8.88322e-49	1.24962e-47
ADCY5|111	782.17	-1.05183	0.200755	-5.23938	1.61119e-07	3.2971e-07
ADCY6|112	5669.93	-0.588775	0.0751425	-7.83544	4.67194e-15	1.47772e-14
ADCY7|113	1614.77	0.120492	0.0931059	1.29414	0.195618	0.233347
ADCY8|114	6.96553	-1.2278	0.328452	-3.73813	0.000185392	0.000304221
ADCY9|115	2671.89	0.372332	0.0877398	4.2436	2.19967e-05	3.86755e-05
ADCYAP1R1|117	34.7394	-3.2367	0.208462	-15.5265	2.29444e-54	3.93333e-53
ADCYAP1|116	74.5991	-0.0618137	0.222425	-0.277908	0.781083	0.82347
ADC|113451	486.986	0.764361	0.0800947	9.54321	1.38472e-21	6.0144e-21
ADD1|118	13731	-0.459648	0.0408005	-11.2657	1.93697e-29	1.21905e-28
ADD2|119	191.756	0.425592	0.178861	2.37945	0.0173384	0.0236368
ADD3|120	5013.98	-1.3661	0.10091	-13.5377	9.36567e-42	9.89884e-41
ADH1A|124	242.045	-4.8214	0.267063	-18.0534	7.4203e-73	2.46675e-71
ADH1B|125	26277.7	-4.79029	0.269972	-17.7436	1.92998e-70	5.8887e-69
ADH1C|126	284.706	-3.67503	0.210873	-17.4277	5.08551e-68	1.42772e-66
ADH4|127	25.8755	-3.92348	0.283916	-13.8191	1.95368e-43	2.21095e-42
ADH5|128	6425.39	-0.909964	0.0465072	-19.5661	3.0096e-85	1.58366e-83
ADH6|130	3.53489	-1.28831	0.22436	-5.74217	9.34696e-09	2.06869e-08
ADH7|131	8.71496	-3.13237	0.757376	-4.13582	3.53683e-05	6.12611e-05
ADHFE1|137872	423.365	-2.03337	0.117741	-17.2699	7.93374e-67	2.13592e-65
ADI1|55256	3946.21	-0.351095	0.0726074	-4.83553	1.32791e-06	2.54189e-06
ADIG|149685	0.227527	-0.524215	0.515171	-1.01755	0.30889	0.355889
ADIPOQ|9370	26358.2	-4.79599	0.278497	-17.221	1.8491e-66	4.91761e-65
ADIPOR1|51094	9439.67	0.837376	0.0547186	15.3033	7.26688e-53	1.17802e-51
ADIPOR2|79602	8630.13	0.00962793	0.0930726	0.103445	0.917609	0.940256
ADK|132	1097.88	0.153827	0.0646757	2.37844	0.017386	0.0236999
ADM2|79924	641.732	2.07015	0.12633	16.3868	2.37593e-60	5.11019e-59
ADM|133	1004.78	-1.41833	0.160958	-8.8118	1.23152e-18	4.66083e-18
ADNP2|22850	1963.28	0.128832	0.0532928	2.41745	0.0156299	0.0213905
ADNP|23394	8793.31	0.407053	0.0577252	7.05157	1.76913e-12	4.87354e-12
ADORA1|134	1112.7	0.0577071	0.162668	0.354754	0.722774	0.770207
ADORA2A|135	755.976	2.38343	0.138055	17.2643	8.74176e-67	2.35024e-65
ADORA2B|136	177.915	-0.326574	0.142396	-2.29343	0.0218234	0.0294672
ADORA3|140	453.888	0.612636	0.102379	5.98399	2.17733e-09	5.00465e-09
ADO|84890	1813.99	0.0420269	0.0403071	1.04267	0.297102	0.343656
ADPGK|83440	2623.81	0.380236	0.0454904	8.3586	6.34681e-17	2.19556e-16
ADPRHL1|113622	337.951	0.828686	0.0984763	8.41508	3.92628e-17	1.37221e-16
ADPRHL2|54936	1885.67	0.54818	0.0569376	9.62773	6.10645e-22	2.70299e-21
ADPRH|141	844.145	-0.798774	0.0643306	-12.4167	2.1213e-35	1.71587e-34
ADRA1A|148	50.5681	-4.01496	0.219937	-18.255	1.88694e-74	6.60764e-73
ADRA1B|147	86.9896	-0.502789	0.179867	-2.79534	0.00518454	0.00745792
ADRA1D|146	19.8248	-0.0461097	0.170419	-0.270567	0.786724	0.828706
ADRA2A|150	1950.59	-1.2599	0.14503	-8.68718	3.71546e-18	1.37083e-17
ADRA2B|151	79.4022	-1.10339	0.141386	-7.80414	5.99076e-15	1.88306e-14
ADRA2C|152	230.855	0.0989139	0.169401	0.583905	0.559284	0.612607
ADRB1|153	106.834	-1.52221	0.226347	-6.72514	1.75425e-11	4.57025e-11
ADRB2|154	377.799	-2.6533	0.126876	-20.9125	4.12055e-97	3.2437e-95
ADRB3|155	9.82181	-3.1498	0.247865	-12.7077	5.35681e-37	4.65234e-36
ADRBK1|156	5455.76	0.636291	0.0629538	10.1073	5.12966e-24	2.51124e-23
ADRBK2|157	2769.44	-1.73051	0.0886192	-19.5274	6.4169e-85	3.31456e-83
ADRM1|11047	4351.18	0.847182	0.0784544	10.7984	3.50241e-27	1.9881e-26
ADSL|158	2205.84	-0.0348574	0.0582462	-0.598448	0.549541	0.603009
ADSSL1|122622	392.093	-0.338478	0.118403	-2.8587	0.00425379	0.00617182
ADSS|159	5018.21	0.847488	0.0551169	15.3762	2.3639e-53	3.90937e-52
AEBP1|165	33995.8	1.11431	0.117312	9.49865	2.12639e-21	9.15695e-21
AEBP2|121536	1794.65	-0.310175	0.0578163	-5.36483	8.1025e-08	1.69455e-07
AEN|64782	1322.54	0.384374	0.0594108	6.46977	9.81522e-11	2.45163e-10
AES|166	18339.4	0.248631	0.0677512	3.66977	0.000242767	0.000394294
AFAP1L1|134265	956.463	-1.5789	0.0950015	-16.6198	5.01135e-62	1.15484e-60
AFAP1L2|84632	1621.21	-0.862259	0.111236	-7.75163	9.07193e-15	2.81691e-14
AFAP1|60312	3596.28	-0.0735319	0.0644454	-1.141	0.253872	0.297534
AFARP1|246182	8.76722	0.45975	0.132332	3.4742	0.000512371	0.000809591
AFF1|4299	5999.51	-0.589682	0.0675847	-8.72508	2.65983e-18	9.90641e-18
AFF2|2334	129.853	-1.2707	0.154686	-8.2147	2.12701e-16	7.15914e-16
AFF3|3899	6555.07	0.86377	0.181399	4.7617	1.91967e-06	3.63576e-06
AFF4|27125	9123.7	-0.0636933	0.0712641	-0.893764	0.371448	0.42155
AFG3L1|172	619.39	-0.020892	0.0657027	-0.317977	0.750502	0.795877
AFG3L2|10939	3898.26	0.193062	0.0580877	3.32362	0.000888559	0.00137378
AFMID|125061	1672.62	0.113478	0.0843287	1.34566	0.178413	0.214239
AFM|173	0.230583	-0.606722	0.613065	-0.989654	0.322343	0.370025
AFP|174	139.542	-1.30489	0.344934	-3.78302	0.000154935	0.000255841
AFTPH|54812	4934.75	0.385735	0.0551033	7.00021	2.55579e-12	6.97131e-12
AG2|387763	934.061	-0.986023	0.144557	-6.82102	9.03966e-12	2.39049e-11
AGAP11|119385	240.337	-2.25787	0.126296	-17.8776	1.76419e-71	5.5729e-70
AGAP1|116987	1424.13	0.149081	0.0602085	2.47608	0.0132832	0.0183127
AGAP2|116986	300.067	0.54803	0.112188	4.88492	1.03473e-06	1.997e-06
AGAP3|116988	3654.29	0.218736	0.0673716	3.24672	0.00116745	0.00178519
AGAP4|119016	533.38	-0.0679859	0.0786821	-0.864058	0.387556	0.438339
AGAP5|729092	138.451	-0.221829	0.0863513	-2.56892	0.0102017	0.0142409
AGAP6|414189	311.575	0.136711	0.0836108	1.63508	0.102032	0.126719
AGAP7|653268	33.4007	0.0375514	0.130332	0.288121	0.773254	0.816873
AGAP8|728404	93.843	-0.158581	0.111768	-1.41884	0.155944	0.188884
AGA|175	1499.76	0.306963	0.0613566	5.00293	5.64654e-07	1.11213e-06
AGBL1|123624	0.346406	0.679715	0.456547	1.48882	0.136535	0.16673
AGBL2|79841	55.5694	0.87206	0.138584	6.29264	3.12106e-10	7.5541e-10
AGBL3|340351	15.906	-0.177086	0.117382	-1.50863	0.131392	0.160878
AGBL4|84871	24.8388	0.374758	0.141846	2.64201	0.00824167	0.0116136
AGBL5|60509	1877.63	-0.00165765	0.0575903	-0.0287835	0.977037	0.984844
AGER|177	110.84	0.100978	0.12731	0.793164	0.427682	0.479717
AGFG1|3267	4672.91	-0.246547	0.0597897	-4.12358	3.73032e-05	6.44895e-05
AGFG2|3268	1067.3	-0.264199	0.0649666	-4.06669	4.76857e-05	8.17327e-05
AGGF1|55109	2441.5	0.108601	0.0481404	2.25593	0.0240753	0.0323502
AGK|55750	1514.64	0.232232	0.044946	5.16691	2.37995e-07	4.81718e-07
AGL|178	4065.24	0.374202	0.125263	2.98734	0.00281418	0.00416133
AGMAT|79814	87.4306	1.58724	0.11212	14.1565	1.70177e-45	2.09449e-44
AGPAT1|10554	4922.97	0.151037	0.0433406	3.48488	0.000492352	0.000779148
AGPAT2|10555	4650.99	-1.62696	0.123901	-13.1312	2.1823e-39	2.09093e-38
AGPAT3|56894	5993.1	0.273142	0.0476185	5.73604	9.6914e-09	2.143e-08
AGPAT4|56895	576.001	-0.520559	0.0961011	-5.41679	6.06791e-08	1.27882e-07
AGPAT5|55326	1925.61	0.343141	0.0785037	4.37101	1.23674e-05	2.21566e-05
AGPAT6|137964	6892.43	0.72868	0.0925691	7.87174	3.49741e-15	1.11176e-14
AGPAT9|84803	401.334	-1.74454	0.142493	-12.243	1.83238e-34	1.41583e-33
AGPHD1|123688	127.033	-0.570195	0.0711892	-8.00957	1.15108e-15	3.73077e-15
AGPS|8540	3002.34	-0.206621	0.0935377	-2.20896	0.0271777	0.0362885
AGR2|10551	22128.3	2.36356	0.220252	10.7312	7.26819e-27	4.06936e-26
AGR3|155465	4823.44	2.33807	0.244361	9.56811	1.0888e-21	4.75639e-21
AGRN|375790	13395.1	0.759935	0.0918197	8.27638	1.26971e-16	4.31868e-16
AGRP|181	1.1737	1.33296	0.258906	5.14845	2.62649e-07	5.29938e-07
AGTPBP1|23287	994.33	-0.360698	0.0808973	-4.45872	8.24516e-06	1.49843e-05
AGTR1|185	1358.18	-0.0395269	0.23416	-0.168803	0.865951	0.896023
AGTR2|186	2.63227	-0.909179	0.400849	-2.26813	0.0233211	0.0313753
AGTRAP|57085	2500.92	0.79826	0.0734976	10.861	1.76733e-27	1.01758e-26
AGT|183	884.255	1.33891	0.198192	6.75563	1.42216e-11	3.72083e-11
AGXT2L1|64850	17.4094	1.26189	0.29194	4.32243	1.54321e-05	2.74398e-05
AGXT2L2|85007	1105.04	-0.580253	0.0649584	-8.93269	4.15784e-19	1.61107e-18
AGXT2|64902	1.19717	0.886536	0.3427	2.58692	0.0096839	0.0135518
AGXT|189	8.0724	-0.959261	0.344138	-2.78743	0.00531278	0.00763319
AHCTF1|25909	4889	0.369756	0.0607386	6.08766	1.14573e-09	2.676e-09
AHCYL1|10768	11150.1	-0.00621444	0.0604772	-0.102757	0.918156	0.940718
AHCYL2|23382	1851.9	0.0509172	0.0743548	0.684788	0.493478	0.547567
AHCY|191	9874.4	0.713818	0.0673737	10.5949	3.14622e-26	1.7109e-25
AHDC1|27245	2322.09	-0.288796	0.0707351	-4.08279	4.44988e-05	7.64635e-05
AHI1|54806	1070.06	-0.0446153	0.0676116	-0.659876	0.509333	0.56335
AHNAK2|113146	3645.62	0.137876	0.132468	1.04082	0.297959	0.344546
AHNAK|79026	139675	-1.48705	0.0914618	-16.2588	1.93641e-59	4.02838e-58
AHRR|57491	116.814	0.834806	0.130465	6.3987	1.5671e-10	3.86134e-10
AHR|196	6213.71	-0.580421	0.0954612	-6.08018	1.20048e-09	2.80088e-09
AHSA1|10598	4814.12	0.493799	0.0550741	8.96608	3.07241e-19	1.19567e-18
AHSA2|130872	1191.57	-0.178082	0.0963271	-1.84872	0.0644976	0.0822893
AHSG|197	0.735527	1.36759	0.568292	2.40649	0.0161067	0.0220155
AHSP|51327	0.990053	-0.944663	0.324995	-2.9067	0.00365261	0.00533774
AICDA|57379	4.09986	0.342876	0.250852	1.36685	0.171674	0.206613
AIDA|64853	3543.65	-0.0879346	0.0627411	-1.40155	0.161051	0.194626
AIF1L|83543	4032.07	-0.884044	0.139613	-6.3321	2.41846e-10	5.89854e-10
AIF1|199	1178.84	-0.0589753	0.0998213	-0.590809	0.554648	0.607935
AIFM1|9131	2774.56	0.551463	0.0573171	9.62126	6.50265e-22	2.87255e-21
AIFM2|84883	1792.75	-1.81137	0.0981695	-18.4514	5.07991e-76	1.88627e-74
AIFM3|150209	64.9785	1.42682	0.128231	11.1269	9.27603e-29	5.67991e-28
AIG1|51390	2120.27	-0.356947	0.0698188	-5.11248	3.17961e-07	6.37737e-07
AIM1L|55057	61.2162	3.74487	0.193573	19.346	2.2027e-83	1.07035e-81
AIM1|202	6047.5	-0.538304	0.109012	-4.93803	7.89155e-07	1.53616e-06
AIM2|9447	96.0972	2.22515	0.190418	11.6856	1.5106e-31	1.04055e-30
AIMP1|9255	3043.43	0.147339	0.040446	3.64286	0.000269626	0.00043644
AIMP2|7965	1107.58	0.668872	0.0560671	11.9298	8.27227e-33	5.95894e-32
AIPL1|23746	0.866392	1.10827	0.415457	2.6676	0.0076396	0.0107962
AIP|9049	2352.12	0.297445	0.0751328	3.95893	7.52863e-05	0.000127354
AIRE|326	0.664052	0.693314	0.325673	2.12886	0.0332656	0.0439825
AJAP1|55966	38.9242	-0.333156	0.153568	-2.16944	0.0300495	0.0399416
AK1|203	1658.98	0.276054	0.081619	3.38222	0.000719018	0.00112019
AK2|204	6171.48	0.233628	0.05334	4.37997	1.18693e-05	2.13089e-05
AK3L1|205	1059.79	-0.756215	0.133457	-5.66635	1.45868e-08	3.19391e-08
AK3|50808	3990.74	-0.942651	0.0584964	-16.1147	2.01158e-58	4.02725e-57
AK5|26289	1476.87	-2.20703	0.205586	-10.7353	6.94603e-27	3.89342e-26
AK7|122481	81.6839	0.038993	0.15075	0.25866	0.795898	0.836579
AKAP10|11216	1262.57	-0.247254	0.0758566	-3.25949	0.00111613	0.00170964
AKAP11|11215	4227.76	-0.614936	0.0746716	-8.23521	1.79243e-16	6.05685e-16
AKAP12|9590	4707.26	-2.63281	0.128818	-20.4382	7.64957e-93	5.1556e-91
AKAP13|11214	8281.93	-0.498086	0.0595853	-8.3592	6.31443e-17	2.18589e-16
AKAP14|158798	3.08846	3.36996	0.424669	7.93551	2.09634e-15	6.72361e-15
AKAP1|8165	5605.03	-0.504649	0.0707472	-7.13313	9.81089e-13	2.73948e-12
AKAP2|11217	2486.62	-1.64919	0.111101	-14.8441	7.59233e-50	1.11672e-48
AKAP3|10566	82.9741	-0.6434	0.127882	-5.0312	4.87411e-07	9.65987e-07
AKAP4|8852	0.190858	-0.301955	0.580646	-0.520034	0.60304	0.655826
AKAP5|9495	491.229	1.30899	0.134382	9.7408	2.01954e-22	9.1535e-22
AKAP6|9472	301.295	-1.82381	0.108716	-16.7758	3.66623e-63	8.76689e-62
AKAP7|9465	430.886	-0.879917	0.0768422	-11.451	2.32549e-30	1.53164e-29
AKAP8L|26993	2409.11	0.615166	0.0683907	8.99488	2.36492e-19	9.25648e-19
AKAP8|10270	1805.09	0.176591	0.0437036	4.04066	5.33006e-05	9.10711e-05
AKAP9|10142	7319.31	0.105237	0.0839083	1.25419	0.209772	0.249234
AKD1|221264	392.035	0.074752	0.0819661	0.911986	0.361776	0.411332
AKIRIN1|79647	3346.8	-0.0920317	0.0569788	-1.61519	0.106269	0.131657
AKIRIN2|55122	1857.07	-0.261984	0.0505465	-5.18304	2.18299e-07	4.429e-07
AKNAD1|254268	8.61711	-0.447461	0.159805	-2.80004	0.00510958	0.00735332
AKNA|80709	1956.73	-0.100243	0.0843337	-1.18865	0.234577	0.276784
AKR1A1|10327	5933.28	0.538239	0.0607502	8.85987	8.01073e-19	3.05644e-18
AKR1B10|57016	166.932	-0.224083	0.328946	-0.681214	0.495736	0.54971
AKR1B15|441282	107.99	-1.33795	0.315788	-4.23686	2.26667e-05	3.98037e-05
AKR1B1|231	2238.16	-0.476755	0.0928854	-5.13272	2.85585e-07	5.74615e-07
AKR1C1|1645	2947.36	-3.54119	0.203601	-17.3928	9.36e-68	2.61283e-66
AKR1C2|1646	2722.51	-3.83037	0.208965	-18.3302	4.75351e-75	1.71022e-73
AKR1C3|8644	2282.62	-2.41439	0.144589	-16.6983	1.34854e-62	3.16321e-61
AKR1C4|1109	0.574099	-2.05997	0.429308	-4.79835	1.59974e-06	3.04565e-06
AKR1CL1|340811	0.914511	-1.30647	0.366421	-3.5655	0.000363161	0.000581531
AKR1D1|6718	13.0908	-2.38087	0.303683	-7.83999	4.50585e-15	1.42702e-14
AKR1E2|83592	96.9215	0.0477238	0.170018	0.280698	0.778942	0.821631
AKR7A2|8574	3114.95	0.333737	0.0691109	4.82901	1.37216e-06	2.62455e-06
AKR7A3|22977	1653.1	2.68305	0.222438	12.062	1.67721e-33	1.24322e-32
AKR7L|246181	115.893	1.5895	0.154935	10.2591	1.07671e-24	5.44861e-24
AKT1S1|84335	2902.28	0.537267	0.0574773	9.34747	8.97735e-21	3.76383e-20
AKT1|207	10924.3	0.61209	0.0622139	9.83847	7.68742e-23	3.56644e-22
AKT2|208	7292.7	-0.0901788	0.0610812	-1.47638	0.139843	0.170568
AKT3|10000	2083.12	-0.761129	0.123724	-6.15181	7.66031e-10	1.80935e-09
AKTIP|64400	1625.23	-0.211502	0.057044	-3.70771	0.000209144	0.0003418
ALAD|210	4084.84	-0.677036	0.0635374	-10.6557	1.64014e-26	9.04398e-26
ALAS1|211	2628	0.00830552	0.050694	0.163836	0.86986	0.899666
ALAS2|212	11.3687	-4.64284	0.285003	-16.2905	1.15286e-59	2.42397e-58
ALB|213	844.115	-2.69135	0.292765	-9.19288	3.82456e-20	1.55382e-19
ALCAM|214	11813.5	0.599651	0.127551	4.70125	2.58571e-06	4.85792e-06
ALDH16A1|126133	1676.51	0.622053	0.0854734	7.27773	3.39481e-13	9.69101e-13
ALDH18A1|5832	6415.97	0.963293	0.0507226	18.9914	2.00885e-80	8.8841e-79
ALDH1A1|216	2989.09	-2.4792	0.135604	-18.2826	1.13803e-74	4.04999e-73
ALDH1A2|8854	373.383	-3.02123	0.152765	-19.777	4.69784e-87	2.64153e-85
ALDH1A3|220	3051.46	-1.41641	0.161365	-8.7777	1.66857e-18	6.26787e-18
ALDH1B1|219	2322.22	0.624436	0.0792208	7.88223	3.21598e-15	1.02362e-14
ALDH1L1|10840	1057.38	-4.85813	0.218586	-22.2253	1.95578e-109	2.33272e-107
ALDH1L2|160428	1043.02	0.35149	0.118026	2.97806	0.00290076	0.00428452
ALDH2|217	12180.8	-2.25415	0.126943	-17.7572	1.51584e-70	4.65394e-69
ALDH3A1|218	105.86	-2.59148	0.260336	-9.95439	2.41293e-23	1.14398e-22
ALDH3A2|224	5676.87	-0.678475	0.0997822	-6.79956	1.0494e-11	2.7658e-11
ALDH3B1|221	763.711	0.591721	0.106131	5.57537	2.47008e-08	5.33837e-08
ALDH3B2|222	6236.85	0.433516	0.203222	2.13322	0.0329071	0.0435193
ALDH4A1|8659	2675.34	-0.968595	0.102112	-9.48564	2.40907e-21	1.03381e-20
ALDH5A1|7915	1668.96	-0.3014	0.101269	-2.97624	0.00291809	0.00430915
ALDH6A1|4329	1427.68	-0.965822	0.0999995	-9.65827	4.53454e-22	2.01672e-21
ALDH7A1|501	4669.65	-0.530242	0.0633423	-8.37105	5.71082e-17	1.98182e-16
ALDH8A1|64577	39.1786	0.151839	0.140041	1.08424	0.278258	0.323399
ALDH9A1|223	9137.86	-0.335095	0.0602406	-5.56261	2.65775e-08	5.732e-08
ALDOA|226	71760.4	1.14454	0.0807951	14.1659	1.48896e-45	1.83601e-44
ALDOB|229	10.2454	-1.18896	0.162778	-7.3042	2.78917e-13	7.9946e-13
ALDOC|230	1717.68	-1.94486	0.147631	-13.1738	1.24253e-39	1.20815e-38
ALG10B|144245	854.211	-0.119484	0.0686612	-1.7402	0.0818239	0.102875
ALG10|84920	321.54	0.196399	0.0718341	2.73406	0.0062558	0.0089239
ALG11|440138	49.8867	0.931596	0.0849943	10.9607	5.90517e-28	3.47322e-27
ALG12|79087	1415.32	0.394586	0.0589053	6.69865	2.10355e-11	5.45282e-11
ALG13|79868	1246.82	-0.0638476	0.0458448	-1.39269	0.163713	0.197601
ALG14|199857	545.59	0.0595431	0.0553795	1.07518	0.282293	0.327759
ALG1L2|644974	0.958984	1.39897	0.365532	3.82721	0.000129603	0.000215403
ALG1L|200810	77.3199	2.36512	0.205853	11.4894	1.49166e-30	9.90077e-30
ALG1|56052	1800.8	0.932842	0.0547106	17.0505	3.46733e-65	8.87348e-64
ALG2|85365	2228.8	0.116485	0.0455231	2.5588	0.0105033	0.0146413
ALG3|10195	2422.22	1.04832	0.0733688	14.2883	2.58786e-46	3.30494e-45
ALG5|29880	1650.07	0.0995476	0.0531099	1.87437	0.0608796	0.0779444
ALG6|29929	993.319	0.623487	0.0580837	10.7343	7.02685e-27	3.93648e-26
ALG8|79053	3064.92	0.825692	0.100496	8.21614	2.1015e-16	7.07571e-16
ALG9|79796	1451.35	-0.36413	0.0497117	-7.32485	2.3917e-13	6.8834e-13
ALKBH1|8846	683.657	0.233437	0.0454335	5.13798	2.77705e-07	5.59333e-07
ALKBH2|121642	811.588	0.391911	0.0746685	5.24869	1.53188e-07	3.13969e-07
ALKBH3|221120	866.288	-0.179454	0.0717098	-2.5025	0.0123318	0.0170585
ALKBH4|54784	691.128	0.529052	0.0663555	7.97299	1.54881e-15	4.98782e-15
ALKBH5|54890	5781.93	-0.0118382	0.0457024	-0.259028	0.795614	0.83637
ALKBH6|84964	300.748	0.982578	0.0833463	11.7891	4.44273e-32	3.13267e-31
ALKBH7|84266	1535.23	0.581313	0.0971486	5.98375	2.18055e-09	5.01147e-09
ALKBH8|91801	619.071	-0.244848	0.0584275	-4.19062	2.78189e-05	4.85264e-05
ALK|238	23.9188	-1.01856	0.199942	-5.09426	3.50101e-07	7.00132e-07
ALLC|55821	0.921007	-1.12569	0.288056	-3.90788	9.31112e-05	0.000156444
ALMS1P|200420	13.5646	0.334388	0.150691	2.21903	0.0264849	0.0354091
ALMS1|7840	2342.8	0.230582	0.0622358	3.70497	0.000211418	0.000345401
ALOX12B|242	6.79925	0.912973	0.265331	3.44088	0.000579816	0.000911695
ALOX12P2|245	57.7414	0.0671114	0.228212	0.294074	0.768701	0.812636
ALOX12|239	12.4945	-0.256997	0.135736	-1.89336	0.0583104	0.0748515
ALOX15B|247	2096.17	-0.482984	0.26304	-1.83616	0.0663337	0.0845059
ALOX15|246	153.686	-0.506616	0.254545	-1.99028	0.04656	0.0605859
ALOX5AP|241	985.364	0.30333	0.0991132	3.06044	0.00221014	0.00330287
ALOX5|240	1238.54	0.0230345	0.107371	0.214531	0.830133	0.866226
ALOXE3|59344	49.4302	1.20088	0.189695	6.33057	2.44263e-10	5.95601e-10
ALPI|248	0.218964	0.851154	1.05643	0.805692	0.42042	0.472199
ALPK1|80216	1490.91	-0.322109	0.0612708	-5.25713	1.46319e-07	3.00203e-07
ALPK2|115701	121.622	0.787878	0.157316	5.00824	5.49309e-07	1.08342e-06
ALPK3|57538	1059.38	-2.58296	0.134952	-19.1398	1.17657e-81	5.44822e-80
ALPL|249	1736.38	-1.05147	0.161358	-6.51638	7.20233e-11	1.81325e-10
ALPPL2|251	0.693603	1.84171	0.695712	2.64723	0.00811534	0.0114455
ALPP|250	2.01176	3.055	0.626718	4.8746	1.09029e-06	2.0995e-06
ALS2CL|259173	590.808	-0.809119	0.113794	-7.11042	1.15693e-12	3.2186e-12
ALS2CR11|151254	20.6643	-0.855593	0.160741	-5.32281	1.02175e-07	2.12132e-07
ALS2CR12|130540	9.05774	-0.48079	0.157622	-3.05027	0.00228633	0.00341233
ALS2CR4|65062	2014.92	-1.05287	0.0623528	-16.8857	5.73362e-64	1.40695e-62
ALS2CR8|79800	430.503	-0.66693	0.0711943	-9.36774	7.40987e-21	3.11995e-20
ALS2|57679	1687.17	-0.13323	0.0477786	-2.78848	0.00529559	0.00761098
ALX1|8092	9.52702	-0.596957	0.305047	-1.95693	0.0503552	0.0652139
ALX3|257	70.2476	0.01435	0.121621	0.117989	0.906076	0.930716
ALX4|60529	44.6736	-1.94996	0.238042	-8.1917	2.57567e-16	8.62796e-16
AMAC1L2|83650	2.16618	0.161195	0.176335	0.914143	0.360642	0.410209
AMAC1L3|643664	1.03741	0.0091621	0.224936	0.040732	0.96751	0.977744
AMAC1|146861	0.317579	-0.258877	0.377528	-0.685717	0.492891	0.546947
AMACR|23600	1021.13	0.561599	0.0666984	8.41998	3.76545e-17	1.31787e-16
AMBN|258	0.180229	-0.605854	0.662443	-0.914576	0.360414	0.409991
AMBP|259	77.8838	0.934754	0.238041	3.92686	8.60603e-05	0.000144969
AMBRA1|55626	2556.1	0.136094	0.0396542	3.43202	0.000599112	0.000940458
AMD1|262	4605.08	-0.0893688	0.0843915	-1.05898	0.28961	0.33568
AMDHD1|144193	66.5099	0.651353	0.182904	3.56117	0.000369199	0.000590959
AMDHD2|51005	782.101	0.952248	0.0923851	10.3074	6.52593e-25	3.33759e-24
AMELX|265	0.0828884	0.143879	2.07065	0.0694847	0.944604	0.960813
AMFR|267	9762.49	0.2978	0.0765059	3.89251	9.92107e-05	0.000166437
AMHR2|269	3.42901	0.597888	0.220993	2.70546	0.00682096	0.00968727
AMH|268	48.6419	2.50291	0.220395	11.3565	6.88782e-30	4.42114e-29
AMICA1|120425	479.539	-0.00856854	0.137668	-0.0622405	0.950371	0.965183
AMIGO1|57463	310.368	-0.66374	0.093904	-7.06829	1.56857e-12	4.33681e-12
AMIGO2|347902	4014.17	-0.87787	0.15962	-5.49975	3.80338e-08	8.11212e-08
AMIGO3|386724	276.26	1.0766	0.0849744	12.6697	8.70085e-37	7.52011e-36
AMMECR1L|83607	2234.21	-0.108493	0.0371332	-2.92172	0.00348106	0.00509764
AMMECR1|9949	1041.83	0.910293	0.0841526	10.8172	2.85448e-27	1.62641e-26
AMN1|196394	571.462	0.21723	0.0714975	3.03829	0.00237923	0.00354588
AMN|81693	6.49787	0.765014	0.235933	3.2425	0.00118486	0.00181056
AMOTL1|154810	3835.89	-1.44888	0.100692	-14.3893	6.04371e-47	7.91878e-46
AMOTL2|51421	5649.01	-1.39049	0.08013	-17.3529	1.87512e-67	5.17564e-66
AMOT|154796	2517.08	-0.645131	0.105696	-6.10363	1.03689e-09	2.42667e-09
AMPD1|270	43.2734	-2.31644	0.223488	-10.3649	3.5803e-25	1.85666e-24
AMPD2|271	1935.79	0.388292	0.066161	5.86889	4.38713e-09	9.89555e-09
AMPD3|272	707.209	0.22411	0.0742095	3.01997	0.00252802	0.00375539
AMPH|273	424.028	0.0205689	0.16679	0.123322	0.901852	0.92739
AMTN|401138	4.85605	1.53998	0.400993	3.84042	0.000122823	0.000204584
AMT|275	313.119	-0.906619	0.124374	-7.28947	3.11187e-13	8.89881e-13
AMY1A|276	66.0345	0.37113	0.259118	1.43228	0.152064	0.184535
AMY2A|279	6.21966	-0.248588	0.188163	-1.32113	0.186458	0.223218
AMY2B|280	525.14	-1.16235	0.117076	-9.9281	3.1419e-23	1.48244e-22
AMZ1|155185	147.998	2.49785	0.200605	12.4516	1.3704e-35	1.12093e-34
AMZ2P1|201283	582.822	-0.048988	0.0641101	-0.764123	0.444794	0.497355
AMZ2|51321	4113.27	0.410298	0.0605619	6.77486	1.24529e-11	3.26589e-11
ANAPC10|10393	334.233	-0.209143	0.0432858	-4.83166	1.35396e-06	2.59026e-06
ANAPC11|51529	3154.69	1.11251	0.0910853	12.214	2.61855e-34	2.01144e-33
ANAPC13|25847	3204.4	0.0633162	0.0499943	1.26647	0.205345	0.244329
ANAPC16|119504	5802.29	-0.288899	0.0471365	-6.12899	8.84371e-10	2.07988e-09
ANAPC1|64682	1924.3	-0.158459	0.0664941	-2.38306	0.0171693	0.0234127
ANAPC2|29882	1893.44	0.340278	0.064608	5.26681	1.38817e-07	2.85436e-07
ANAPC4|29945	1239.75	-0.369426	0.0369714	-9.9922	1.64888e-23	7.85904e-23
ANAPC5|51433	6298.02	0.111997	0.0403228	2.77751	0.00547772	0.00786126
ANAPC7|51434	2829.11	0.449654	0.0396837	11.3309	9.22074e-30	5.88405e-29
ANGEL1|23357	1477.76	-0.136025	0.0530014	-2.56645	0.0102747	0.0143368
ANGEL2|90806	2166.6	0.384086	0.0536265	7.16225	7.93653e-13	2.22621e-12
ANGPT1|284	632.12	-2.79094	0.153559	-18.175	8.14945e-74	2.7941e-72
ANGPT2|285	859.735	-0.420595	0.10569	-3.97952	6.90534e-05	0.000117112
ANGPT4|51378	21.3248	-3.55052	0.194471	-18.2573	1.81071e-74	6.35202e-73
ANGPTL1|9068	540.151	-3.09234	0.15745	-19.6402	7.00986e-86	3.81088e-84
ANGPTL2|23452	6580.04	-1.82079	0.111171	-16.3783	2.73182e-60	5.86284e-59
ANGPTL3|27329	1.59454	-1.31674	0.245453	-5.36455	8.11529e-08	1.69704e-07
ANGPTL4|51129	1986.39	-1.44288	0.182165	-7.92076	2.36056e-15	7.55257e-15
ANGPTL5|253935	32.4316	-4.07665	0.259755	-15.6942	1.65761e-55	2.96292e-54
ANGPTL6|83854	14.024	1.78319	0.156908	11.3645	6.28162e-30	4.0492e-29
ANGPTL7|10218	159.106	-3.92913	0.286876	-13.6963	1.06866e-42	1.17493e-41
ANG|283	936.367	-0.720573	0.102374	-7.03865	1.94106e-12	5.33074e-12
ANK1|286	110.664	0.672757	0.192766	3.49003	0.000482974	0.000764984
ANK2|287	1520.09	-2.35631	0.126846	-18.5762	5.0068e-77	1.94983e-75
ANK3|288	2989.22	0.034282	0.105464	0.325057	0.745138	0.791083
ANKAR|150709	86.3914	-1.04791	0.0766867	-13.6648	1.64777e-42	1.79762e-41
ANKDD1A|348094	263.441	-1.51029	0.0917021	-16.4696	6.06961e-61	1.3342e-59
ANKFN1|162282	15.7493	-0.282095	0.282996	-0.996817	0.318853	0.366446
ANKFY1|51479	4730.35	-0.408681	0.0461523	-8.85504	8.36539e-19	3.1899e-18
ANKHD1-EIF4EBP3|404734	2631.24	0.0223326	0.0760833	0.293528	0.769119	0.812947
ANKHD1|54882	6106.56	-0.0753247	0.0557636	-1.35079	0.176764	0.212323
ANKH|56172	5156.24	0.00788687	0.0986108	0.0799798	0.936253	0.954687
ANKIB1|54467	4115.02	0.173202	0.0579469	2.98898	0.00279907	0.00414085
ANKK1|255239	52.2869	-1.19266	0.159564	-7.47448	7.75081e-14	2.28896e-13
ANKLE1|126549	36.4144	0.396162	0.150907	2.62521	0.00865964	0.0121738
ANKLE2|23141	4256.79	0.0870732	0.0387851	2.24502	0.024767	0.0332366
ANKMY1|51281	688.032	0.396225	0.0715602	5.53695	3.0778e-08	6.59815e-08
ANKMY2|57037	1272.5	-0.645681	0.0567885	-11.3699	5.90409e-30	3.80959e-29
ANKRA2|57763	808.577	-0.0894042	0.0615318	-1.45298	0.146231	0.177907
ANKRD10|55608	3902.47	0.165151	0.0654641	2.52278	0.0116432	0.0161509
ANKRD11|29123	5292.75	-0.273367	0.0550023	-4.97009	6.69214e-07	1.31072e-06
ANKRD12|23253	3596.19	-0.402624	0.0694112	-5.80056	6.6094e-09	1.47408e-08
ANKRD13A|88455	2918.64	-0.355423	0.0472489	-7.52234	5.38031e-14	1.60285e-13
ANKRD13B|124930	586.277	0.909038	0.107967	8.41956	3.77888e-17	1.32234e-16
ANKRD13C|81573	1584.09	-0.0773195	0.0431712	-1.791	0.0732936	0.092754
ANKRD13D|338692	1811.74	1.00409	0.0837572	11.9881	4.10349e-33	2.99321e-32
ANKRD16|54522	490.915	0.391901	0.0630172	6.21895	5.005e-10	1.19522e-09
ANKRD17|26057	7671.99	-0.114466	0.0660845	-1.73212	0.083253	0.104558
ANKRD19|138649	161.501	0.609145	0.108491	5.61473	1.96873e-08	4.27834e-08
ANKRD1|27063	25.397	1.60066	0.244266	6.55295	5.6413e-11	1.42921e-10
ANKRD20A3|441425	24.5278	-1.08681	0.147327	-7.37687	1.6206e-13	4.70474e-13
ANKRD20A4|728747	3.95128	-1.12292	0.244704	-4.58887	4.45647e-06	8.2622e-06
ANKRD20B|729171	17.3369	-0.439685	0.151961	-2.89341	0.00381079	0.00556023
ANKRD22|118932	450.069	1.99682	0.141362	14.1256	2.64211e-45	3.21562e-44
ANKRD23|200539	108.23	0.256996	0.0896008	2.86823	0.00412774	0.00599778
ANKRD24|170961	95.2939	0.505544	0.13887	3.64041	0.000272207	0.000440401
ANKRD26P1|124149	1.47532	-1.23344	0.301107	-4.09636	4.19699e-05	7.22631e-05
ANKRD26|22852	811.895	0.141552	0.0832281	1.70078	0.0889849	0.111429
ANKRD27|84079	2291.62	0.125516	0.0617481	2.03271	0.0420813	0.0550236
ANKRD28|23243	3567.58	-0.0110774	0.0551251	-0.20095	0.840737	0.875435
ANKRD29|147463	321.486	-2.12583	0.138918	-15.3027	7.32956e-53	1.18623e-51
ANKRD2|26287	8.54136	1.16623	0.202862	5.74887	8.98401e-09	1.99083e-08
ANKRD30A|91074	1908.45	0.531344	0.260458	2.04004	0.0413465	0.0541167
ANKRD30B|374860	497.482	2.23272	0.263669	8.46788	2.49892e-17	8.82605e-17
ANKRD31|256006	6.91592	-0.459174	0.159935	-2.87101	0.00409165	0.0059471
ANKRD32|84250	469.434	0.34503	0.0618726	5.57646	2.45463e-08	5.30557e-08
ANKRD33|341405	1.2717	-1.2425	0.255888	-4.85566	1.19987e-06	2.30376e-06
ANKRD34A|284615	72.4339	0.439283	0.125474	3.50099	0.000463527	0.000735603
ANKRD34B|340120	10.9588	1.62684	0.289294	5.6235	1.87125e-08	4.07504e-08
ANKRD34C|390616	4.89443	-0.78062	0.277031	-2.8178	0.00483532	0.00697852
ANKRD35|148741	271.76	-1.38794	0.143395	-9.6791	3.69969e-22	1.65364e-21
ANKRD36BP1|84832	365.198	-0.256766	0.132619	-1.93612	0.0528526	0.0682237
ANKRD36B|57730	96.6029	-0.655133	0.109921	-5.96004	2.52183e-09	5.77224e-09
ANKRD36|375248	485.581	-0.549635	0.0763205	-7.20166	5.94821e-13	1.67829e-12
ANKRD37|353322	323.586	-0.1922	0.102504	-1.87505	0.060786	0.0778365
ANKRD39|51239	428.317	0.698626	0.0775593	9.00764	2.10539e-19	8.26696e-19
ANKRD40|91369	4535.96	-0.746212	0.073503	-10.1521	3.24183e-24	1.60582e-23
ANKRD42|338699	864.568	0.392585	0.0756205	5.19151	2.08595e-07	4.23779e-07
ANKRD43|134548	539.479	2.11425	0.216998	9.74317	1.97299e-22	8.94872e-22
ANKRD44|91526	221.085	-0.282611	0.117733	-2.40044	0.0163753	0.0223625
ANKRD45|339416	29.9539	-0.289789	0.158756	-1.82537	0.0679453	0.0863745
ANKRD46|157567	1506.82	-0.329802	0.0773335	-4.26467	2.00198e-05	3.53069e-05
ANKRD49|54851	724.542	-0.116422	0.0538323	-2.16268	0.0305661	0.0405843
ANKRD50|57182	4691.16	0.745909	0.104604	7.13075	9.98218e-13	2.78572e-12
ANKRD52|283373	3732.95	0.249208	0.0549212	4.53756	5.69083e-06	1.04767e-05
ANKRD53|79998	81.0016	-2.8584	0.143335	-19.9421	1.75448e-88	1.03069e-86
ANKRD54|129138	1102.33	0.530819	0.0565104	9.39329	5.81554e-21	2.45864e-20
ANKRD55|79722	11.7488	0.406457	0.159506	2.54823	0.0108271	0.0150723
ANKRD56|345079	238.392	0.298056	0.135515	2.19943	0.0278476	0.0371225
ANKRD57|65124	1845.49	-0.0860565	0.0766852	-1.1222	0.261776	0.305978
ANKRD58|347454	42.1464	1.15239	0.111431	10.3418	4.55907e-25	2.35307e-24
ANKRD5|63926	826.768	0.702018	0.0874915	8.02385	1.02486e-15	3.33154e-15
ANKRD6|22881	626.152	-0.524185	0.0819893	-6.39333	1.62306e-10	3.99573e-10
ANKRD7|56311	3.85474	0.384756	0.232718	1.65331	0.0982668	0.122344
ANKRD9|122416	216.571	0.487084	0.112346	4.33555	1.45393e-05	2.59109e-05
ANKS1A|23294	2898.07	-0.33324	0.0490211	-6.79789	1.06161e-11	2.79685e-11
ANKS1B|56899	318.177	0.552232	0.122444	4.51009	6.48009e-06	1.18708e-05
ANKS3|124401	826.519	0.757025	0.0957498	7.90628	2.65202e-15	8.46855e-15
ANKS4B|257629	1.48464	-0.520878	0.348651	-1.49398	0.13518	0.165198
ANKS6|203286	564.352	-0.413009	0.129408	-3.19152	0.00141524	0.00214957
ANKZF1|55139	1625.6	0.136829	0.0597077	2.29165	0.021926	0.0295996
ANLN|54443	1774.19	3.24348	0.136009	23.8475	1.07568e-125	2.6135e-123
ANO10|55129	2303.12	-0.0944797	0.0513452	-1.84009	0.065755	0.0838229
ANO1|55107	10427.1	-0.65725	0.133926	-4.90755	9.22189e-07	1.78682e-06
ANO2|57101	109.907	-0.913166	0.15707	-5.81375	6.10885e-09	1.36508e-08
ANO3|63982	135.079	-1.59438	0.271026	-5.88277	4.03446e-09	9.11679e-09
ANO4|121601	15.9717	-1.22102	0.177981	-6.8604	6.86693e-12	1.82768e-11
ANO5|203859	215.202	-0.192504	0.203975	-0.943761	0.345292	0.394184
ANO6|196527	8357.17	-1.47065	0.0792045	-18.5678	5.86075e-77	2.26156e-75
ANO7|50636	74.8295	1.44519	0.149144	9.68987	3.32959e-22	1.49297e-21
ANO8|57719	887.844	0.408413	0.0762402	5.35693	8.4649e-08	1.76752e-07
ANO9|338440	629.565	1.45692	0.132868	10.9651	5.62327e-28	3.31534e-27
ANP32A|8125	7419.51	0.389894	0.0414531	9.40566	5.17059e-21	2.1921e-20
ANP32B|10541	7700.75	0.178537	0.0594269	3.00432	0.00266177	0.00394604
ANP32C|23520	4.75481	0.846961	0.135985	6.22836	4.71356e-10	1.12823e-09
ANP32D|23519	0.463844	0.0405023	0.293535	0.137981	0.890255	0.917481
ANP32E|81611	4079.19	0.822812	0.101627	8.09637	5.66243e-16	1.8663e-15
ANPEP|290	7014.22	-0.63631	0.183283	-3.47173	0.000517115	0.000816432
ANTXR1|84168	12725.3	0.178295	0.110324	1.6161	0.106072	0.131454
ANTXR2|118429	3257.65	-1.76064	0.0954484	-18.446	5.61993e-76	2.08287e-74
ANTXRL|195977	4.66551	-0.599984	0.313636	-1.91299	0.0557488	0.0717457
ANUBL1|93550	539.715	-0.0395303	0.0857496	-0.460997	0.644801	0.696202
ANXA10|11199	1.26123	1.06566	0.374803	2.84326	0.00446541	0.00646742
ANXA11|311	9216.57	-0.327458	0.0560163	-5.84577	5.04243e-09	1.13321e-08
ANXA13|312	13.1323	-0.104158	0.159357	-0.653612	0.513362	0.567422
ANXA1|301	16003.2	-2.21727	0.111984	-19.7999	2.98292e-87	1.69664e-85
ANXA2P1|303	195.452	-0.187269	0.082028	-2.28299	0.022431	0.0302461
ANXA2P2|304	12364.2	-0.210605	0.072282	-2.91365	0.00357232	0.00522545
ANXA2P3|305	15.3844	0.216501	0.137581	1.57362	0.115576	0.142559
ANXA2|302	38433.3	-0.189655	0.0744987	-2.54575	0.0109043	0.0151734
ANXA3|306	2117.97	-1.09114	0.151557	-7.19953	6.04214e-13	1.7043e-12
ANXA4|307	4306.92	0.0653534	0.0515409	1.26799	0.204801	0.243725
ANXA5|308	20339.7	-0.666261	0.0666336	-9.99888	1.54137e-23	7.35909e-23
ANXA6|309	16803.5	-0.463784	0.0758599	-6.1137	9.73487e-10	2.28237e-09
ANXA7|310	8489.49	0.00781148	0.0477454	0.163607	0.87004	0.899805
ANXA8L1|728113	0.869181	0.238517	0.644107	0.370306	0.711154	0.759245
ANXA8L2|244	518.358	-0.500378	0.261251	-1.91532	0.0554522	0.0713813
ANXA8|653145	1152.24	-0.268497	0.246177	-1.09066	0.27542	0.320423
ANXA9|8416	1505.25	2.27185	0.153252	14.8243	1.02102e-49	1.49174e-48
AOAH|313	373.633	0.241694	0.122125	1.97907	0.0478081	0.0620786
AOC2|314	107.245	-2.19711	0.152709	-14.3875	6.19875e-47	8.10575e-46
AOC3|8639	10816.8	-3.74575	0.151161	-24.7799	1.47595e-135	6.45481e-133
AOX1|316	1179.2	-2.69656	0.157731	-17.0959	1.59134e-65	4.11381e-64
AOX2P|344454	1.6309	1.0283	0.287474	3.57703	0.000347524	0.000557579
AP1AR|55435	1876.55	0.52051	0.0639728	8.13642	4.07153e-16	1.35054e-15
AP1B1|162	7321.58	0.344578	0.0534984	6.4409	1.18764e-10	2.95035e-10
AP1G1|164	6714.19	0.0330965	0.0601496	0.550237	0.582157	0.63508
AP1G2|8906	3447.54	0.718943	0.0806967	8.9092	5.14034e-19	1.98201e-18
AP1M1|8907	2748.1	0.0210862	0.0530945	0.397145	0.691261	0.740717
AP1M2|10053	4812.75	1.47932	0.115271	12.8334	1.06527e-37	9.49052e-37
AP1S1|1174	2410.4	1.17085	0.0690116	16.9659	1.46759e-64	3.67184e-63
AP1S2|8905	1062.57	-0.542852	0.0779019	-6.96841	3.20554e-12	8.69539e-12
AP1S3|130340	418.373	1.1106	0.0975636	11.3833	5.06396e-30	3.27825e-29
AP2A1|160	5362.94	0.436422	0.0518817	8.41187	4.03537e-17	1.40959e-16
AP2A2|161	4553.69	-0.00532194	0.04287	-0.124141	0.901203	0.92686
AP2B1|163	21604.4	0.445112	0.0726957	6.12294	9.18656e-10	2.15819e-09
AP2M1|1173	16873.7	0.473434	0.0537291	8.81151	1.23469e-18	4.67194e-18
AP2S1|1175	3820.95	0.887148	0.0742585	11.9468	6.75126e-33	4.87398e-32
AP3B1|8546	3753.97	0.122308	0.0445662	2.74441	0.0060619	0.00865797
AP3B2|8120	243.905	0.290543	0.193122	1.50445	0.132465	0.162132
AP3D1|8943	8221.71	0.40777	0.0436698	9.33756	9.85783e-21	4.12507e-20
AP3M1|26985	4155.61	0.0843533	0.0557368	1.51342	0.130173	0.159494
AP3M2|10947	1812.33	0.633195	0.0838747	7.5493	4.3762e-14	1.30867e-13
AP3S1|1176	2790.66	0.122179	0.0643662	1.89819	0.0576708	0.0740884
AP3S2|10239	4436.12	-0.0583741	0.0627968	-0.929572	0.352593	0.401936
AP4B1|10717	893.47	0.0181194	0.0432759	0.418696	0.675438	0.725778
AP4E1|23431	992.565	-0.0687313	0.0584218	-1.17647	0.239408	0.282011
AP4M1|9179	1156.57	0.74072	0.0575527	12.8703	6.61431e-38	5.93839e-37
AP4S1|11154	199.771	-0.261158	0.0632661	-4.12793	3.66044e-05	6.33185e-05
APAF1|317	1363.06	-0.0299985	0.0553346	-0.542128	0.58773	0.640699
APBA1|320	554.786	-1.24777	0.117377	-10.6304	2.15172e-26	1.17988e-25
APBA2|321	303.624	0.877513	0.160963	5.45165	4.99059e-08	1.05676e-07
APBA3|9546	577.643	0.631456	0.0738278	8.55309	1.19839e-17	4.30371e-17
APBB1IP|54518	1174.44	-1.27481	0.103156	-12.3581	4.40582e-35	3.5033e-34
APBB1|322	1561.98	-0.417706	0.0892732	-4.67896	2.88334e-06	5.40369e-06
APBB2|323	6430.47	-0.134999	0.0868093	-1.55512	0.119918	0.147683
APBB3|10307	722.624	0.0347857	0.0859045	0.404934	0.685526	0.735293
APC2|10297	26.8517	1.37873	0.148028	9.314	1.23102e-20	5.12296e-20
APCDD1L|164284	406.103	-2.0683	0.195087	-10.6019	2.91961e-26	1.58943e-25
APCDD1|147495	2121.15	-2.18085	0.113682	-19.1837	5.0603e-82	2.38246e-80
APCS|325	0.126586	0.356639	3.01031	0.118473	0.905693	0.930468
APC|324	2544.45	-0.48438	0.0697748	-6.94204	3.86475e-12	1.04289e-11
APEH|327	5375.22	0.615292	0.0595072	10.3398	4.65609e-25	2.40062e-24
APEX1|328	7832.33	0.2356	0.0474345	4.96684	6.8051e-07	1.33152e-06
APEX2|27301	1824.83	0.815774	0.0553597	14.7359	3.79189e-49	5.42328e-48
APH1A|51107	15007.2	0.868606	0.0491673	17.6663	7.6191e-70	2.28922e-68
APH1B|83464	1589.37	-0.275373	0.0820349	-3.35678	0.000788544	0.00122463
API5|8539	6911.53	0.0635491	0.0430819	1.47508	0.140192	0.170972
APIP|51074	1125.46	-0.19223	0.0642812	-2.99045	0.00278564	0.00412221
APITD1|378708	623.962	0.910586	0.0616898	14.7607	2.62513e-49	3.78203e-48
APLF|200558	196.214	-0.728828	0.0919102	-7.92978	2.19531e-15	7.0353e-15
APLNR|187	2380.38	-0.663317	0.100201	-6.61989	3.59457e-11	9.20748e-11
APLN|8862	507.602	0.0389558	0.137978	0.282333	0.777688	0.820638
APLP1|333	544.879	2.42798	0.185815	13.0666	5.10813e-39	4.8238e-38
APLP2|334	37197.3	-0.175909	0.0742163	-2.37022	0.0177777	0.024202
APOA1BP|128240	5772.07	1.2879	0.0682036	18.8831	1.57085e-79	6.70594e-78
APOA1|335	12.3934	2.15855	0.226784	9.51807	1.7642e-21	7.62731e-21
APOA2|336	0.340969	0.886055	0.624949	1.4178	0.156248	0.189194
APOA4|337	0.0537859	-0.0580651	1.76859	-0.0328312	0.973809	0.982269
APOA5|116519	2.06435	1.88869	0.375558	5.02902	4.92981e-07	9.76731e-07
APOB48R|55911	934.525	1.53894	0.137654	11.1798	5.12282e-29	3.17835e-28
APOBEC1|339	0.319718	1.14963	0.684176	1.68031	0.0928963	0.116069
APOBEC2|10930	5.59142	-0.855981	0.128928	-6.6392	3.15396e-11	8.10629e-11
APOBEC3A|200315	89.9864	1.9447	0.186773	10.4121	2.18353e-25	1.145e-24
APOBEC3B|9582	582.769	2.41861	0.161943	14.9349	1.9528e-50	2.95397e-49
APOBEC3C|27350	655.626	-0.905057	0.0946314	-9.56403	1.13256e-21	4.93769e-21
APOBEC3D|140564	246.013	0.127896	0.104718	1.22134	0.221957	0.262997
APOBEC3F|200316	510.74	0.0500159	0.085883	0.582372	0.560316	0.613532
APOBEC3G|60489	766.297	0.069394	0.10433	0.665139	0.505962	0.559966
APOBEC3H|164668	24.117	1.26163	0.149619	8.43231	3.38918e-17	1.18851e-16
APOBEC4|403314	3.64895	3.01304	0.417679	7.21377	5.44244e-13	1.53868e-12
APOB|338	257.23	-5.38926	0.23541	-22.8931	5.44184e-116	7.99219e-114
APOC1P1|342	0.92651	0.567098	0.302002	1.87779	0.0604095	0.0773996
APOC1|341	2632.73	0.816773	0.132079	6.18398	6.25065e-10	1.48638e-09
APOC2|344	261.804	1.33412	0.164855	8.09272	5.83492e-16	1.92218e-15
APOC3|345	0.541629	1.8393	0.823529	2.23344	0.0255202	0.0341914
APOC4|346	2.41927	1.4436	0.222827	6.47857	9.25941e-11	2.31583e-10
APOD|347	34032.9	-1.87532	0.197608	-9.49014	2.30714e-21	9.91365e-21
APOE|348	13604.2	0.606517	0.144505	4.19721	2.7022e-05	4.71699e-05
APOF|319	30.9377	1.4698	0.261168	5.6278	1.82518e-08	3.97647e-08
APOH|350	0.234203	-0.0560446	0.871977	-0.064273	0.948753	0.963887
APOL1|8542	4213.81	0.457009	0.094693	4.82621	1.39153e-06	2.66083e-06
APOL2|23780	2305.2	0.408326	0.0701763	5.81857	5.9352e-09	1.32808e-08
APOL3|80833	2365.3	-0.71604	0.0937344	-7.63903	2.1887e-14	6.66361e-14
APOL4|80832	820.721	-0.479082	0.122683	-3.90502	9.42161e-05	0.000158246
APOL5|80831	1.65683	-1.21897	0.216282	-5.636	1.74049e-08	3.7949e-08
APOL6|80830	6852.65	-1.00521	0.106016	-9.48172	2.50119e-21	1.07264e-20
APOLD1|81575	3543.96	-1.90084	0.124348	-15.2865	9.41034e-53	1.51924e-51
APOM|55937	116.955	-0.259478	0.0967249	-2.68264	0.00730445	0.0103411
APOOL|139322	557.662	-0.275698	0.0994427	-2.77243	0.00556394	0.00797976
APOO|79135	716.794	0.971038	0.0636109	15.2653	1.30274e-52	2.09119e-51
APPBP2|10513	3880.41	0.0252315	0.0820481	0.307521	0.758447	0.80322
APPL1|26060	4699.54	-0.132217	0.0538558	-2.45503	0.0140874	0.019363
APPL2|55198	2977.4	-0.39416	0.0575557	-6.84831	7.47267e-12	1.98384e-11
APP|351	66676.2	-0.277173	0.0777312	-3.56579	0.000362767	0.000580994
APRT|353	3994.46	0.57749	0.084368	6.84489	7.65322e-12	2.03013e-11
APTX|54840	1598.82	0.502679	0.0492274	10.2114	1.76348e-24	8.83537e-24
AQP10|89872	1.40183	0.383175	0.26554	1.443	0.149019	0.181065
AQP11|282679	109.905	0.624448	0.130972	4.76779	1.86261e-06	3.52973e-06
AQP12A|375318	0.0791194	0.287362	1.85889	0.154588	0.877146	0.906011
AQP12B|653437	0.726852	1.74296	0.52752	3.30406	0.00095296	0.00146908
AQP1|358	16610.8	-1.99464	0.105233	-18.9546	4.04944e-80	1.75923e-78
AQP2|359	5.33904	-0.699025	0.277367	-2.52022	0.0117281	0.0162622
AQP3|360	2800.52	0.494679	0.188877	2.61905	0.00881742	0.0123868
AQP4|361	76.8384	-1.31677	0.220282	-5.97765	2.26384e-09	5.19682e-09
AQP5|362	740.872	0.16417	0.31172	0.52666	0.59843	0.651532
AQP6|363	28.2542	0.547125	0.238284	2.29611	0.0216696	0.0292676
AQP7P1|375719	278.173	-5.00852	0.234155	-21.3898	1.66283e-101	1.57329e-99
AQP7P3|441432	27.3712	-4.91714	0.261916	-18.7737	1.2385e-78	5.07786e-77
AQP7|364	1549.68	-4.75102	0.236734	-20.0691	1.37567e-89	8.22893e-88
AQP8|343	2.96556	0.654037	0.18686	3.50014	0.000465018	0.000737791
AQP9|366	187.245	0.625498	0.21811	2.8678	0.00413331	0.00600543
AQPEP|206338	290.987	-5.05906	0.198577	-25.4766	3.58239e-143	2.61117e-140
AQR|9716	3127.54	0.0295511	0.059064	0.500324	0.616847	0.668846
ARAF|369	3305.47	0.200026	0.0500226	3.99872	6.36866e-05	0.000108309
ARAP1|116985	5951.65	0.0626344	0.0675203	0.927638	0.353595	0.402986
ARAP2|116984	931.767	0.0211694	0.0993571	0.213064	0.831277	0.86719
ARAP3|64411	1022.42	-1.16565	0.0815306	-14.2971	2.28169e-46	2.91583e-45
ARCN1|372	11718.8	0.0549507	0.0509015	1.07955	0.280343	0.325668
ARC|23237	210.005	-0.933361	0.209757	-4.44972	8.59834e-06	1.56088e-05
AREG|374	2173.59	0.234935	0.23065	1.01858	0.308403	0.355432
ARF1|375	32378.6	0.99368	0.054085	18.3726	2.17872e-75	7.91092e-74
ARF3|377	15066.3	0.594908	0.0501203	11.8696	1.70261e-32	1.21536e-31
ARF4|378	12937.8	0.515281	0.0486365	10.5946	3.15856e-26	1.71714e-25
ARF5|381	7503.67	0.768977	0.0691998	11.1124	1.09174e-28	6.65597e-28
ARF6|382	9557.36	0.41016	0.048976	8.3747	5.5363e-17	1.92227e-16
ARFGAP1|55738	4143.36	0.971263	0.080819	12.0178	2.86668e-33	2.10509e-32
ARFGAP2|84364	5437.24	0.164122	0.0457379	3.58833	0.000332807	0.000534971
ARFGAP3|26286	3046.65	0.00687397	0.0708316	0.0970467	0.922689	0.944134
ARFGEF1|10565	7154.24	0.687103	0.0811459	8.4675	2.50721e-17	8.85375e-17
ARFGEF2|10564	6919.12	0.245317	0.0771535	3.1796	0.0014748	0.00223692
ARFIP1|27236	3006.74	0.170089	0.0523687	3.24791	0.00116257	0.00177801
ARFIP2|23647	4610.71	0.704593	0.0701936	10.0378	1.0392e-23	5.00403e-23
ARFRP1|10139	1777.72	0.423337	0.0911828	4.64273	3.43842e-06	6.41283e-06
ARG1|383	1.65302	-0.798594	0.245064	-3.25872	0.00111916	0.00171415
ARG2|384	515.503	-0.496505	0.0722652	-6.8706	6.39336e-12	1.7042e-11
ARGFXP2|503640	2.66585	-0.214343	0.157933	-1.35718	0.174726	0.210068
ARGFX|503582	0.187346	-0.291021	0.721024	-0.403622	0.686491	0.736207
ARGLU1|55082	4485.65	-0.606824	0.0744917	-8.14619	3.7557e-16	1.24788e-15
ARHGAP10|79658	1003.34	-1.35678	0.0953779	-14.2253	6.38213e-46	8.02558e-45
ARHGAP11A|9824	956.219	2.13958	0.108964	19.6356	7.67159e-86	4.15914e-84
ARHGAP11B|89839	58.9718	1.82566	0.131554	13.8776	8.6543e-44	9.96003e-43
ARHGAP12|94134	2587.27	-0.380868	0.0700128	-5.43998	5.32869e-08	1.1258e-07
ARHGAP15|55843	241.252	0.181851	0.108625	1.67413	0.0941059	0.117476
ARHGAP17|55114	3157.67	-0.174898	0.0422135	-4.14317	3.42535e-05	5.93928e-05
ARHGAP18|93663	1915.08	-0.035295	0.0697632	-0.505926	0.612908	0.665418
ARHGAP19|84986	1560.38	-1.00779	0.0641428	-15.7117	1.25762e-55	2.26234e-54
ARHGAP1|392	9771	0.217248	0.0437239	4.96863	6.74284e-07	1.31999e-06
ARHGAP20|57569	411.503	-3.06652	0.121458	-25.2476	1.2049e-140	7.64916e-138
ARHGAP21|57584	5394.75	-0.92996	0.075899	-12.2526	1.62715e-34	1.26171e-33
ARHGAP22|58504	244.095	0.86448	0.120829	7.15458	8.39322e-13	2.3523e-12
ARHGAP23|57636	1738.91	-0.653617	0.0924358	-7.07104	1.53778e-12	4.25409e-12
ARHGAP24|83478	762.333	-1.18498	0.0887375	-13.3538	1.12628e-40	1.14019e-39
ARHGAP25|9938	898.861	-0.43659	0.0931988	-4.6845	2.80648e-06	5.26315e-06
ARHGAP26|23092	1535.6	-1.09112	0.104851	-10.4064	2.31847e-25	1.21447e-24
ARHGAP27|201176	1402.01	0.118443	0.067303	1.75984	0.0784347	0.0988724
ARHGAP28|79822	476.421	-0.818736	0.124439	-6.57943	4.72259e-11	1.20374e-10
ARHGAP29|9411	6542.81	-0.63712	0.0939953	-6.77822	1.21669e-11	3.1943e-11
ARHGAP30|257106	1543.73	0.356184	0.0960637	3.70779	0.000209078	0.000341721
ARHGAP31|57514	2495.39	-1.17316	0.0851949	-13.7703	3.84528e-43	4.2924e-42
ARHGAP32|9743	5315.83	0.704897	0.0942453	7.47938	7.46721e-14	2.20752e-13
ARHGAP33|115703	647.617	0.931475	0.111849	8.32798	8.22326e-17	2.83223e-16
ARHGAP36|158763	292.76	-2.70316	0.404014	-6.69075	2.22025e-11	5.7455e-11
ARHGAP39|80728	1198.68	1.63224	0.0928185	17.5853	3.19531e-69	9.3438e-68
ARHGAP42|143872	421.702	-1.07354	0.106968	-10.0361	1.0581e-23	5.09128e-23
ARHGAP4|393	1278.11	0.604107	0.110055	5.48912	4.03937e-08	8.60426e-08
ARHGAP5|394	5568.1	-0.604994	0.0767208	-7.88566	3.12888e-15	9.96219e-15
ARHGAP6|395	271.149	-1.30099	0.114236	-11.3886	4.76544e-30	3.09313e-29
ARHGAP8|23779	1220.25	0.865396	0.102381	8.45267	2.84717e-17	1.0029e-16
ARHGAP9|64333	416.438	0.578656	0.120378	4.80698	1.5323e-06	2.92008e-06
ARHGDIA|396	14535.7	0.65512	0.0637334	10.2791	8.75819e-25	4.45493e-24
ARHGDIB|397	13881.6	0.756259	0.0998244	7.57589	3.56669e-14	1.07229e-13
ARHGDIG|398	40.0784	-0.765062	0.285908	-2.6759	0.00745286	0.0105444
ARHGEF10L|55160	2466.07	-0.0617823	0.0728495	-0.848081	0.396393	0.447382
ARHGEF10|9639	1906.8	-0.98839	0.0694871	-14.2241	6.49639e-46	8.16405e-45
ARHGEF11|9826	4278.7	0.391559	0.0483754	8.09418	5.76527e-16	1.89956e-15
ARHGEF12|23365	12421.8	-0.281789	0.0687645	-4.09788	4.16956e-05	7.18159e-05
ARHGEF15|22899	1276.21	-1.68636	0.102348	-16.4767	5.39173e-61	1.18823e-59
ARHGEF16|27237	1113.26	1.20022	0.101954	11.7722	5.42944e-32	3.80796e-31
ARHGEF17|9828	4033.08	-0.099682	0.076371	-1.30523	0.191813	0.229211
ARHGEF18|23370	2527.19	0.531227	0.0509565	10.4251	1.90469e-25	1.00252e-24
ARHGEF19|128272	1391.28	0.903118	0.0964114	9.36733	7.43899e-21	3.13087e-20
ARHGEF1|9138	3959.85	0.557264	0.0790331	7.05102	1.77614e-12	4.89077e-12
ARHGEF2|9181	6173.53	0.322484	0.0740688	4.35384	1.33771e-05	2.39068e-05
ARHGEF33|100271715	32.5308	-0.260768	0.114556	-2.27634	0.0228258	0.0307574
ARHGEF35|445328	1607.37	-0.193545	0.0939425	-2.06025	0.0393745	0.0516456
ARHGEF37|389337	2461.13	-0.899498	0.104569	-8.60197	7.83576e-18	2.84306e-17
ARHGEF38|54848	123.668	0.164791	0.179325	0.918948	0.358123	0.40765
ARHGEF3|50650	2748.9	0.093228	0.0703284	1.32561	0.184969	0.221558
ARHGEF4|50649	376.761	-1.27885	0.149263	-8.56776	1.05521e-17	3.7992e-17
ARHGEF5|7984	1411.51	-0.221744	0.0742706	-2.98562	0.00283007	0.00418419
ARHGEF6|9459	4574.86	-1.4251	0.103395	-13.7831	3.22101e-43	3.60782e-42
ARHGEF7|8874	3730.36	-0.56109	0.0571663	-9.81505	9.69936e-23	4.46825e-22
ARHGEF9|23229	1694.01	-0.292829	0.0760479	-3.85058	0.000117837	0.000196577
ARID1A|8289	7789.52	0.25387	0.0512968	4.94905	7.45765e-07	1.45414e-06
ARID1B|57492	5000.21	-0.284427	0.0484059	-5.87588	4.20593e-09	9.49338e-09
ARID2|196528	2750.39	0.19003	0.0649402	2.92624	0.00343088	0.00502678
ARID3A|1820	215.2	0.825718	0.0894452	9.23156	2.66724e-20	1.09266e-19
ARID3B|10620	321.421	0.315439	0.0613872	5.13852	2.76908e-07	5.57842e-07
ARID3C|138715	2.5915	-0.237059	0.204489	-1.15927	0.246345	0.289419
ARID4A|5926	1578.4	-0.71217	0.0590993	-12.0504	1.93022e-33	1.42592e-32
ARID4B|51742	4178.06	0.287848	0.0591588	4.86568	1.14062e-06	2.19385e-06
ARID5A|10865	2835.46	-0.998439	0.11033	-9.04959	1.43512e-19	5.67133e-19
ARID5B|84159	6211.15	-1.48009	0.0821131	-18.0251	1.23865e-72	4.06956e-71
ARIH1|25820	4839.21	-0.213504	0.0494654	-4.31624	1.58711e-05	2.81949e-05
ARIH2|10425	3745.06	-0.268515	0.0430263	-6.24071	4.356e-10	1.04608e-09
ARL10|285598	93.7356	-0.926796	0.111153	-8.33803	7.55393e-17	2.60489e-16
ARL11|115761	205.558	1.1446	0.110546	10.354	4.01237e-25	2.07744e-24
ARL13A|392509	1.56746	-0.265274	0.195861	-1.3544	0.175609	0.211052
ARL13B|200894	662.366	-0.302086	0.0619011	-4.88014	1.06013e-06	2.04382e-06
ARL14|80117	3.31303	2.8251	0.405417	6.96838	3.20613e-12	8.69579e-12
ARL15|54622	964.403	-0.642137	0.085286	-7.52921	5.10479e-14	1.52169e-13
ARL16|339231	1242.66	0.373092	0.073053	5.10714	3.27075e-07	6.55749e-07
ARL17A|51326	251.213	0.0997957	0.0749822	1.33093	0.183214	0.219602
ARL17B|641522	8.38575	-0.347705	0.114518	-3.03624	0.00239551	0.00356851
ARL1|400	6704.98	0.290062	0.0506447	5.7274	1.01983e-08	2.25155e-08
ARL2BP|23568	3732.38	-0.264261	0.0488774	-5.40662	6.42255e-08	1.3511e-07
ARL2|402	2520.71	-0.319111	0.0774635	-4.11949	3.79705e-05	6.55894e-05
ARL3|403	2155.28	0.669168	0.0678322	9.86504	5.90087e-23	2.75253e-22
ARL4A|10124	1627.7	-1.56064	0.0957602	-16.2973	1.03067e-59	2.17169e-58
ARL4C|10123	3426.16	-0.557282	0.110068	-5.06307	4.12555e-07	8.21769e-07
ARL4D|379	435.934	-0.206602	0.110563	-1.86864	0.0616731	0.0789006
ARL5A|26225	2354.94	-0.00336257	0.0541126	-0.0621401	0.950451	0.965214
ARL5B|221079	750.391	0.0724149	0.0928136	0.780219	0.435262	0.487672
ARL5C|390790	1.41496	-0.472539	0.271411	-1.74104	0.081676	0.102708
ARL6IP1|23204	18930.3	0.843443	0.0634823	13.2863	2.78071e-40	2.77226e-39
ARL6IP4|51329	4878.51	0.327115	0.0916412	3.56952	0.000357633	0.000573098
ARL6IP5|10550	11114.9	-0.424827	0.0534119	-7.95379	1.80894e-15	5.81413e-15
ARL6IP6|151188	819.055	0.213895	0.0561088	3.81214	0.000137766	0.000228488
ARL6|84100	193.378	-0.0769988	0.0594461	-1.29527	0.195227	0.232894
ARL8A|127829	3884.92	0.67639	0.0526285	12.8522	8.36345e-38	7.47469e-37
ARL8B|55207	6819.79	0.292344	0.052446	5.57419	2.48688e-08	5.37409e-08
ARL9|132946	43.3679	1.05582	0.190636	5.53842	3.05212e-08	6.54454e-08
ARMC10|83787	2214.91	0.362561	0.0469837	7.71675	1.19338e-14	3.68056e-14
ARMC1|55156	2270.4	0.337583	0.0689267	4.89772	9.69552e-07	1.87581e-06
ARMC2|84071	141.008	-0.0113774	0.0751275	-0.151441	0.879628	0.908242
ARMC3|219681	87.691	3.19845	0.227769	14.0425	8.5643e-45	1.01902e-43
ARMC4|55130	38.1412	1.00723	0.225985	4.45706	8.30911e-06	1.50949e-05
ARMC5|79798	901.356	0.630601	0.0822759	7.66447	1.79574e-14	5.49271e-14
ARMC6|93436	1646.15	0.698166	0.0634322	11.0065	3.55568e-28	2.11599e-27
ARMC7|79637	969.554	0.723665	0.059949	12.0713	1.49659e-33	1.11059e-32
ARMC8|25852	1916.44	-0.188662	0.0436404	-4.3231	1.53855e-05	2.73607e-05
ARMC9|80210	877.473	0.948418	0.0681756	13.9114	5.40026e-44	6.26265e-43
ARMCX1|51309	1881.58	-0.407843	0.0924086	-4.41348	1.01723e-05	1.83611e-05
ARMCX2|9823	2453.28	0.27535	0.0914764	3.01006	0.00261193	0.00387594
ARMCX3|51566	4878.5	-0.0772466	0.0575307	-1.3427	0.179369	0.215321
ARMCX5|64860	914.502	-0.125316	0.0488519	-2.56523	0.0103108	0.0143858
ARMCX6|54470	650.987	0.0908286	0.0579504	1.56735	0.117033	0.144284
ARMS2|387715	1.16315	-1.48224	0.228759	-6.47949	9.20335e-11	2.30288e-10
ARNT2|9915	3465.37	2.16947	0.152637	14.2132	7.5848e-46	9.50152e-45
ARNTL2|56938	217.422	0.601442	0.162155	3.70906	0.000208034	0.000340099
ARNTL|406	677.746	-0.241798	0.065582	-3.68695	0.000226957	0.00036996
ARNT|405	4311.03	-0.265756	0.0463813	-5.72981	1.00544e-08	2.22102e-08
ARPC1A|10552	6575.85	0.33572	0.0551234	6.09034	1.12672e-09	2.63348e-09
ARPC1B|10095	7026.67	1.01921	0.0903623	11.2791	1.66357e-29	1.05e-28
ARPC2|10109	11226.7	0.251198	0.0481872	5.21296	1.8585e-07	3.78901e-07
ARPC3|10094	9571.58	0.592302	0.0517123	11.4538	2.25078e-30	1.48344e-29
ARPC4|10093	8830.91	0.482308	0.0508239	9.48979	2.31499e-21	9.93868e-21
ARPC5L|81873	2187.16	0.847322	0.055857	15.1695	5.63073e-52	8.87923e-51
ARPC5|10092	9803.87	0.513899	0.0546959	9.39556	5.69133e-21	2.4082e-20
ARPM1|84517	114.756	-0.0875304	0.0847885	-1.03234	0.301914	0.34875
ARPP19|10776	10641.6	-0.154785	0.0568454	-2.72291	0.00647106	0.00921761
ARPP21|10777	4.84378	0.0583469	0.283286	0.205965	0.836818	0.872
ARR3|407	0.512131	0.504157	0.354069	1.42389	0.154478	0.187269
ARRB1|408	2208.57	-0.682189	0.102497	-6.65568	2.81996e-11	7.26778e-11
ARRB2|409	1931.26	0.163544	0.0677942	2.41237	0.0158494	0.0216786
ARRDC1|92714	2641.68	1.12826	0.0821662	13.7314	6.58068e-43	7.30033e-42
ARRDC2|27106	1943.51	-0.217399	0.0863398	-2.51795	0.0118041	0.0163617
ARRDC3|57561	7051.49	-1.34091	0.0852408	-15.7308	9.29638e-56	1.68001e-54
ARRDC4|91947	1929.12	-0.871505	0.0991192	-8.79249	1.46275e-18	5.50945e-18
ARRDC5|645432	8.00804	0.577677	0.15697	3.68016	0.000233086	0.000379478
ARSA|410	2242.53	0.446746	0.0875315	5.10382	3.32859e-07	6.67042e-07
ARSB|411	933.611	0.362133	0.0774215	4.67742	2.90509e-06	5.4429e-06
ARSD|414	7335.15	0.276103	0.0828746	3.33158	0.000863554	0.00133649
ARSE|415	115.176	0.711026	0.152585	4.65987	3.16409e-06	5.91408e-06
ARSF|416	3.22842	-0.178379	0.276021	-0.646251	0.518117	0.572389
ARSG|22901	919.839	0.844367	0.120102	7.03043	2.05895e-12	5.64505e-12
ARSH|347527	14.3324	0.88587	0.180427	4.90986	9.1141e-07	1.76697e-06
ARSI|340075	239.94	1.56654	0.142539	10.9903	4.25698e-28	2.52341e-27
ARSJ|79642	339.192	-0.263181	0.12887	-2.04222	0.0411301	0.0538437
ARSK|153642	379.299	-0.430299	0.0682223	-6.30731	2.83935e-10	6.89006e-10
ART1|417	1.48027	1.99348	0.36437	5.47104	4.47401e-08	9.50643e-08
ART3|419	98.8851	2.63984	0.322155	8.1943	2.5205e-16	8.44744e-16
ART4|420	24.3381	-1.87671	0.230671	-8.13584	4.09087e-16	1.35673e-15
ART5|116969	29.615	-1.19337	0.143358	-8.32445	8.47215e-17	2.9154e-16
ARTN|9048	179.777	3.31794	0.173896	19.0801	3.69652e-81	1.6918e-79
ARV1|64801	1429.23	0.776801	0.0654614	11.8666	1.76569e-32	1.25856e-31
ARVCF|421	1058.18	0.101447	0.101324	1.00121	0.316724	0.364233
ARX|170302	42.6221	1.62371	0.297399	5.45972	4.76899e-08	1.01114e-07
AR|367	1705.78	0.290698	0.176747	1.64471	0.100029	0.124413
AS3MT|57412	741.646	0.435669	0.127332	3.42152	0.000622724	0.000975811
ASAH1|427	18477.1	0.119504	0.109832	1.08805	0.276571	0.321552
ASAH2B|653308	27.3706	0.516068	0.166741	3.09503	0.00196796	0.00295396
ASAH2|56624	16.8464	0.387867	0.139784	2.77476	0.00552427	0.00792633
ASAM|79827	1449.89	-2.50041	0.1281	-19.5193	7.52748e-85	3.86791e-83
ASAP1IT1|29065	0.283004	0.0342383	0.440935	0.0776494	0.938107	0.956102
ASAP1|50807	3307.94	0.114969	0.0692213	1.66089	0.0967359	0.120545
ASAP2|8853	2541.46	-0.125446	0.0743746	-1.68668	0.0916644	0.114624
ASAP3|55616	2660.04	-0.0049821	0.0643608	-0.0774089	0.938298	0.956178
ASB10|136371	0.131487	-0.0782597	0.887061	-0.0882236	0.929699	0.949332
ASB11|140456	0.163348	-0.689146	0.706013	-0.97611	0.32901	0.377107
ASB12|142689	6.05883	-0.932228	0.198669	-4.69238	2.70046e-06	5.06868e-06
ASB13|79754	3249.48	1.01152	0.0880382	11.4895	1.48887e-30	9.88561e-30
ASB14|142686	30.9785	-0.335927	0.0745828	-4.50409	6.66591e-06	1.21987e-05
ASB15|142685	2.05589	1.215	0.358853	3.3858	0.000709707	0.00110604
ASB16|92591	77.2716	1.58979	0.131307	12.1074	9.64745e-34	7.24387e-33
ASB17|127247	0.0655979	-0.107445	1.10698	-0.0970607	0.922678	0.944134
ASB18|401036	0.050046	0.114975	1.59988	0.0718649	0.942709	0.959382
ASB1|51665	1202.45	-0.842418	0.0533833	-15.7806	4.23431e-56	7.78797e-55
ASB2|51676	100.862	-0.136819	0.142668	-0.959001	0.337558	0.386072
ASB3|51130	803.049	-0.107033	0.0400485	-2.67259	0.0075269	0.0106461
ASB4|51666	3.54354	-1.00488	0.219739	-4.57306	4.80644e-06	8.89261e-06
ASB5|140458	2.59448	-2.20891	0.36356	-6.07579	1.23378e-09	2.87653e-09
ASB6|140459	1966.74	0.30356	0.0461322	6.58021	4.69775e-11	1.19756e-10
ASB7|140460	1258.87	0.034395	0.0478666	0.718559	0.472412	0.525674
ASB8|140461	2021.28	-0.148099	0.0422333	-3.50668	0.000453741	0.000720596
ASB9|140462	121.848	-0.169769	0.130789	-1.29803	0.194276	0.231831
ASCC1|51008	1393.84	0.28306	0.0601234	4.70798	2.50178e-06	4.70428e-06
ASCC2|84164	3361.42	0.151318	0.0511507	2.95828	0.0030936	0.00455363
ASCC3|10973	3285.98	0.325561	0.0805294	4.04276	5.2826e-05	9.0307e-05
ASCL1|429	101.317	5.54105	0.412549	13.4313	3.96611e-41	4.08227e-40
ASCL2|430	185.815	2.40482	0.172091	13.9741	2.24363e-44	2.63453e-43
ASCL3|56676	0.449699	-0.170875	0.323585	-0.528067	0.597453	0.65054
ASCL4|121549	7.7902	2.21302	0.275378	8.03629	9.26003e-16	3.01618e-15
ASF1A|25842	1290.35	0.0862319	0.0568963	1.5156	0.129621	0.158858
ASF1B|55723	1157.45	2.89785	0.114323	25.348	9.44511e-142	6.40965e-139
ASFMR1|100126270	2.18373	-0.44293	0.160833	-2.75397	0.0058877	0.00842017
ASGR1|432	32.8217	0.117018	0.132903	0.880482	0.378598	0.428947
ASGR2|433	18.4126	0.214071	0.14173	1.51041	0.130938	0.160371
ASH1L|55870	7745.29	-0.182189	0.0715291	-2.54705	0.0108637	0.0151211
ASH2L|9070	4341.25	0.474643	0.0994099	4.7746	1.80064e-06	3.41788e-06
ASIP|434	2.9432	-0.0658251	0.233061	-0.282437	0.777608	0.820598
ASL|435	1476.05	0.548529	0.0708572	7.74133	9.83838e-15	3.04625e-14
ASMTL|8623	1810.14	0.015747	0.0740645	0.212612	0.83163	0.867466
ASMT|438	3.61235	0.307552	0.206341	1.4905	0.136093	0.166272
ASNA1|439	3692.02	0.727018	0.0492522	14.7611	2.60947e-49	3.76222e-48
ASNSD1|54529	2594.51	-0.250584	0.0379474	-6.60345	4.01701e-11	1.02642e-10
ASNS|440	1577.17	0.983027	0.103405	9.50654	1.97118e-21	8.50347e-21
ASPA|443	106.416	-3.53203	0.159944	-22.0829	4.61831e-108	5.3151e-106
ASPDH|554235	0.820395	-0.665236	0.237292	-2.80345	0.00505596	0.00727988
ASPG|374569	11.4676	-1.32102	0.252067	-5.24077	1.5991e-07	3.27305e-07
ASPHD1|253982	222.442	2.02726	0.201188	10.0765	7.01981e-24	3.41026e-23
ASPHD2|57168	214.608	1.06039	0.0827083	12.8208	1.25362e-37	1.11282e-36
ASPH|444	20493.9	-0.955458	0.112825	-8.46847	2.48645e-17	8.78359e-17
ASPM|259266	1282.2	3.39037	0.144081	23.531	1.9654e-122	3.98752e-120
ASPN|54829	5410.46	1.81726	0.169796	10.7026	9.89468e-27	5.51323e-26
ASPRV1|151516	156.816	-0.777282	0.0827691	-9.39096	5.94547e-21	2.51141e-20
ASPSCR1|79058	1197.07	1.10879	0.0864437	12.8267	1.16168e-37	1.0326e-36
ASRGL1|80150	671.054	0.96971	0.159856	6.06616	1.31004e-09	3.0482e-09
ASS1|445	6601.11	-0.663946	0.14916	-4.45125	8.5373e-06	1.55052e-05
ASTE1|28990	566.44	-0.234849	0.0406761	-5.77365	7.75742e-09	1.72426e-08
ASTL|431705	11.0922	1.60885	0.214863	7.48779	7.00405e-14	2.07371e-13
ASTN1|460	112.392	-2.01456	0.198526	-10.1476	3.39577e-24	1.67827e-23
ASTN2|23245	992.211	0.724661	0.13907	5.21075	1.88082e-07	3.83174e-07
ASXL1|171023	4516.12	-0.273186	0.0391437	-6.97905	2.97184e-12	8.07147e-12
ASXL2|55252	1902.93	-0.416099	0.10493	-3.96549	7.32468e-05	0.00012401
ASXL3|80816	42.8857	-1.47893	0.184256	-8.02647	1.00315e-15	3.26314e-15
ASZ1|136991	0.539552	1.92085	0.853177	2.25141	0.0243594	0.0327096
ATAD1|84896	2896.26	-0.168526	0.0528572	-3.18832	0.00143102	0.0021727
ATAD2B|54454	1096.7	0.226985	0.0609884	3.72178	0.000197827	0.000324085
ATAD2|29028	3774.45	1.84358	0.106311	17.3414	2.28957e-67	6.30191e-66
ATAD3A|55210	1501.56	1.01974	0.0979872	10.4068	2.30756e-25	1.20908e-24
ATAD3B|83858	707.715	0.89044	0.116031	7.67414	1.66537e-14	5.10107e-14
ATAD3C|219293	406.148	0.480312	0.152407	3.1515	0.00162432	0.00245747
ATAD5|79915	303.027	0.997427	0.103589	9.62866	6.05115e-22	2.67972e-21
ATCAY|85300	1.32786	-1.02563	0.278474	-3.68304	0.000230465	0.000375428
ATE1|11101	702.283	-0.391797	0.0903791	-4.33504	1.45733e-05	2.59668e-05
ATF1|466	1189.6	-0.129281	0.0478127	-2.70391	0.00685293	0.00972986
ATF2|1386	1366.7	-0.288656	0.0761685	-3.7897	0.000150828	0.000249373
ATF3|467	4727.92	-1.82221	0.160692	-11.3398	8.33646e-30	5.3336e-29
ATF4|468	15414.7	-0.0978989	0.0613421	-1.59595	0.1105	0.13659
ATF5|22809	2557.66	0.741562	0.0697422	10.6329	2.09498e-26	1.14909e-25
ATF6B|1388	6130.72	0.557937	0.0460081	12.1269	7.60393e-34	5.72039e-33
ATF6|22926	4860.75	0.308817	0.058331	5.29422	1.19528e-07	2.46988e-07
ATF7IP2|80063	315.086	0.524981	0.104654	5.01637	5.26574e-07	1.04036e-06
ATF7IP|55729	3080.46	-0.216215	0.0739745	-2.92283	0.00346865	0.00508098
ATF7|11016	4559.73	-0.710411	0.0513574	-13.8327	1.61838e-43	1.83678e-42
ATG10|83734	283.941	-0.106612	0.0561278	-1.89946	0.0575047	0.0738944
ATG12|9140	1479.71	0.00330416	0.0439237	0.075225	0.940036	0.957453
ATG16L1|55054	2396.03	0.557123	0.060892	9.14936	5.72745e-20	2.30598e-19
ATG16L2|89849	1038.8	0.685389	0.110014	6.23001	4.66398e-10	1.1169e-09
ATG2A|23130	1928.07	0.193401	0.0648011	2.98454	0.00284004	0.00419735
ATG2B|55102	2670.21	-0.502116	0.0623418	-8.05424	7.99761e-16	2.61277e-15
ATG3|64422	2155.3	0.22509	0.0415642	5.41549	6.11217e-08	1.28801e-07
ATG4A|115201	877.19	0.142455	0.0516528	2.75793	0.00581685	0.00832489
ATG4B|23192	2307.33	0.38067	0.0589921	6.45289	1.09734e-10	2.7305e-10
ATG4C|84938	529.392	-0.356742	0.0489373	-7.28979	3.10448e-13	8.87897e-13
ATG4D|84971	905.075	0.910165	0.0712992	12.7654	2.55709e-37	2.24659e-36
ATG5|9474	2266.54	0.0754087	0.0637194	1.18345	0.236631	0.279081
ATG7|10533	2036.33	0.181339	0.041825	4.33566	1.45324e-05	2.59033e-05
ATG9A|79065	3698.04	-0.115369	0.0461054	-2.50228	0.0123397	0.0170681
ATG9B|285973	114.32	2.12049	0.152066	13.9445	3.39818e-44	3.95951e-43
ATHL1|80162	3062.13	0.921409	0.157277	5.85851	4.67052e-09	1.05227e-08
ATIC|471	5639.28	0.830415	0.0483217	17.1852	3.4303e-66	9.06152e-65
ATL1|51062	844.748	-0.754026	0.0884478	-8.52509	1.52689e-17	5.44961e-17
ATL2|64225	3550.83	-0.509842	0.076547	-6.66051	2.72883e-11	7.03477e-11
ATL3|25923	1648.62	-0.0625995	0.0784077	-0.798385	0.424647	0.476566
ATMIN|23300	4518.66	-0.306095	0.0482369	-6.34567	2.21466e-10	5.41288e-10
ATM|472	3028.56	-0.560277	0.0731064	-7.66387	1.80419e-14	5.51514e-14
ATN1|1822	12626.6	-0.191987	0.0535081	-3.58801	0.000333218	0.000535543
ATOH7|220202	3.92251	-0.0741709	0.228403	-0.324738	0.74538	0.791255
ATOH8|84913	512.473	-2.99832	0.164718	-18.2028	4.9069e-74	1.70313e-72
ATOX1|475	2595.91	0.869553	0.0767174	11.3345	8.8537e-30	5.65533e-29
ATP10A|57194	847.998	0.198636	0.0991215	2.00397	0.0450737	0.0587645
ATP10B|23120	27.783	0.320486	0.244282	1.31195	0.189535	0.2266
ATP10D|57205	1290.55	-0.514192	0.0848866	-6.0574	1.38343e-09	3.21401e-09
ATP11A|23250	1838.77	-0.323062	0.10081	-3.20465	0.00135227	0.00205741
ATP11B|23200	3313.6	-0.467976	0.108124	-4.32815	1.50368e-05	2.67636e-05
ATP11C|286410	1563.69	-0.46064	0.0796648	-5.78223	7.37168e-09	1.64056e-08
ATP12A|479	4.81508	-0.529049	0.314728	-1.68097	0.0927684	0.115946
ATP13A1|57130	4182.72	0.868298	0.0533548	16.274	1.50895e-59	3.15581e-58
ATP13A2|23400	3679.87	0.976989	0.0716332	13.6388	2.3547e-42	2.5546e-41
ATP13A3|79572	6118.15	0.202002	0.0734668	2.74957	0.00596728	0.0085284
ATP13A4|84239	425.085	-1.17736	0.24405	-4.82425	1.40531e-06	2.68562e-06
ATP13A5|344905	317.828	-1.77979	0.293914	-6.05548	1.4e-09	3.25136e-09
ATP1A1|476	36932	0.0855359	0.0658175	1.29959	0.193741	0.231276
ATP1A2|477	1859.17	-3.94517	0.242231	-16.2868	1.22407e-59	2.57094e-58
ATP1A3|478	189.555	4.11967	0.235263	17.5109	1.18281e-68	3.39325e-67
ATP1A4|480	78.234	1.03158	0.234371	4.40149	1.07508e-05	1.93591e-05
ATP1B1|481	11168.8	0.415075	0.116199	3.5721	0.000354133	0.000567628
ATP1B2|482	189.648	-1.44262	0.113013	-12.7652	2.56595e-37	2.25337e-36
ATP1B3|483	4547.53	0.260241	0.075577	3.44339	0.00057447	0.000903723
ATP1B4|23439	0.258391	-0.981437	0.455304	-2.15556	0.0311177	0.0412833
ATP2A1|487	22.3648	0.830036	0.12387	6.70084	2.07224e-11	5.3738e-11
ATP2A2|488	15062.1	0.138418	0.0507269	2.7287	0.00635851	0.00906438
ATP2A3|489	4875.01	1.73218	0.134407	12.8875	5.29054e-38	4.77167e-37
ATP2B1|490	3452.29	-0.485277	0.0725287	-6.69083	2.21909e-11	5.74325e-11
ATP2B2|491	61.5514	0.302816	0.217878	1.38984	0.164578	0.19862
ATP2B3|492	3.55395	1.98519	0.353047	5.62301	1.87662e-08	4.08629e-08
ATP2B4|493	11400.1	-1.04132	0.087004	-11.9686	5.18879e-33	3.76255e-32
ATP2C1|27032	7661.3	0.114803	0.0506596	2.26616	0.0234415	0.0315309
ATP2C2|9914	977.139	1.29753	0.155131	8.36413	6.05588e-17	2.09824e-16
ATP4A|495	1.36002	-1.13447	0.273272	-4.15142	3.30412e-05	5.7387e-05
ATP4B|496	0.85913	0.737844	0.301247	2.4493	0.0143134	0.0196586
ATP5A1|498	24509.6	-0.194679	0.0531337	-3.66394	0.000248369	0.000402894
ATP5B|506	28983.9	-0.0563509	0.0567902	-0.992265	0.321068	0.368702
ATP5C1|509	8333.13	0.369556	0.0615418	6.00496	1.91378e-09	4.41435e-09
ATP5D|513	2357.07	0.547731	0.113235	4.83712	1.31732e-06	2.5226e-06
ATP5EP2|432369	112.872	0.509972	0.105423	4.83738	1.31565e-06	2.5199e-06
ATP5E|514	11778.5	0.462034	0.0758859	6.08854	1.13947e-09	2.66169e-09
ATP5F1|515	7030.55	0.133317	0.0454811	2.93127	0.00337583	0.00494981
ATP5G1|516	2386.33	0.602432	0.0948754	6.34972	2.15705e-10	5.27732e-10
ATP5G2|517	13398.9	0.266479	0.0600285	4.4392	9.02939e-06	1.63672e-05
ATP5G3|518	7316.25	0.0699827	0.0599275	1.16779	0.242892	0.285704
ATP5H|10476	6298.32	0.46001	0.0718115	6.40579	1.49589e-10	3.69003e-10
ATP5I|521	3488.42	0.566889	0.0852055	6.6532	2.86788e-11	7.3884e-11
ATP5J2|9551	4121.25	0.751121	0.0859191	8.74219	2.28642e-18	8.53668e-18
ATP5J|522	4080.88	-0.0124264	0.0636476	-0.195237	0.845207	0.879158
ATP5L2|267020	1.02575	0.0876744	0.239556	0.365987	0.714375	0.762454
ATP5L|10632	6468.27	-0.0899451	0.0614538	-1.46362	0.143297	0.174586
ATP5O|539	7317.01	-0.0860246	0.0569989	-1.50923	0.131239	0.160711
ATP5SL|55101	2057.5	0.237569	0.0480744	4.94171	7.7442e-07	1.50837e-06
ATP5S|27109	319.948	-0.297515	0.0574802	-5.17595	2.26751e-07	4.59668e-07
ATP6AP1L|92270	164.368	0.13613	0.0890669	1.5284	0.126413	0.155197
ATP6AP1|537	14025.6	1.18977	0.0620016	19.1894	4.54069e-82	2.14294e-80
ATP6AP2|10159	10882.7	0.374272	0.0521784	7.17292	7.34143e-13	2.06252e-12
ATP6V0A1|535	3860.54	-0.0834937	0.0562699	-1.48381	0.13786	0.168274
ATP6V0A2|23545	1315.18	0.0114398	0.0479405	0.238625	0.811396	0.850281
ATP6V0A4|50617	341.365	0.365116	0.260871	1.3996	0.161632	0.195268
ATP6V0B|533	6616.86	1.31184	0.0721291	18.1874	6.49356e-74	2.23415e-72
ATP6V0C|527	7806.4	1.0245	0.0697208	14.6943	7.01159e-49	9.90582e-48
ATP6V0D1|9114	4670.06	0.235674	0.0590197	3.99313	6.52063e-05	0.000110807
ATP6V0D2|245972	81.851	1.05956	0.210779	5.0269	4.9846e-07	9.86791e-07
ATP6V0E1|8992	8710.33	0.277238	0.0583163	4.75403	1.99398e-06	3.77323e-06
ATP6V0E2|155066	3604.66	0.940768	0.0924818	10.1725	2.63159e-24	1.30914e-23
ATP6V1A|523	5761.91	0.356551	0.0512307	6.95971	3.40979e-12	9.23797e-12
ATP6V1B1|525	1499.13	0.252115	0.201503	1.25117	0.210872	0.250466
ATP6V1B2|526	5409.73	0.1249	0.0502266	2.48674	0.0128921	0.0177996
ATP6V1C1|528	5349.51	0.418302	0.07125	5.8709	4.33427e-09	9.77968e-09
ATP6V1C2|245973	314.811	0.58109	0.141734	4.09986	4.13395e-05	7.12339e-05
ATP6V1D|51382	3140.43	0.245574	0.0479909	5.11708	3.10296e-07	6.22617e-07
ATP6V1E1|529	5983.58	0.0126864	0.0484756	0.261707	0.793547	0.834706
ATP6V1E2|90423	204.532	-0.0825716	0.0859119	-0.961119	0.336492	0.384898
ATP6V1F|9296	4450.1	0.690782	0.064067	10.7822	4.17861e-27	2.36444e-26
ATP6V1G1|9550	7093.35	0.689083	0.0571348	12.0607	1.70417e-33	1.26273e-32
ATP6V1G2|534	106.217	0.701835	0.126832	5.53357	3.1378e-08	6.72385e-08
ATP6V1G3|127124	0.176122	0.119516	0.614125	0.194612	0.845697	0.879435
ATP6V1H|51606	3699.48	0.467111	0.0676288	6.90699	4.9504e-12	1.32791e-11
ATP7A|538	1685.64	-0.279817	0.0768264	-3.6422	0.000270321	0.000437493
ATP7B|540	1336.61	1.11814	0.127956	8.73849	2.36243e-18	8.81376e-18
ATP8A1|10396	1039.07	-0.867336	0.118233	-7.33583	2.20358e-13	6.35126e-13
ATP8A2|51761	73.9588	0.386693	0.195739	1.97556	0.0482051	0.0625652
ATP8B1|5205	5000.51	0.865216	0.0999221	8.65891	4.76299e-18	1.74684e-17
ATP8B2|57198	2414.89	-0.329311	0.0855513	-3.84928	0.000118467	0.000197562
ATP8B3|148229	125.205	1.23006	0.132661	9.27219	1.8236e-20	7.52065e-20
ATP8B4|79895	310.389	-1.47633	0.104533	-14.1231	2.73783e-45	3.3239e-44
ATP8B5P|158381	83.2081	0.301933	0.0848413	3.5588	0.000372553	0.000596103
ATP9A|10079	8779.2	-0.516756	0.0871028	-5.93271	2.97972e-09	6.7887e-09
ATP9B|374868	1220.72	-0.28027	0.0479006	-5.85108	4.8839e-09	1.09934e-08
ATPAF1|64756	3447.06	-0.247858	0.0566768	-4.37319	1.22446e-05	2.19465e-05
ATPAF2|91647	775.506	0.435757	0.0625758	6.96367	3.31522e-12	8.98423e-12
ATPBD4|89978	318.388	-0.329189	0.0650515	-5.06044	4.18299e-07	8.33043e-07
ATPIF1|93974	3623.94	0.92609	0.0735608	12.5894	2.41381e-36	2.05644e-35
ATRIP|84126	933.009	0.690872	0.0673357	10.2601	1.06565e-24	5.39404e-24
ATRNL1|26033	495.089	1.61864	0.245896	6.58264	4.62164e-11	1.17846e-10
ATRN|8455	5563.23	-0.134639	0.0557832	-2.41361	0.0157954	0.0216141
ATRX|546	5813.23	-0.382784	0.066239	-5.77883	7.52234e-09	1.67295e-08
ATR|545	2291.86	-0.110271	0.0558282	-1.97519	0.0482469	0.0626154
ATXN10|25814	6052.18	0.258063	0.0508924	5.07077	3.96213e-07	7.90098e-07
ATXN1L|342371	3499.55	-0.797958	0.0639456	-12.4787	9.75505e-36	8.04945e-35
ATXN1|6310	2848.49	0.0423261	0.0691222	0.612338	0.540314	0.59421
ATXN2L|11273	6541.13	0.56681	0.0431131	13.1471	1.76905e-39	1.70661e-38
ATXN2|6311	2283.94	0.036883	0.0465403	0.792497	0.428071	0.480107
ATXN3|4287	1246.11	-0.388948	0.0439301	-8.8538	8.45857e-19	3.22481e-18
ATXN7L1|222255	626.008	-0.280198	0.0610566	-4.58915	4.45047e-06	8.25187e-06
ATXN7L2|127002	236.292	0.47773	0.0891656	5.35779	8.42477e-08	1.75952e-07
ATXN7L3B|552889	8523.94	-0.0290492	0.0545311	-0.53271	0.594235	0.647395
ATXN7L3|56970	3586.75	0.485323	0.0396253	12.2478	1.72605e-34	1.33577e-33
ATXN7|6314	1888.42	-0.370497	0.0553457	-6.69424	2.16802e-11	5.61551e-11
ATXN8OS|6315	0.27985	1.16626	1.76705	0.660003	0.509252	0.563291
AUH|549	705.445	-0.522717	0.0504024	-10.3709	3.36466e-25	1.74714e-24
AUP1|550	6138.41	0.597158	0.0550724	10.8432	2.14931e-27	1.23283e-26
AURKAIP1|54998	3229.37	0.856963	0.101615	8.43342	3.35719e-17	1.17792e-16
AURKAPS1|6791	28.7346	0.897189	0.103225	8.6916	3.5736e-18	1.32072e-17
AURKA|6790	1005.69	2.87195	0.123008	23.3477	1.45499e-120	2.65132e-118
AURKB|9212	478.61	3.27131	0.157961	20.7096	2.83538e-95	2.09775e-93
AURKC|6795	37.6951	0.10483	0.126162	0.830916	0.406021	0.457331
AUTS2|26053	4762.22	0.0951245	0.0953289	0.997856	0.318349	0.365931
AVEN|57099	513.323	-0.0794857	0.0698439	-1.13805	0.255101	0.298796
AVIL|10677	133.811	0.339154	0.127406	2.66199	0.00776813	0.0109715
AVL9|23080	1121.57	0.444362	0.0769317	5.77606	7.64706e-09	1.70031e-08
AVPI1|60370	672.607	-1.10818	0.0998565	-11.0977	1.28678e-28	7.80879e-28
AVPR1A|552	156.173	-1.74351	0.13589	-12.8303	1.1089e-37	9.86136e-37
AVPR1B|553	0.404625	0.870508	0.422118	2.06224	0.039185	0.0514142
AVPR2|554	118.762	-2.50451	0.162144	-15.4462	7.99846e-54	1.3408e-52
AVP|551	0.137821	-0.954314	0.898403	-1.06223	0.288129	0.334142
AWAT1|158833	0.974285	1.19709	0.520029	2.30196	0.0213372	0.0288364
AWAT2|158835	4.36898	0.0394821	0.353129	0.111806	0.910977	0.934725
AXIN1|8312	2349.11	0.939152	0.0645796	14.5425	6.51243e-48	8.89414e-47
AXIN2|8313	721.015	-0.682945	0.097371	-7.01384	2.31857e-12	6.34096e-12
AXL|558	3636.33	-0.62324	0.0810141	-7.69298	1.43746e-14	4.41397e-14
AZGP1|563	59136.4	0.131592	0.161587	0.81437	0.415433	0.466997
AZI1|22994	958.494	1.00025	0.107558	9.29964	1.40919e-20	5.84589e-20
AZI2|64343	2735.64	-0.490126	0.0457676	-10.709	9.23374e-27	5.15079e-26
AZIN1|51582	13336.9	0.450426	0.0736189	6.11835	9.45507e-10	2.21915e-09
AZU1|566	41.3326	2.06606	0.275648	7.49529	6.61502e-14	1.96207e-13
B2M|567	112899	0.161785	0.0846996	1.9101	0.0561206	0.0721865
B3GALNT1|8706	1616.17	0.788872	0.0770512	10.2383	1.33597e-24	6.73635e-24
B3GALNT2|148789	2295.47	0.51294	0.0609564	8.41487	3.93348e-17	1.37448e-16
B3GALT1|8708	19.8778	-3.50861	0.192088	-18.2657	1.55325e-74	5.47811e-73
B3GALT2|8707	21.733	-0.963161	0.137186	-7.02083	2.20556e-12	6.03776e-12
B3GALT4|8705	592.192	0.395632	0.0884702	4.47193	7.75162e-06	1.41213e-05
B3GALT5|10317	181.617	-0.26905	0.228478	-1.17758	0.238965	0.28154
B3GALT6|126792	1645.29	0.629811	0.0732419	8.59905	8.03753e-18	2.91412e-17
B3GALTL|145173	670.407	-0.214781	0.0558603	-3.84497	0.000120568	0.000200947
B3GAT1|27087	140.84	-1.44811	0.234329	-6.17983	6.41708e-10	1.52356e-09
B3GAT2|135152	23.8872	-0.431754	0.112965	-3.82203	0.000132359	0.000219817
B3GAT3|26229	1948.58	1.00393	0.0872431	11.5073	1.21183e-30	8.07613e-30
B3GNT1|11041	1454.79	-0.344614	0.0667578	-5.16216	2.44111e-07	4.9359e-07
B3GNT2|10678	2639.7	-0.0647657	0.0644852	-1.00435	0.31521	0.362619
B3GNT3|10331	386.254	-0.677517	0.219938	-3.08049	0.00206659	0.00309563
B3GNT4|79369	21.1523	1.88552	0.179299	10.5161	7.28285e-26	3.9011e-25
B3GNT5|84002	890.675	-0.724333	0.148011	-4.89377	9.89217e-07	1.91236e-06
B3GNT6|192134	1.12238	0.944442	0.445546	2.11974	0.0340278	0.0449471
B3GNT7|93010	393.454	0.572193	0.137931	4.14841	3.3479e-05	5.80816e-05
B3GNT8|374907	223.33	0.429473	0.111334	3.85751	0.00011455	0.000191213
B3GNT9|84752	892.581	0.466641	0.0797731	5.84961	4.9273e-09	1.10885e-08
B3GNTL1|146712	207.865	0.775274	0.0873688	8.87358	7.08331e-19	2.70942e-18
B4GALNT1|2583	186.859	1.34424	0.158498	8.48108	2.23116e-17	7.89736e-17
B4GALNT2|124872	20.9504	1.65207	0.283058	5.8365	5.33102e-09	1.19643e-08
B4GALNT3|283358	810.901	1.59598	0.150065	10.6352	2.0432e-26	1.12162e-25
B4GALNT4|338707	1396.67	1.94203	0.142675	13.6115	3.41923e-42	3.68715e-41
B4GALT1|2683	16210.3	0.630284	0.0806106	7.81887	5.32981e-15	1.68121e-14
B4GALT2|8704	3034.08	0.602705	0.0682191	8.83484	1.00238e-18	3.81341e-18
B4GALT3|8703	3805.47	1.23036	0.0679996	18.0937	3.57563e-73	1.20082e-71
B4GALT4|8702	1351.38	0.503413	0.0517541	9.72701	2.31284e-22	1.04492e-21
B4GALT5|9334	4880.8	-0.100451	0.074893	-1.34126	0.179835	0.215841
B4GALT6|9331	255.514	-1.2946	0.098052	-13.2032	8.40937e-40	8.21322e-39
B4GALT7|11285	1311.26	0.643566	0.0717345	8.9715	2.92509e-19	1.14009e-18
B9D1|27077	420.634	0.537988	0.0845991	6.35926	2.02726e-10	4.96781e-10
B9D2|80776	229.507	0.509312	0.0777209	6.55309	5.63574e-11	1.42798e-10
BAALC|79870	346.333	-0.676703	0.193295	-3.50089	0.000463713	0.000735838
BAAT|570	2.26386	0.331121	0.187187	1.76893	0.0769058	0.0970632
BACE1|23621	2786.34	-0.571014	0.0627848	-9.09477	9.47833e-20	3.77064e-19
BACE2|25825	3707.3	0.470788	0.11041	4.26398	2.00813e-05	3.5409e-05
BACH1|571	2287.86	-0.256343	0.0759635	-3.37455	0.000739359	0.0011507
BACH2|60468	437.963	-1.3462	0.119967	-11.2214	3.20271e-29	2.00093e-28
BAD|572	2097.23	0.574994	0.0848284	6.77833	1.21575e-11	3.19226e-11
BAG1|573	4709.84	0.537427	0.0832107	6.45862	1.05659e-10	2.63177e-10
BAG2|9532	462.769	0.0915491	0.108724	0.842036	0.399768	0.450752
BAG3|9531	4474.1	0.0820082	0.0795749	1.03058	0.302739	0.34958
BAG4|9530	781.228	0.187713	0.114402	1.64082	0.100836	0.12536
BAG5|9529	3688.57	-0.411815	0.0403974	-10.1941	2.10717e-24	1.05252e-23
BAGE2|85319	15.4925	-0.420094	0.167377	-2.50986	0.0120777	0.016727
BAGE|574	0.44611	0.127644	0.839103	0.15212	0.879092	0.907831
BAHCC1|57597	1254.85	-0.0350705	0.102383	-0.342543	0.731943	0.778502
BAHD1|22893	2146.39	0.2284	0.0514484	4.4394	9.02103e-06	1.63535e-05
BAI1|575	114.018	-0.0901845	0.184889	-0.487777	0.625708	0.677557
BAI2|576	1674.04	2.30043	0.15978	14.3975	5.36832e-47	7.06679e-46
BAI3|577	22.1947	-1.78399	0.176515	-10.1067	5.15861e-24	2.52353e-23
BAIAP2L1|55971	2135.04	1.11368	0.0863687	12.8944	4.83758e-38	4.37717e-37
BAIAP2L2|80115	54.4488	1.3188	0.19157	6.88415	5.81322e-12	1.55314e-11
BAIAP2|10458	3060.86	0.892788	0.082866	10.7739	4.57336e-27	2.58409e-26
BAIAP3|8938	939.109	1.35953	0.171955	7.90633	2.65082e-15	8.4661e-15
BAK1|578	1113.61	0.929488	0.0676197	13.7458	5.39631e-43	6.00675e-42
BAMBI|25805	3844.4	1.26445	0.153689	8.22737	1.91366e-16	6.45983e-16
BANF1|8815	6481.4	0.819435	0.0700491	11.698	1.30499e-31	9.03348e-31
BANF2|140836	0.175039	0.176943	0.664952	0.2661	0.790163	0.831811
BANK1|55024	248.271	-1.15687	0.208334	-5.55295	2.80881e-08	6.04586e-08
BANP|54971	656.631	0.394851	0.0564524	6.99441	2.66369e-12	7.25756e-12
BAP1|8314	4175.21	0.128275	0.0412742	3.10788	0.00188437	0.0028339
BARD1|580	327.045	0.919934	0.115075	7.9942	1.30423e-15	4.21603e-15
BARHL1|56751	0.340721	0.885258	0.553561	1.59921	0.109775	0.135744
BARHL2|343472	0.535978	1.34978	0.657762	2.05208	0.0401622	0.0526507
BARX1|56033	31.1651	1.01595	0.25176	4.03541	5.45064e-05	9.30989e-05
BARX2|8538	1449.7	-0.639854	0.182805	-3.5002	0.000464909	0.000737677
BASE|317716	2.11082	3.82308	0.748069	5.11059	3.21157e-07	6.44015e-07
BASP1|10409	1775.16	1.09017	0.109257	9.97795	1.90351e-23	9.05296e-23
BAT1|7919	14098.5	0.0771437	0.0399928	1.92894	0.0537382	0.0692988
BAT2L1|84726	14211.1	-0.199118	0.0533755	-3.73052	0.000191085	0.000313405
BAT2L2|23215	14585.8	0.294663	0.0582854	5.05552	4.29211e-07	8.54168e-07
BAT2|7916	17041.2	0.36705	0.0458278	8.00934	1.15328e-15	3.73728e-15
BAT3|7917	11088	0.270077	0.04381	6.16475	7.05964e-10	1.67068e-09
BAT4|7918	994.257	0.281711	0.0668422	4.21457	2.50252e-05	4.37735e-05
BAT5|7920	2695.71	0.6627	0.0471682	14.0497	7.73263e-45	9.21733e-44
BATF2|116071	360.105	0.983489	0.150832	6.52042	7.01119e-11	1.76716e-10
BATF3|55509	81.283	0.356166	0.125713	2.83318	0.00460881	0.00666432
BATF|10538	637.196	1.24446	0.135858	9.16001	5.18925e-20	2.09572e-19
BAX|581	1574.78	1.14913	0.0781238	14.7091	5.63273e-49	7.98072e-48
BAZ1A|11177	3289.59	0.457637	0.0604021	7.5765	3.54998e-14	1.06743e-13
BAZ1B|9031	7010.9	0.291627	0.0480281	6.072	1.26328e-09	2.94392e-09
BAZ2A|11176	7679.29	0.00906991	0.0529289	0.17136	0.863941	0.89439
BAZ2B|29994	2448.47	-0.623782	0.0702005	-8.88573	6.35022e-19	2.43563e-18
BBC3|27113	544.319	1.38691	0.112963	12.2775	1.19586e-34	9.33537e-34
BBOX1|8424	674.78	-1.94592	0.239613	-8.12112	4.61889e-16	1.5285e-15
BBS10|79738	1137.1	-0.65069	0.0603692	-10.7785	4.34914e-27	2.45951e-26
BBS12|166379	396.169	-0.545282	0.0609768	-8.94245	3.80652e-19	1.47727e-18
BBS1|582	2584.64	0.0547433	0.0692411	0.790619	0.429167	0.481226
BBS2|583	2262.5	-0.633953	0.0543222	-11.6702	1.80913e-31	1.24358e-30
BBS4|585	1201.26	0.233354	0.0644026	3.62337	0.00029079	0.000469655
BBS5|129880	597.773	0.0777786	0.0618342	1.25786	0.208443	0.247775
BBS7|55212	688.553	-0.463551	0.0559711	-8.28196	1.21162e-16	4.12968e-16
BBS9|27241	775.645	-0.351469	0.0497124	-7.07003	1.54895e-12	4.28377e-12
BBX|56987	4743.55	-0.401964	0.0680879	-5.9036	3.55654e-09	8.06646e-09
BCAM|4059	17965.2	0.742606	0.124811	5.94986	2.68376e-09	6.13146e-09
BCAN|63827	77.0746	0.536715	0.202016	2.65679	0.00788885	0.0111376
BCAP29|55973	3416.45	-0.239026	0.0602887	-3.9647	7.34897e-05	0.00012439
BCAP31|10134	14739.8	0.170333	0.0679375	2.5072	0.0121691	0.0168487
BCAR1|9564	2912.33	0.430319	0.0750347	5.73494	9.75476e-09	2.15652e-08
BCAR3|8412	2171.87	0.0925808	0.0968649	0.955773	0.339187	0.387778
BCAR4|400500	2.00586	2.32553	0.39064	5.95313	2.63061e-09	6.01491e-09
BCAS1|8537	1784.38	2.31143	0.210267	10.9928	4.1367e-28	2.45508e-27
BCAS2|10286	1948.76	0.0819785	0.0442008	1.85468	0.0636417	0.081271
BCAS3|54828	1527.76	-0.045435	0.0628643	-0.722748	0.469835	0.523132
BCAS4|55653	2311.86	0.669453	0.0783553	8.54382	1.29853e-17	4.65314e-17
BCAT1|586	1263.71	0.397568	0.1381	2.87884	0.00399137	0.00580992
BCAT2|587	1898.04	0.794821	0.0813907	9.7655	1.58334e-22	7.21466e-22
BCCIP|56647	3149.2	0.50967	0.0473287	10.7687	4.8366e-27	2.72891e-26
BCDIN3D|144233	633.244	0.418093	0.0504187	8.29243	1.10962e-16	3.78994e-16
BCHE|590	139.565	-1.89545	0.188379	-10.0619	8.14134e-24	3.94246e-23
BCKDHA|593	2728.27	0.243183	0.0642358	3.78579	0.000153222	0.00025314
BCKDHB|594	1252.01	-0.523269	0.0688435	-7.60085	2.94188e-14	8.88685e-14
BCKDK|10295	3322.57	0.601145	0.0575363	10.4481	1.49472e-25	7.89908e-25
BCL10|8915	1311.55	-0.00186314	0.0521573	-0.0357216	0.971504	0.980422
BCL11A|53335	446.39	-0.356743	0.215433	-1.65593	0.097736	0.121706
BCL11B|64919	339.319	0.151346	0.153369	0.986813	0.323734	0.371514
BCL2A1|597	234.059	1.34439	0.169554	7.92898	2.20948e-15	7.07839e-15
BCL2L10|10017	13.1087	-0.26765	0.172633	-1.5504	0.121046	0.148961
BCL2L11|10018	2773.73	0.274387	0.066935	4.0993	4.14399e-05	7.13944e-05
BCL2L12|83596	712.357	1.23349	0.086996	14.1787	1.24165e-45	1.53587e-44
BCL2L13|23786	3651.18	-0.299433	0.0529858	-5.6512	1.59332e-08	3.48058e-08
BCL2L14|79370	91.0189	0.462833	0.202837	2.28179	0.0225015	0.0303349
BCL2L15|440603	27.7811	0.684897	0.127457	5.37356	7.71965e-08	1.61706e-07
BCL2L1|598	6565.82	0.481283	0.0487084	9.88092	5.03696e-23	2.35513e-22
BCL2L2|599	3290.66	-0.939655	0.0577881	-16.2604	1.88597e-59	3.9276e-58
BCL2|596	5105.41	-0.263638	0.12073	-2.18369	0.0289849	0.0385708
BCL3|602	2968.19	1.09608	0.0880929	12.4423	1.54016e-35	1.25457e-34
BCL6B|255877	978.391	-0.763639	0.0890586	-8.57456	9.94625e-18	3.58568e-17
BCL6|604	4186.88	-1.06878	0.0808124	-13.2254	6.26098e-40	6.1608e-39
BCL7A|605	1421.86	-0.0266137	0.0616507	-0.431685	0.66597	0.716794
BCL7B|9275	2556.39	0.0159847	0.052512	0.304402	0.760822	0.805518
BCL7C|9274	2101.91	0.831872	0.0999063	8.32652	8.32524e-17	2.86635e-16
BCL8|606	11.2223	-0.956016	0.157637	-6.06467	1.32222e-09	3.07544e-09
BCL9L|283149	5729.72	-0.0112023	0.0526788	-0.212652	0.831598	0.867466
BCL9|607	3137.66	1.2323	0.0685187	17.9848	2.56216e-72	8.32067e-71
BCLAF1|9774	10245	-0.197082	0.0476836	-4.13312	3.57869e-05	6.19425e-05
BCMO1|53630	14.0236	0.452037	0.196365	2.30202	0.0213338	0.0288339
BCO2|83875	51.6402	-0.519184	0.122779	-4.2286	2.35154e-05	4.12242e-05
BCORL1|63035	1272.42	0.000770121	0.0621547	0.0123904	0.990114	0.993408
BCORL2|286554	0.111104	0.231231	3.03212	0.0762607	0.939212	0.956861
BCOR|54880	2958.88	0.451766	0.0726714	6.21655	5.08196e-10	1.21272e-09
BCR|613	4419.61	-0.0739393	0.0541705	-1.36494	0.172273	0.207296
BCS1L|617	882.948	0.283618	0.0546576	5.18899	2.11442e-07	4.29385e-07
BDH1|622	1484.03	0.723774	0.0915209	7.9083	2.60936e-15	8.33639e-15
BDH2|56898	1761	-0.784868	0.0673641	-11.6511	2.26403e-31	1.54978e-30
BDKRB1|623	47.2594	-0.124269	0.149105	-0.833434	0.4046	0.455809
BDKRB2|624	925.054	-0.675763	0.106738	-6.33102	2.43545e-10	5.93924e-10
BDNFOS|497258	181.194	-0.529772	0.0817811	-6.47792	9.29959e-11	2.32549e-10
BDNF|627	39.8114	-0.682389	0.171968	-3.96812	7.24406e-05	0.000122677
BDP1|55814	2843.04	-0.419237	0.0778521	-5.38504	7.24271e-08	1.51942e-07
BEAN|146227	88.7432	0.313629	0.127386	2.46205	0.0138147	0.0190081
BECN1|8678	4879.6	0.176227	0.0504136	3.49562	0.000472966	0.000749797
BEGAIN|57596	97.2917	-0.554802	0.165878	-3.34465	0.000823872	0.00127798
BEND2|139105	0.392253	-2.10956	0.401279	-5.25708	1.46357e-07	3.00252e-07
BEND3|57673	458.684	0.810398	0.0925129	8.75984	1.95533e-18	7.3227e-18
BEND4|389206	12.8421	0.0135197	0.240471	0.0562219	0.955165	0.968502
BEND5|79656	183.688	-0.926057	0.113095	-8.18833	2.64882e-16	8.86543e-16
BEND6|221336	123.119	0.73949	0.122817	6.02106	1.73276e-09	4.00384e-09
BEND7|222389	709.357	-1.00487	0.141769	-7.08812	1.35944e-12	3.76919e-12
BEST1|7439	129.693	-0.848414	0.0896478	-9.46386	2.96791e-21	1.26837e-20
BEST2|54831	0.669749	0.619041	0.326823	1.89411	0.0582098	0.074737
BEST3|144453	11.2475	0.639848	0.215223	2.97296	0.00294947	0.00435223
BEST4|266675	23.1023	0.439131	0.153607	2.85879	0.00425257	0.00617051
BET1L|51272	5013.28	0.15543	0.0413455	3.75928	0.000170401	0.000280367
BET1|10282	1394.62	0.0509067	0.046381	1.09758	0.272389	0.317084
BET3L|100128327	2.44347	-0.181419	0.164412	-1.10345	0.269834	0.314407
BEX1|55859	318.058	2.59784	0.295854	8.78082	1.6228e-18	6.10412e-18
BEX2|84707	535.019	-0.456304	0.155917	-2.92658	0.00342711	0.005022
BEX4|56271	2204.05	-0.231686	0.0932871	-2.48358	0.013007	0.0179508
BEX5|340542	153.639	-0.401978	0.132507	-3.03363	0.0024163	0.00359676
BFAR|51283	3800.39	0.213571	0.0345235	6.18627	6.16058e-10	1.46514e-09
BFSP1|631	173.427	0.444879	0.107477	4.13929	3.48376e-05	6.03844e-05
BFSP2|8419	12.4493	2.28167	0.235705	9.68017	3.66112e-22	1.63678e-21
BGLAP|632	90.5678	0.580198	0.102941	5.63619	1.73852e-08	3.79145e-08
BGN|633	35920	2.32906	0.119422	19.5027	1.04132e-84	5.29539e-83
BHLHA15|168620	23.5718	1.67189	0.198643	8.41658	3.87638e-17	1.35549e-16
BHLHB9|80823	392.921	-0.278221	0.0670236	-4.15109	3.30892e-05	5.74601e-05
BHLHE22|27319	120.537	-0.515309	0.129436	-3.98119	6.85725e-05	0.000116377
BHLHE40|8553	24632.3	0.521621	0.092853	5.61771	1.93508e-08	4.20801e-08
BHLHE41|79365	3485.12	-1.12545	0.114365	-9.8409	7.50347e-23	3.48356e-22
BHMT2|23743	533.028	-3.09723	0.160063	-19.3501	2.03446e-83	9.93504e-82
BHMT|635	6.95357	-0.75163	0.191296	-3.92914	8.52488e-05	0.000143626
BICC1|80114	512.581	-1.04316	0.146176	-7.13631	9.58686e-13	2.67768e-12
BICD1|636	340.768	-0.0141381	0.095832	-0.147529	0.882714	0.910998
BICD2|23299	2357.67	-0.245047	0.0453642	-5.40177	6.59864e-08	1.38696e-07
BID|637	1212.05	0.389947	0.0700294	5.56833	2.57195e-08	5.55304e-08
BIK|638	535.256	1.47068	0.142607	10.3129	6.16445e-25	3.16092e-24
BIN1|274	1368.59	-1.13164	0.114473	-9.88568	4.80299e-23	2.24894e-22
BIN2|51411	520.649	0.416567	0.110848	3.75801	0.000171271	0.000281682
BIN3|55909	1044.75	-0.0600171	0.0709435	-0.845984	0.397561	0.448547
BIRC2|329	3500.41	-0.227466	0.0517033	-4.39944	1.0853e-05	1.95395e-05
BIRC3|330	1332.46	0.196097	0.138257	1.41835	0.156089	0.189024
BIRC5|332	937.92	3.31091	0.162707	20.3489	4.74818e-92	3.13571e-90
BIRC6|57448	6770.59	-0.143342	0.069595	-2.05966	0.0394307	0.0517158
BIRC7|79444	12.6401	0.741864	0.239252	3.10076	0.00193023	0.00290042
BIVM|54841	1192.93	-0.515615	0.0754394	-6.83482	8.21105e-12	2.17517e-11
BLCAP|10904	4969.4	-0.661216	0.052948	-12.488	8.67709e-36	7.18708e-35
BLID|414899	0.175799	-0.689292	0.577817	-1.19293	0.232899	0.274902
BLK|640	57.8016	1.85925	0.251196	7.4016	1.34554e-13	3.9259e-13
BLMH|642	2286.93	0.537901	0.0825459	6.51639	7.20184e-11	1.81325e-10
BLM|641	407.913	1.90711	0.107535	17.7348	2.25871e-70	6.88101e-69
BLNK|29760	780.333	0.996158	0.0912172	10.9207	9.1752e-28	5.35333e-27
BLOC1S1|2647	2368.3	0.279542	0.0814401	3.43249	0.000598059	0.000939029
BLOC1S2|282991	1868.58	0.321589	0.0450155	7.14396	9.06813e-13	2.53676e-12
BLOC1S3|388552	1042.29	0.742403	0.0547632	13.5566	7.24171e-42	7.68699e-41
BLVRA|644	3322.69	0.586326	0.0825903	7.09921	1.25472e-12	3.48522e-12
BLVRB|645	3647.56	0.489762	0.0988397	4.95511	7.2288e-07	1.41106e-06
BLZF1|8548	1932.8	0.377854	0.0542527	6.96471	3.29075e-12	8.92039e-12
BMF|90427	1470.28	0.788387	0.0731028	10.7846	4.06847e-27	2.30344e-26
BMI1|648	5930.87	0.604527	0.0865028	6.98852	2.77796e-12	7.56053e-12
BMP10|27302	0.069364	-0.264023	1.18291	-0.223198	0.823382	0.86055
BMP15|9210	0.133115	0.10447	0.784549	0.133159	0.894068	0.920784
BMP1|649	2103.23	0.669698	0.106173	6.30761	2.83371e-10	6.87806e-10
BMP2K|55589	1280.53	-0.31269	0.102426	-3.05284	0.00226683	0.003384
BMP2|650	262.051	-2.00029	0.162872	-12.2813	1.14104e-34	8.91805e-34
BMP3|651	76.9466	-2.87531	0.284375	-10.111	4.93875e-24	2.42018e-23
BMP4|652	738.892	-0.408058	0.146099	-2.79302	0.00522178	0.00750819
BMP5|653	90.8152	-1.03688	0.299324	-3.46408	0.000532052	0.000838938
BMP6|654	439.5	-1.62935	0.153075	-10.6441	1.85671e-26	1.02124e-25
BMP7|655	517.569	0.442619	0.19533	2.266	0.0234514	0.031542
BMP8A|353500	602.647	2.56641	0.112692	22.7736	8.37386e-115	1.16055e-112
BMP8B|656	242.971	1.00281	0.140972	7.11354	1.13102e-12	3.14784e-12
BMPER|168667	152.724	-2.29041	0.1913	-11.9729	4.92808e-33	3.58273e-32
BMPR1A|657	1792.04	-0.550747	0.0604659	-9.1084	8.36061e-20	3.33543e-19
BMPR1B|658	8686.99	4.4614	0.257977	17.2938	5.24145e-67	1.42278e-65
BMPR2|659	8128.26	-0.40253	0.0650665	-6.18644	6.15373e-10	1.46369e-09
BMS1P4|729096	95.871	-0.163168	0.0968974	-1.68393	0.0921959	0.115259
BMS1P5|399761	213.721	-0.612931	0.0809735	-7.56952	3.74601e-14	1.12477e-13
BMS1|9790	3628.13	0.108761	0.0487707	2.23005	0.0257442	0.0344798
BMX|660	151.427	-2.8682	0.165135	-17.3688	1.42142e-67	3.93993e-66
BNC1|646	88.0322	-1.50275	0.228572	-6.57452	4.88104e-11	1.243e-10
BNC2|54796	864.457	-0.499351	0.120422	-4.14668	3.37324e-05	5.85151e-05
BNIP1|662	525.194	0.380824	0.053082	7.17425	7.27053e-13	2.04377e-12
BNIP2|663	2294.62	-0.721542	0.0509508	-14.1615	1.58511e-45	1.95334e-44
BNIP3L|665	8597.51	-0.777747	0.0723186	-10.7545	5.64645e-27	3.18037e-26
BNIP3|664	2842.91	-0.151647	0.101301	-1.497	0.134393	0.164276
BNIPL|149428	1693.52	1.22962	0.1626	7.5622	3.96294e-14	1.18834e-13
BOC|91653	2294.93	-1.55578	0.121244	-12.8318	1.08794e-37	9.68371e-37
BOD1L|259282	3949.33	-0.4753	0.065005	-7.31174	2.63709e-13	7.57191e-13
BOD1|91272	2571.03	0.122009	0.050281	2.42655	0.015243	0.0208829
BOK|666	3519.49	-1.22068	0.109046	-11.1942	4.35077e-29	2.70531e-28
BOLA1|51027	873.515	1.03447	0.0896011	11.5453	7.79869e-31	5.23281e-30
BOLA2|552900	2663.36	1.26499	0.0837768	15.0995	1.6317e-51	2.52254e-50
BOLA3|388962	656.041	0.590258	0.0706151	8.3588	6.3358e-17	2.1929e-16
BOLL|66037	0.874007	1.09318	0.363056	3.01105	0.00260349	0.00386429
BOP1|23246	911.689	1.50265	0.139004	10.8101	3.08204e-27	1.75201e-26
BPESC1|60467	0.113345	0.0558804	0.720991	0.077505	0.938222	0.95615
BPGM|669	1322.21	0.285776	0.0541049	5.28189	1.27861e-07	2.63654e-07
BPHL|670	1246.1	0.0348148	0.0648086	0.537194	0.591134	0.64423
BPIL1|80341	367.054	0.939473	0.299759	3.13409	0.00172387	0.00260186
BPIL2|254240	0.331223	0.737218	0.590927	1.24756	0.212192	0.251942
BPIL3|128859	0.549291	1.74581	0.768365	2.27212	0.0230794	0.0310757
BPI|671	37.7687	0.501262	0.289216	1.73317	0.0830648	0.104335
BPNT1|10380	2413.54	0.84063	0.051535	16.3118	8.13199e-60	1.72269e-58
BPTF|2186	6442.51	-0.0396672	0.0766216	-0.517703	0.604665	0.657376
BRAF|673	537.365	-0.0487017	0.0715702	-0.680474	0.496205	0.550127
BRAP|8315	1698.28	-0.0921753	0.0354319	-2.60148	0.00928221	0.0130175
BRCA1|672	1001.75	1.14576	0.0950507	12.0542	1.84405e-33	1.3633e-32
BRCA2|675	406.144	1.42352	0.115082	12.3696	3.8187e-35	3.04753e-34
BRCC3|79184	1802.78	0.433847	0.0525174	8.26102	1.44434e-16	4.89912e-16
BRD1|23774	2358.25	-0.0844133	0.0470472	-1.79423	0.0727769	0.0921239
BRD2|6046	14697.8	0.139081	0.0402024	3.45951	0.000541157	0.000852884
BRD3|8019	3191.59	0.281769	0.0541359	5.20485	1.94152e-07	3.95171e-07
BRD4|23476	4513.54	0.309302	0.0484674	6.38166	1.75183e-10	4.30304e-10
BRD7P3|23629	1.16779	-0.727379	0.205716	-3.53585	0.000406472	0.000648405
BRD7|29117	3071.77	-0.0708083	0.0516403	-1.37118	0.170318	0.205094
BRD8|10902	3084.9	0.0855547	0.0468676	1.82545	0.0679326	0.0863694
BRD9|65980	1909.69	0.147694	0.0497794	2.96697	0.00300746	0.00443347
BRDT|676	13.2877	1.69435	0.326078	5.19615	2.03456e-07	4.13724e-07
BREA2|286076	14.4705	1.1165	0.150127	7.43709	1.02927e-13	3.02282e-13
BRE|9577	1608.35	0.0899987	0.0461804	1.94885	0.0513135	0.0663327
BRF1|2972	1842.39	0.53051	0.0677876	7.82606	5.03405e-15	1.5897e-14
BRF2|55290	1334.4	0.64768	0.109189	5.93174	2.99746e-09	6.82834e-09
BRI3BP|140707	269.801	1.14022	0.0842283	13.5372	9.43195e-42	9.96354e-41
BRI3|25798	3172.49	-0.0455661	0.0793279	-0.574402	0.565696	0.618906
BRIP1|83990	344.961	2.17273	0.143312	15.1609	6.41777e-52	1.00836e-50
BRIX1|55299	1900.89	0.537271	0.0593101	9.05868	1.32039e-19	5.22632e-19
BRMS1L|84312	496.667	-0.399175	0.0526682	-7.57905	3.48102e-14	1.04782e-13
BRMS1|25855	2411.2	0.973135	0.0755324	12.8837	5.56248e-38	5.01234e-37
BRP44L|51660	1319.27	-0.473944	0.066852	-7.08945	1.34646e-12	3.73373e-12
BRP44|25874	3379.82	0.765254	0.0865321	8.84358	9.26969e-19	3.53063e-18
BRPF1|7862	1591.53	0.0766929	0.0458934	1.67111	0.0947004	0.118173
BRPF3|27154	3641.91	0.188117	0.0589751	3.18977	0.00142386	0.00216233
BRS3|680	0.643967	0.230595	0.486991	0.47351	0.63585	0.687443
BRSK1|84446	293.952	1.25524	0.143362	8.75572	2.02796e-18	7.58606e-18
BRSK2|9024	87.7544	4.05501	0.262453	15.4504	7.49873e-54	1.2581e-52
BRWD1|54014	5022.52	0.111634	0.0616202	1.81164	0.0700412	0.0888609
BRWD3|254065	668.126	0.28264	0.0978352	2.88894	0.0038654	0.00563615
BSCL2|26580	5595.43	0.770249	0.069218	11.1279	9.1812e-29	5.62709e-28
BSDC1|55108	6145.58	0.0122972	0.0418321	0.293966	0.768784	0.812637
BSG|682	23730.6	0.615238	0.0737157	8.3461	7.05531e-17	2.43594e-16
BSND|7809	2.15457	1.20985	0.286759	4.21906	2.45321e-05	4.29529e-05
BSN|8927	197.171	0.607225	0.151346	4.01217	6.01631e-05	0.000102503
BSPRY|54836	2534.87	0.921614	0.120513	7.64743	2.05033e-14	6.25588e-14
BST1|683	300.406	-1.20198	0.097858	-12.2829	1.1187e-34	8.74692e-34
BST2|684	9952.73	1.42469	0.126446	11.2672	1.90635e-29	1.20092e-28
BTAF1|9044	2606.55	-0.64777	0.0698109	-9.27893	1.71193e-20	7.07195e-20
BTBD10|84280	1599.47	0.169408	0.0392793	4.3129	1.61124e-05	2.85978e-05
BTBD11|121551	351.253	-1.13437	0.136675	-8.29975	1.04327e-16	3.57071e-16
BTBD12|84464	786.39	0.827023	0.0563654	14.6725	9.66677e-49	1.35597e-47
BTBD16|118663	1.63995	-0.0593996	0.237681	-0.249914	0.802654	0.842511
BTBD17|388419	0.720559	0.0652074	0.356478	0.182921	0.85486	0.886808
BTBD18|643376	4.35499	-0.501425	0.118946	-4.21558	2.49142e-05	4.35988e-05
BTBD19|149478	43.7123	-0.265301	0.108589	-2.44316	0.0145593	0.0199852
BTBD1|53339	4260.87	-0.0674584	0.0576768	-1.16959	0.242164	0.284933
BTBD2|55643	4624.04	0.180471	0.0624937	2.88782	0.00387918	0.00565456
BTBD3|22903	2307.37	-0.258831	0.0707365	-3.65909	0.00025311	0.000410348
BTBD6|90135	3361.2	-0.372929	0.07313	-5.09953	3.40501e-07	6.81763e-07
BTBD7|55727	2540.41	-0.493063	0.0565408	-8.72048	2.77036e-18	1.03044e-17
BTBD8|284697	34.9515	-1.00028	0.147765	-6.76941	1.29308e-11	3.38717e-11
BTBD9|114781	1503.64	0.186545	0.0494306	3.77389	0.000160724	0.000265023
BTC|685	49.3419	-0.506051	0.141797	-3.56885	0.00035855	0.000574474
BTD|686	1590.54	-0.546945	0.0784663	-6.97044	3.15949e-12	8.57401e-12
BTF3L1|690	0.292162	-0.228813	0.34814	-0.657245	0.511024	0.565092
BTF3L4|91408	2758.99	0.253753	0.0459239	5.52553	3.285e-08	7.03315e-08
BTF3|689	26439.8	-0.131279	0.054959	-2.38867	0.0169096	0.0230778
BTG1|694	10990.8	-0.464427	0.0678128	-6.84866	7.45455e-12	1.97957e-11
BTG2|7832	18496.3	-0.383592	0.133399	-2.87552	0.00403359	0.00586661
BTG3|10950	1130.58	-0.0717163	0.103396	-0.693609	0.487928	0.541775
BTG4|54766	0.486046	0.688772	0.415867	1.65623	0.0976748	0.121645
BTK|695	458.598	0.363152	0.0995087	3.64945	0.000262803	0.000425571
BTLA|151888	66.1398	0.831357	0.177965	4.67147	2.99046e-06	5.60018e-06
BTN1A1|696	13.5843	-1.5172	0.258621	-5.86649	4.45107e-09	1.00352e-08
BTN2A1|11120	1478.79	-0.214558	0.0462945	-4.63463	3.57582e-06	6.66214e-06
BTN2A2|10385	797.994	0.187154	0.0693272	2.69957	0.00694285	0.00984972
BTN2A3|54718	66.2744	-0.57637	0.0835977	-6.89456	5.40306e-12	1.4465e-11
BTN3A1|11119	2132.01	-0.289792	0.0768634	-3.77022	0.000163101	0.00026883
BTN3A2|11118	3105.08	-0.141776	0.0885146	-1.60173	0.109216	0.135088
BTN3A3|10384	1522.04	-0.267495	0.0851746	-3.14054	0.00168636	0.00254779
BTNL2|56244	0.751121	-1.34527	0.281489	-4.77913	1.76052e-06	3.34302e-06
BTNL3|10917	1.47682	-1.05132	0.366834	-2.86591	0.00415807	0.00603962
BTNL8|79908	4.50415	-0.818173	0.243797	-3.35596	0.000790904	0.0012282
BTNL9|153579	1664.53	-3.6703	0.156667	-23.4274	2.24855e-121	4.42515e-119
BTRC|8945	2593.14	0.319928	0.0741123	4.3168	1.58309e-05	2.8126e-05
BUB1B|701	842.745	2.90541	0.126433	22.9799	7.41339e-117	1.13981e-114
BUB1|699	1005.22	3.25751	0.134617	24.1984	2.31189e-129	7.33839e-127
BUB3|9184	6977.42	0.895379	0.0570467	15.6955	1.62242e-55	2.90265e-54
BUD13|84811	1084.32	-0.170575	0.0436326	-3.90935	9.25443e-05	0.000155531
BUD31|8896	2974.4	0.638907	0.0658521	9.70214	2.95243e-22	1.32809e-21
BVES|11149	275.823	-1.01405	0.123471	-8.21287	2.15969e-16	7.26665e-16
BYSL|705	1307.73	0.897467	0.0714809	12.5553	3.71589e-36	3.12515e-35
BZRAP1|9256	1179.86	-0.161044	0.126758	-1.27048	0.203912	0.242712
BZW1|9689	14039.3	0.500693	0.0577395	8.67159	4.26134e-18	1.56724e-17
BZW2|28969	5472.79	0.816396	0.0718894	11.3563	6.90228e-30	4.42898e-29
C10orf105|414152	36.2208	-0.998498	0.116406	-8.57773	9.67649e-18	3.49291e-17
C10orf107|219621	46.8984	0.245106	0.200328	1.22352	0.221133	0.262052
C10orf108|414235	22.6879	-2.06872	0.169865	-12.1786	4.04231e-34	3.0751e-33
C10orf10|11067	8672.13	-2.05292	0.126878	-16.1803	6.94334e-59	1.41454e-57
C10orf110|55853	34.8431	-0.166517	0.125104	-1.33102	0.183181	0.219576
C10orf111|221060	14.0891	-0.338389	0.102728	-3.29403	0.00098762	0.00152001
C10orf113|387638	0.274897	0.0271384	0.442165	0.0613762	0.95106	0.965533
C10orf114|399726	79.8286	0.371018	0.138416	2.68045	0.0073524	0.010406
C10orf116|10974	8384.4	-1.34602	0.162211	-8.29796	1.05918e-16	3.62389e-16
C10orf118|55088	1809.14	-0.319732	0.0936752	-3.4132	0.000642045	0.00100457
C10orf119|79892	4330.01	0.112344	0.0438947	2.55941	0.0104851	0.0146179
C10orf11|83938	134.579	-0.430124	0.126878	-3.39005	0.000698787	0.0010898
C10orf120|399814	0.0466186	-0.0325308	1.77994	-0.0182764	0.985418	0.990401
C10orf122|387718	0.305959	0.218421	0.494033	0.442118	0.658404	0.709372
C10orf125|282969	206.64	-0.188026	0.116492	-1.61407	0.106512	0.131934
C10orf128|170371	77.0918	-2.01365	0.130225	-15.4629	6.17797e-54	1.04094e-52
C10orf129|142827	2.18236	-1.12644	0.357836	-3.14794	0.00164426	0.00248668
C10orf12|26148	353.998	0.170377	0.0877634	1.94132	0.0522193	0.0674372
C10orf131|100127889	2.30021	-0.00504202	0.164753	-0.0306036	0.975586	0.983633
C10orf137|26098	1129.03	-0.000156197	0.0520894	-0.00299864	0.997607	0.998572
C10orf140|387640	76.7655	-0.475014	0.157499	-3.01599	0.00256145	0.00380333
C10orf18|54906	5582.25	0.620387	0.0780602	7.94754	1.90244e-15	6.10967e-15
C10orf25|220979	126.059	-0.745756	0.0814428	-9.1568	5.34582e-20	2.1563e-19
C10orf26|54838	5705.47	-0.0877904	0.0535314	-1.63998	0.10101	0.125553
C10orf27|219793	1.44467	-0.533939	0.313167	-1.70497	0.0882008	0.110483
C10orf28|27291	942.314	-0.0554846	0.0421798	-1.31543	0.188365	0.225338
C10orf2|56652	978.596	0.36716	0.0720552	5.09554	3.47751e-07	6.95643e-07
C10orf32|119032	1835.84	-0.254848	0.0641777	-3.97098	7.15774e-05	0.000121267
C10orf35|219738	546.625	0.79715	0.0879877	9.05979	1.30704e-19	5.17555e-19
C10orf40|283025	0.119897	0.265384	0.756962	0.350591	0.725895	0.773157
C10orf41|100131213	92.8716	0.17925	0.150283	1.19275	0.232967	0.274966
C10orf46|143384	4835.19	0.231617	0.0507709	4.562	5.06682e-06	9.35764e-06
C10orf47|254427	550.875	0.508526	0.0998763	5.09155	3.5514e-07	7.10063e-07
C10orf4|118924	1039.67	-0.332376	0.0508779	-6.53281	6.45456e-11	1.63042e-10
C10orf50|645528	1.54755	-0.812978	0.219962	-3.696	0.000219026	0.000357386
C10orf53|282966	0.0741192	0.238632	1.57602	0.151415	0.879649	0.908242
C10orf54|64115	2517.16	-1.42465	0.0959366	-14.8499	6.96448e-50	1.02821e-48
C10orf55|414236	36.8233	-0.249001	0.118287	-2.10506	0.0352862	0.0465281
C10orf57|80195	3797.29	0.643321	0.0673135	9.55708	1.21125e-21	5.27376e-21
C10orf58|84293	7198.34	-1.17748	0.0922733	-12.7608	2.71382e-37	2.38004e-36
C10orf62|414157	0.63223	-0.658941	0.298922	-2.20439	0.027497	0.0366851
C10orf67|256815	4.60426	1.73523	0.301775	5.75007	8.92053e-09	1.97743e-08
C10orf68|79741	29.7345	0.598383	0.120357	4.97174	6.63541e-07	1.30065e-06
C10orf71|118461	0.456527	-2.28722	0.558324	-4.09659	4.19285e-05	7.21982e-05
C10orf72|196740	1461.44	-1.31987	0.108791	-12.1322	7.12926e-34	5.37357e-33
C10orf75|90271	337.039	0.353123	0.122742	2.87696	0.00401526	0.0058421
C10orf76|79591	1818.18	0.0309451	0.0351772	0.879693	0.379026	0.429382
C10orf78|119392	334.563	-0.114947	0.0469932	-2.44604	0.0144435	0.0198294
C10orf79|80217	190.961	0.369626	0.153926	2.40132	0.0163361	0.0223152
C10orf81|79949	2553.28	-0.614723	0.192941	-3.18607	0.00144219	0.00218898
C10orf82|143379	206.473	2.25246	0.253275	8.89333	5.93051e-19	2.27865e-18
C10orf84|63877	1919.03	-0.0934683	0.0420818	-2.22111	0.0263437	0.0352443
C10orf88|80007	545.185	0.117085	0.0386667	3.02807	0.00246124	0.00366061
C10orf90|118611	95.6852	-2.56096	0.250082	-10.2405	1.30553e-24	6.58451e-24
C10orf91|170393	4.60597	2.02716	0.239466	8.46531	2.55477e-17	9.01684e-17
C10orf93|255352	34.6546	1.07155	0.211135	5.07518	3.87126e-07	7.72211e-07
C10orf95|79946	29.9409	1.62948	0.122939	13.2543	4.26004e-40	4.22782e-39
C10orf96|374355	0.110671	0.0303446	1.18515	0.0256041	0.979573	0.986794
C10orf99|387695	1.5195	0.0768246	0.705137	0.10895	0.913242	0.936657
C11orf10|746	3133.95	0.601673	0.0678856	8.86305	7.78576e-19	2.97233e-18
C11orf16|56673	15.1261	1.76946	0.272624	6.49048	8.55661e-11	2.14487e-10
C11orf17|56672	751.6	0.389143	0.0507806	7.66322	1.8133e-14	5.54212e-14
C11orf1|64776	822.64	-0.267497	0.0741801	-3.60604	0.000310899	0.000501064
C11orf20|25858	3.62054	0.301181	0.22226	1.35509	0.17539	0.210802
C11orf21|29125	30.215	0.00430028	0.150067	0.0286558	0.977139	0.984846
C11orf24|53838	2411.67	0.742161	0.0588812	12.6044	1.99761e-36	1.70481e-35
C11orf2|738	4520.46	-0.362944	0.0749921	-4.83976	1.29996e-06	2.49082e-06
C11orf30|56946	1573.38	0.246111	0.100401	2.45128	0.0142351	0.0195565
C11orf31|280636	2772.46	0.901866	0.0738921	12.2052	2.91675e-34	2.23006e-33
C11orf34|349633	1.44252	-0.608389	0.274978	-2.2125	0.0269322	0.0359754
C11orf35|256329	130.313	1.30899	0.141674	9.23949	2.47675e-20	1.0161e-19
C11orf36|283303	0.269335	0.952087	1.00706	0.945411	0.344449	0.393359
C11orf41|25758	807.533	0.882652	0.149516	5.90339	3.56099e-09	8.0747e-09
C11orf42|160298	2.59237	-0.304442	0.167269	-1.82007	0.0687477	0.0873438
C11orf45|219833	126.66	-0.0477458	0.0915633	-0.521451	0.602053	0.654825
C11orf46|120534	1721.86	-0.190419	0.0429649	-4.43197	9.33764e-06	1.68995e-05
C11orf48|79081	1653.88	1.01817	0.0726008	14.0243	1.10726e-44	1.31191e-43
C11orf49|79096	1292.24	0.585544	0.0628883	9.31086	1.26804e-20	5.27368e-20
C11orf51|25906	1188.98	0.402372	0.0706776	5.69305	1.24787e-08	2.74208e-08
C11orf52|91894	991.231	0.240298	0.104398	2.30176	0.0213488	0.0288501
C11orf53|341032	22.2781	-1.77281	0.189525	-9.35392	8.44552e-21	3.54766e-20
C11orf54|28970	1360.9	-0.41014	0.0586893	-6.98832	2.78188e-12	7.56956e-12
C11orf57|55216	2029.71	-0.186612	0.0471746	-3.95577	7.62885e-05	0.000129005
C11orf58|10944	8755.87	0.00823941	0.0384771	0.214138	0.83044	0.866454
C11orf59|55004	4779.78	0.264263	0.0566102	4.66812	3.03964e-06	5.68849e-06
C11orf61|79684	483.92	-0.466735	0.060787	-7.67821	1.61324e-14	4.94373e-14
C11orf63|79864	460.625	-0.734709	0.111163	-6.60926	3.86233e-11	9.88435e-11
C11orf65|160140	15.5835	0.138378	0.096991	1.42671	0.153663	0.186316
C11orf66|220004	65.7401	0.0610436	0.120737	0.505593	0.613143	0.665636
C11orf67|28971	1028.69	-0.0541706	0.11324	-0.478368	0.632388	0.68392
C11orf68|83638	2225.35	0.121675	0.0574938	2.11632	0.0343179	0.0452999
C11orf70|85016	95.8178	-0.268016	0.146312	-1.8318	0.0669809	0.0852421
C11orf71|54494	589.313	-0.0869549	0.0714246	-1.21744	0.223438	0.264624
C11orf73|51501	1153.4	-0.092502	0.0605908	-1.52667	0.126844	0.155696
C11orf74|119710	444.261	-0.330408	0.0640314	-5.16009	2.46826e-07	4.98874e-07
C11orf75|56935	637.555	0.3186	0.106289	2.9975	0.00272208	0.0040321
C11orf80|79703	960.994	0.923142	0.0933161	9.89263	4.48082e-23	2.10109e-22
C11orf82|220042	371.707	1.57419	0.102659	15.3342	4.52152e-53	7.3968e-52
C11orf83|790955	947.802	1.30507	0.110324	11.8294	2.75111e-32	1.95246e-31
C11orf84|144097	1078.07	0.923398	0.0705837	13.0823	4.15627e-39	3.94195e-38
C11orf85|283129	2.45909	1.79071	0.367465	4.87315	1.09834e-06	2.11418e-06
C11orf86|254439	9.5682	2.78359	0.453127	6.14308	8.09378e-10	1.90853e-09
C11orf87|399947	6.63766	-2.87489	0.212791	-13.5104	1.35785e-41	1.42672e-40
C11orf88|399949	9.39313	1.30802	0.214288	6.10401	1.03438e-09	2.42111e-09
C11orf90|387804	5.87785	-0.709108	0.234463	-3.02439	0.00249133	0.00370341
C11orf92|399948	226.52	-1.44557	0.201155	-7.18636	6.65429e-13	1.87402e-12
C11orf93|120376	68.0262	-1.11524	0.150065	-7.43174	1.07181e-13	3.14355e-13
C11orf94|143678	0.132326	0.0245872	0.680149	0.0361497	0.971163	0.980228
C11orf95|65998	1368.29	-0.516106	0.0602536	-8.56557	1.07541e-17	3.86911e-17
C11orf9|745	152.714	0.517725	0.162519	3.18563	0.00144437	0.00219212
C12orf10|60314	1887.25	0.194944	0.0615396	3.16779	0.00153604	0.00232676
C12orf11|55726	1503.39	0.599792	0.0695579	8.62291	6.52718e-18	2.37836e-17
C12orf23|90488	3918.76	0.492044	0.0570818	8.61998	6.69641e-18	2.43866e-17
C12orf24|29902	232.624	0.301886	0.104535	2.88789	0.00387833	0.00565374
C12orf26|84190	321.536	-0.439779	0.0593162	-7.41414	1.22413e-13	3.58015e-13
C12orf27|283460	0.561563	-1.49476	0.410452	-3.64175	0.00027079	0.000438181
C12orf29|91298	1058.66	-0.0314749	0.0500703	-0.628613	0.529602	0.583767
C12orf32|83695	1692.14	0.875778	0.0651125	13.4502	3.06926e-41	3.17744e-40
C12orf34|84915	485.501	1.21398	0.116847	10.3895	2.76935e-25	1.44718e-24
C12orf35|55196	3723.35	-0.117911	0.0828977	-1.42236	0.154921	0.187737
C12orf36|283422	1.53116	1.98756	0.550147	3.61278	0.000302936	0.000488711
C12orf39|80763	117.41	-5.34656	0.345197	-15.4884	4.15265e-54	7.05735e-53
C12orf40|283461	0.556296	-2.38486	0.340724	-6.99937	2.57108e-12	7.01011e-12
C12orf41|54934	1473.58	0.144231	0.0365506	3.94605	7.94494e-05	0.000134235
C12orf42|374470	3.60346	1.17907	0.255962	4.60643	4.09634e-06	7.61174e-06
C12orf43|64897	672.056	-0.141139	0.0370856	-3.80578	0.000141358	0.000234228
C12orf44|60673	2407.49	0.719622	0.0645622	11.1462	7.47394e-29	4.59791e-28
C12orf45|121053	442.13	0.286067	0.0706334	4.05002	5.12134e-05	8.76036e-05
C12orf47|51275	786.807	-0.0151342	0.0532987	-0.28395	0.776449	0.819682
C12orf48|55010	320.317	1.49584	0.0919017	16.2765	1.44978e-59	3.03528e-58
C12orf49|79794	1545.81	0.364066	0.0724062	5.0281	4.95362e-07	9.81047e-07
C12orf4|57102	1138.59	0.153657	0.0529374	2.90261	0.00370066	0.00540474
C12orf50|160419	0.436699	0.243111	0.301992	0.805025	0.420806	0.472578
C12orf51|283450	3885.69	-0.0630797	0.0667618	-0.944848	0.344736	0.393642
C12orf52|84934	1216.78	0.780282	0.0551951	14.1368	2.25327e-45	2.75602e-44
C12orf53|196500	57.0686	-0.625143	0.184217	-3.39351	0.000690018	0.00107672
C12orf54|121273	3.11888	-1.48889	0.237464	-6.26998	3.61103e-10	8.71001e-10
[truncated: 17,885 more rows]

## Sheet: DESEQ_normalvsLUMINALB
gene	baseMean	log2FoldChange	lfcSE	stat	pvalue	padj
[truncated: 19,790 more rows]
