# Supplementary material for: Overexpression and alternative splicing of NF-YA in breast cancer
Source: Sci Rep. 2019 Sep 10;9:12955. doi: 10.1038/s41598-019-49297-5 (PMC6736888; doi:10.1038/s41598-019-49297-5)
Supplement: Supplementary file 4 — Supplementary Table 3 [file 41598_2019_49297_MOESM4_ESM.xlsx]

## Sheet: COMMON genes
UPREGULATED		DOWNREGULATED
A2ML1		AADACL2
AACSL		AADACL3
ABCC13		AADAC
ABP1		ABCA10
ADAM8		ABCA6
ADAMDEC1		ABCA8
ADAMTS14		ABCA9
ADAMTS19		ABCB11
ADAMTS20		ABCB5
ADM2		ABCC9
ADORA2A		ABCD2
AGR2		ABCG8
AGR3		ABRA
AIM1L		ACACB
AKAP14		ACADL
ALG1L		ACO1
AMH		ACSL1
AMZ1		ACSM2A
ANLN		ACSM2B
ANXA9		ACSM5
APLP1		ACVR1C
APOA1		ADCYAP1R1
APOBEC3B		ADH1A
APOBEC4		ADH1B
ARHGAP11A		ADH1C
ARL14		ADH4
ARMC3		ADIPOQ
ARTN		ADRA1A
ASCL1		ADRB2
ASF1B		ADRB3
ASPM		AGAP11
ATG9B		AK5
AURKA		AKAP12
AURKB		AKR1C1
BASE		AKR1C2
BCAR4		AKR1C3
BEX1		ALAS2
BFSP2		ALDH1A1
BGN		ALDH1A2
BIRC5		ALDH1L1
BMP8A		ALDH2
BMPR1B		AMPD1
BRIP1		ANGPT1
BRSK2		ANGPTL1
BUB1B		ANGPTL5
BUB1		ANGPTL7
C10ORF82		ANKRD29
C11ORF86		ANKRD53
C12ORF70		ANXA1
C14ORF53		AOC2
C15ORF42		AOC3
C15ORF50		AOX1
C15ORF54		APOB
C16ORF11		AQP7P1
C16ORF59		AQP7P3
C16ORF75		AQP7
C17ORF93		ARHGAP20
C18ORF56		ASB5
C19ORF21		ASPA
C19ORF33		ASTN1
C19ORF45		ATOH8
C19ORF51		ATP1A2
C1QTNF6		AVPR2
C1ORF105		B3GALT1
C1ORF135		BHMT2
C1ORF158		BMP3
C1ORF194		BMX
C1ORF230		BTNL9
C1ORF65		C10orf10
C20ORF103		C10orf128
C20ORF114		C11orf87
C20ORF85		C12orf40
C2ORF48		C14orf180
C2ORF62		C1QTNF7
C3ORF67		C1QTNF9B
C4ORF48		C1QTNF9
C6ORF126		C2orf40
C6ORF127		C2orf88
C6ORF218		C4BPA
C6ORF222		C6
C7ORF52		CA3
C8ORFK29		CA4
C8ORF85		CABP1
C9ORF169		CACHD1
CA9		CACNA2D1
CACNA1B		CAPN11
CACNA1H		CAPZA3
CACNG4		CASP12
CALHM1		CASQ2
CALML5		CAV1
CALY		CAV2
CAMK2N2		CAV3
CAMP		CCDC141
CAPN9		CCDC36
CAPSL		CCDC3
CAPS		CCDC69
CARTPT		CCL14
CASC5		CCL16
CBLN2		CCL23
CBX2		CCL28
CCDC151		CD209
CCDC60		CD300LG
CCDC64		CD34
CCDC78		CD36
CCKBR		CDH20
CCL11		CDO1
CCL7		CDR1
CCNB1		CEBPA
CCNB2		CES1
CCNE1		CETP
CCNO		CFD
CCR8		CHL1
CD177		CHRDL1
CD19		CHST9
CD1A		CIDEA
CD80		CIDEC
CDC20		CKMT2
CDC25C		CLCA4
CDC45		CLDN11
CDC6		CLDN19
CDCA2		CLEC3B
CDCA3		CLEC4GP1
CDCA5		CLEC4G
CDCA8		CMA1
CDH7		CNKSR2
CDKN2BAS		CNN1
CDKN3		CNTFR
CDT1		CNTNAP3
CELF3		COL17A1
CELSR3		COL25A1
CENPA		COL6A6
CENPE		CORO2B
CENPF		CPA1
CENPI		CPA2
CENPM		CPM
CEP55		CRHBP
CFB		CRHR2
CGA		CRYAB
CHRNA6		CSF3
CIB3		CSN1S1
CILP2		CSRNP3
CKAP2L		CX3CL1
CKS2		CXCL2
CLDN25		CYMP
CLEC3A		CYP1A1
CLEC5A		CYP1A2
CLEC6A		CYP26B1
CLGN		CYP3A4
CLIC3		DACT2
CLPS		DBX2
CLSPN		DCT
CNGA2		DDR2
CNTD2		DENND2A
COL10A1		DES
COL11A1		DGAT2
COL1A1		DLGAP2
COL22A1		DLK2
COL29A1		DMD
COMP		DMGDH
COX6C		DMRT2
CPB1		DNASE1L3
CPNE7		DOCK11
CRABP2		DPP6
CREB3L1		DPT
CRYBA2		DSC1
CSAG1		DST
CSAG2		DTX1
CSMD2		EBF1
CST1		EBF2
CST2		EBF3
CST5		ECM2
CST9L		EDNRB
CST9		EFCAB1
CT45A1		EGR1
CTHRC1		EGR2
CTXN1		ELANE
CTXN2		EMX2OS
CXCL10		ENPP2
CXCL11		EPB42
CXCR2P1		EPHB1
CXORF30		ESR2
CXORF59		F10
CXORF61		FABP4
CYP2A13		FABP9
CYP2B6		FAM107A
CYP2B7P1		FAM13A
DDN		FAM13C
DEGS2		FAM149A
DIAPH3		FAM162B
DIO1		FAM180B
DLL3		FAM196B
DMBX1		FAM71A
DMP1		FAM89A
DMRTC2		FAT2
DNASE1L2		FBXO40
DOK7		FEZF2
DPEP1		FGF1
DPYSL5		FGF2
DQX1		FGFBP2
DSCR6		FHL1
DSCR8		FHL5
DTL		FMO2
DUSP13		FOS
DVWA		FOXP2
DYDC1		FREM1
E2F1		FRMD1
E2F7		FXYD1
E2F8		FZD4
EDN2		G0S2
EFNA2		GABRA4
EIF4E1B		GABRE
ELAVL2		GABRG1
ELFN2		GALR1
EME1		GCOM1
EMX1		GDF10
EPHA8		GFAP
EPN3		GFRAL
EPR1		GHR
EPYC		GIPC2
ERCC6L		GLP2R
ERMN		GLRA4
ESCO2		GLYAT
ESPL1		GNAI1
ETV7		GNAL
EXO1		GNG11
EZH2		GNG2
F7		GOLGA8G
FAM111B		GPAM
FAM123C		GPBAR1
FAM25A		GPC3
FAM54A		GPD1
FAM57B		GPIHBP1
FAM64A		GPLD1
FAM72A		GPR146
FAM72D		GPR17
FAM83D		GPR182
FANCA		GPX3
FCRL4		GRIA4
FCRLB		GRIN2B
FGF21		GSTM5
FMO9P		GYG2
FN1		GYS2
FOXD1		HAS3
FOXD3		HBA1
FOXH1		HBA2
FOXM1		HBB
FOXN4		HBG1
FOXP3		HBG2
FSD1		HBM
FSIP1		HCRTR1
GABBR2		HEPACAM
GABRA3		HEPN1
GABRA5		HHATL
GABRD		HLF
GAD1		HOXA4
GAGE4		HOXA5
GAL3ST2		HOXA6
GAL		HPD
GATA4		HPSE2
GATA5		HS3ST4
GBP5		HSD11B1
GBX2		HSD17B13
GJA3		HSPB2
GJB2		HSPB6
GLDC		HTR2A
GNG13		HTR4
GP2		IGF1
GPR115		IGFBP1
GPR139		IGFBP6
GPR19		IGSF10
GPR26		IL17B
GPRC5A		IL33
GRIN2D		IL6
GRIN3B		INMT
GRM4		IQSEC3
GRM8		IRX6
GUCY1B2		ITGA7
HAGHL		ITIH2
HAPLN1		ITIH5
HCN2		ITLN1
HHIPL2		ITM2A
HIST1H1B		ITPRIPL1
HIST1H1D		KCNA1
HIST1H2AD		KCNA2
HIST1H2AJ		KCNA4
HIST1H2BC		KCNIP2
HIST1H2BD		KCNJ16
HIST1H2BF		KCNMB1
HIST1H2BH		KCTD4
HIST1H2BJ		KCTD8
HIST1H2BM		KIAA0408
HIST1H2BO		KIT
HIST1H3B		KLB
HIST1H3D		KLF15
HIST1H3G		KLF4
HIST1H4D		KLHL13
HIST1H4H		KLHL29
HJURP		KLHL30
HMGB3		KLHL31
HMX2		KLHL33
HMX3		KLHL4
HOXB13		KLK2
HOXB9		KL
HOXC10		LCN6
HOXC11		LDB2
HOXC13		LEPR
HPN		LEP
HS6ST3		LGALS12
HSD17B6		LGI4
HSH2D		LHCGR
HTR1E		LIFR
IBSP		LMOD1
IFNB1		LMX1A
IGFALS		LOC100128164
IL12B		LPL
IL17C		LRFN5
IL17REL		LRRC2
IL19		LRRC3B
IL1F5		LRRC70
IL20		LRRN3
IL28A		LRRN4CL
IL9R		LRRTM2
INHBA		LRRTM4
INSM1		LYVE1
IQGAP3		MAB21L1
ISG15		MAMDC2
ISL2		MAOA
IVL		MAP1LC3C
JAKMIP1		MAS1L
KCNF1		MASP1
KCNG3		MATN2
KCNH1		MCAM
KCNH6		MEOX1
KCNJ3		MEOX2
KCNK12		MESTIT1
KIAA0101		MFAP4
KIF18A		MGC15885
KIF23		MGLL
KIF4A		MLXIPL
KIF4B		MMD
KIR2DL4		MMP27
KISS1R		MMRN1
KISS1		MOCS1
KLHL1		MOGAT1
KPNA7		MRAS
KREMEN2		MRGPRX2
KRT2		MRGPRX3
KRT31		MYH11
KRT34		MYH1
KRT37		MYOCD
KRT75		MYOC
LAG3		MYOM1
LAIR2		MYOM2
LGALS9B		NAALAD2
LMNB1		NAT8L
LOC100130148		NDRG2
LOC100132354		NIPSNAP3B
LOC146336		NKAPL
LOC148709		NMUR1
LOC150622		NPR1
LOC221122		NPY2R
LOC285548		NR1H4
LOC339674		NR3C2
LOC389332		NRG2
LOC400940		NRN1
LOC440356		NTRK2
LOC648691		NXNL1
LOC84740		ODF3L1
LPPR5		OGN
LRFN2		OR10A3
LRRC46		OR10A6
MAGEA1		OR2L13
MAGEA2		OR2L3
MAGEA3		OTC
MAGEA4		OVCH2
MAGEA6		P2RY12
MAGEA9B		PAK3
MAGEC1		PALM2-AKAP2
MAGEC2		PALMD
MAPK8IP2		PAMR1
MARCH4		PAPPA2
MAST1		PCDH9
MATN3		PCOLCE2
MCM10		PDE11A
MELK		PDE1C
METRN		PDE2A
MIOX		PDE3B
MKI67		PDK4
MMP11		PDZD2
MMP13		PENK
MMP9		PF4
MND1		PFKFB1
MORN3		PGA3
MS4A15		PGA4
MS4A8B		PGA5
MSLNL		PGM5
MSLN		PHYHIP
MT3		PI16
MUC1		PID1
MYH6		PIGR
MYLK2		PIK3C2G
MYO3B		PKD1L2
MYOG		PKHD1L1
MYT1		PLAC9
NAT1		PLCXD3
NBPF22P		PLCZ1
NBPF4		PLIN1
NBPF6		PLIN4
NCAPG		PLXNA4
NCAPH		PPARG
NCRNA00052		PPBP
NDC80		PPP1R12B
NEIL3		PPP1R1A
NEK2		PREX2
NELL1		PRG4
NELL2		PRKAR2B
NETO1		PROKR1
NFKBIL2		PROX1
NGB		PRRG3
NKAIN1		PRRT4
NKX2-3		PTGFR
NKX2-5		PTH1R
NOTUM		PTN
NPHS1		PYGM
NUSAP1		RAX2
NXPH1		RBMS3
NXPH4		RBP4
OASL		RBP7
OIP5		RDH5
OLR1		RELN
ONECUT2		RERGL
OPRD1		RGS6
OR1F1		RGS7BP
OR2B6		RHOXF1
OR56A3		RNASE7
ORC6L		RNF150
ORM1		RNF186
ORM2		RPE65
OTX1		RSPO3
PADI3		RXRG
PAFAH1B3		RYR3
PAGE2		SAA1
PAH		SAA2
PAPL		SAA4
PAQR4		SAMD5
PAX1		SCARA5
PAX7		SCN2A
PBK		SCN2B
PCSK1N		SCN3A
PCSK1		SCN4A
PDX1		SCN4B
PGLYRP4		SCN5A
PIF1		SCN9A
PLA2G10		SCTR
PLA2G4D		SEMA3D
PLAC1		SEMA3G
PLAC2		SFRP1
PLK1		SFTPB
PMCH		SGCG
PNCK		SGCZ
POLQ		SHE
POSTN		SHISA3
PRB3		SHOX
PRC1		SIK2
PRDM13		SLC16A7
PROC		SLC17A7
PRR11		SLC19A3
PRR15		SLC22A12
PRSS1		SLC22A3
PSCA		SLC27A6
PTTG3P		SLC29A4
PYDC1		SLC2A4
RAD51AP1		SLC36A2
RAD51		SLC4A1
RAD54L		SLC7A10
RAET1K		SLC7A14
RAMP1		SLC7A3
RBP2		SLCO1A2
RDM1		SLCO1C1
RECQL4		SLIT3
RET		SMYD1
RHBDL1		SNTG2
RHBG		SORBS1
RHPN1		SPHKAP
RIBC2		SPOCK3
RIMS2		SPRR2B
RIMS4		SPRR2F
RLTPR		SPRY2
RNFT2		SRPX
RRM2		SSTR1
RXFP3		STAB2
S100A14		STK32A
S100A7A		STON1-GTF2A1L
SALL4		STX11
SBK2		SVEP1
SCT		SYN2
SCUBE3		SYNM
SDS		SYNPO2
SEPT12		TACR1
SGOL1		TBX15
SHISA9		TCF21
SIX3		TDRD10
SKA1		TEPP
SKA3		TGFBR2
SLC24A2		TGFBR3
SLC30A8		THRSP
SLC44A4		TIMP4
SLC5A8		TMEFF2
SLC6A4		TMEM100
SLC7A5		TMEM132C
SLCO5A1		TMEM196
SLITRK6		TMEM220
SMC1B		TMEM37
SNTN		TMTC1
SOX2		TNMD
SPANXB2		TNNT3
SPC24		TNS1
SPC25		TNXB
SPDYC		TP63
SPEF1		TPO
SRD5A2		TRDN
SRMS		TRHDE
SRPK3		TRPM1
SSX1		TRPM3
SSX2		TSLP
SYNGR3		TSPAN7
SYT13		TUSC5
SYT1		TWIST2
SYT5		UGT2B28
SYT9		USP44
TACC3		VIP
TBX10		VIT
TDO2		WIF1
TDRG1		XAGE3
TEKT1		XPNPEP2
TERT
TEX19
TFF1
TFR2
TK1
TLX1NB
TLX1
TLX2
TLX3
TMEM145
TMEM151A
TMEM190
TMEM215
TMEM82
TMEM92
TMPRSS6
TNFRSF9
TNNT1
TPSG1
TREML4
TRH
TRIM15
TRIM72
TRIP13
TROAP
TRPA1
TRPM5
TRY6
TSPAN1
TTC9B
TUBA3C
TUBA3E
TUBA4B
TYMS
TYRP1
UBE2C
UBE2S
UBE2T
UHRF1
UNC13A
UNC93A
UPF0639
VAX1
WBSCR28
WDR62
XKR7
ZBED2
ZDHHC22
ZIC1
ZIC2
ZIC5
ZNF280A
ZNF695
ZP4
ZWINT

## Sheet: BASAL_exclusive
UPREGULATED		DOWNREGULATED
ARX		ADAMTSL4
BLK		AKAP6
C11ORF85		BMP5
C21ORF125		C8B
C5ORF46		CDH10
CEND1		CFTR
CHST1		CITED1
COMTD1		CLDN10
CR1L		FERMT2
CTNNA2		FGA
DRP2		FIGLA
DYSFIP1		HSD3B1
F2		KCTD14
FAM92B		MYL7
FBXL16		NEUROG2
FER1L6		RFX6
FOXD4L3		SCGB1A1
FTCD		SH3BGRL2
GNG3		SLC28A3
GPC2		SLC4A4
GPR111		SOSTDC1
HGFAC		TREH
HIST1H4I		XKR4
HIST2H2AB
ICOS
KLHL34
LACRT
LCN1
LMO1
LRRC14B
LTA
MMEL1
PADI1
PDCD1
PTK6
RELL2
RPL3L
SH2D2A
SLC18A1
TMEM132E
TPRN
TRIM43
TYMP
USH1G
ZNF703

## Sheet: HER2_exclusive
UPREGULATED		DOWNREGULATED
ANKRD22		CALN1
C14ORF73		CAPN6
C3ORF36		CDC14C
CST11		CDH8
EFNA3		CFHR1
ERBB2		DEFA1B
FANCI		DRD2
FBN3		DSG1
FGB		FAM166B
FGG		FAT4
FLJ44054		FGF16
FUT3		FGF8
GLYATL1		FLG2
HIST1H4B		GAS2L2
HMGA2		GAS2
IDO1		GLB1L3
ISX		GLRA3
KCNK1		GRID2
KIRREL2		HAP1
KMO		KRT79
KRT19		LMO3
KRT35		LRRTM1
LAGE3		#N/A
LDLRAD1		MYEOV
LRRC10B		NTS
LYPD4		OR5P2
MAGEB1		OR5P3
MB		PACRG
NME1		PCDH11Y
OLIG1		PCDH18
ONECUT1		PGM5P2
PAGE1		PROK2
PANX3		SCGB3A1
PAQR6		SLITRK3
PCSK9		SMR3A
PSORS1C2		SPINK5
RACGAP1		SPRR2A
RAG1AP1		SPRR2E
RGS8		TFPI
RUNDC3A		TRPM6
SDR16C5		UPK1B
SH2D6		WFIKKN2
SORD
STK31
TLE6
TMEM72
TPD52
TRIM10
TTR
UBD

## Sheet: LUMINALA_exclusive
UPREGULATED		DOWNREGULATED
ACCN3		C6orf58
ANKRD43		CSN3
ASPHD1		DLK1
AZU1		DUXA
C16ORF71		EYS
CACNA1E		FGFBP1
CALR3		HOXA7
CCKAR		MAP3K15
CHST8		MFAP5
CYP4F8		PNLIPRP3
DPY19L2P1		RNF157
EPGN
FOXA3
FXYD4
GABRA1
HAR1B
KCNQ5
KIAA1644
KRT12
KRT86
LGALS9C
MARCH11
NEFL
NEUROD1
OBP2B
PCDP1
POU3F2
PRTN3
PYCARD
SCG2
SHROOM1
SNCB
SPACA4
TACR3
TAGLN3
TEKT5
TEX15

## Sheet: LUMINALB_exclusive
UPREGULATED		DOWNREGULATED
ADAM2		ACTG2
APOA2		ADCY8
AQP12B		AKR1B15
ASZ1		ALDOC
ATXN8OS		APOD
BPIL2		BMP6
C1ORF189		C2CD4B
C1ORF49		CETN4P
C20ORF186		CPEB1
C20ORF70		CRTAC1
C4ORF51		CSRNP1
C6ORF103		DKFZp779M0652
C9ORF171		DSG4
CDH18		EHD2
CLLU1OS		EMCN
CORIN		F3
COX7B2		FAM181A
CTAG2		GH1
DCAF8L2		GPR149
DDX53		GPR15
ESX1		GYPC
FAM71E2		HSPA12A
FAM75A3		HYMAI
FMR1NB		KCNAB1
FSTL4		KLF14
GPR141		LIMS2
GSG2		#N/A
GSTA3		MUSTN1
GTSF1		MYCT1
HAO1		NGFR
HIST1H2AB		OSR1
HIST1H3I		PAQR9
HIST1H4A		PCDHGA3
IL21		PHKG1
KCNJ6		PIWIL2
KHDC1L		PROS1
KLK12		SLC13A2
KRT24		SLC1A7
LAMP3		SOCS3
LBX1		SPATA22
LOC146481		WDR86
MAGEA11		WSCD1
NCRNA00160
NEUROG3
PNLIP
ROS1
RTP3
SLC35D3
SLC38A8
SLC5A5
SLC7A13
SP8
SVOP
TGIF2LX
TMSB15A
TREML3
UGT2A1
VWA3A
ZBP1
